# Supplementary material for: Growth rate-associated transcriptome reorganization in response to genomic, environmental, and evolutionary interruptions
Source: Front Microbiol. 2023 Mar 22;14:1145673. doi: 10.3389/fmicb.2023.1145673 (PMC10073601; doi:10.3389/fmicb.2023.1145673)
Supplement: Supplementary file 1 [file Table_1.xlsx]

## Sheet: Table S3
Table S3 Genes clustered in M4. The gene name, ID, and product of 271 genes in module M4 are indicated.
gene ID	gene name	gene product
BAA14781	cls	cardiolipin synthase 1
BAA14856	puuP	putrescine importer
BAA14857	puuA	gamma-Glu-putrescine synthase
BAA14858	puuD	gamma-Glu-GABA hydrolase
BAA14868	puuR	DNA-binding transcriptional repressor
BAA14869	puuC	gamma-Glu-gamma-aminobutyraldehyde dehydrogenase, NAD(P)H-dependent
BAA14870	puuB	gamma-Glu-putrescine oxidase,FAD/NAD(P)-binding
BAA14871	puuE	GABA aminotransferase, PLP-dependent
BAA14876	pspD	peripheral inner membrane phage-shock protein
BAA14909	ycjY	predicted hydrolase
BAA14947	ydaC	hypothetical protein
BAA14960	trkG	potassium transporter subunit
BAA14983	ydbJ	hypothetical protein
BAA14990	ldhA	fermentative D-lactate dehydrogenase, NAD-dependent
BAA14998	paaE	predicted multicomponent oxygenase/reductase subunit for phenylacetic acid degradation
BAA15008	paaY	predicted hexapeptide repeat acetyltransferase
BAA15022	ydbD	hypothetical protein
BAA15059	tehB	predicted S-adenosyl-L-methionine-dependent methyltransferase
BAA15121	yddL	predicted lipoprotein
BAA15173	ydeO	predicted DNA-binding transcriptional acfivator
BAA15174	ydeP	predicted oxidoreductase
BAA15192	ydeW	predicted DNA-binding transcriptional regulator
BAA15208	yneI	predicted aldehyde dehydrogenase
BAA15209	yneJ	predicted DNA-binding transcriptional regulator
BAA15331	asr	acid shock-inducible periplasmic protein
BAA15335	ydgG	predicted inner membrane protein
BAA15343	ydgI	predicted arginine/ornithine antiporter transporter
BAA15375	ydgJ	predicted oxidoreductase
BAA15402	slyB	outer membrane lipoprotein
BAA15420	ydhD	conserved hypothetical protein
BAA15421	ydhO	predicted lipoprotein
BAA15426	ydhC	predicted transporter
BAA15431	ydhQ	conserved hypothetical protein
BAA15442	ydhU	predicted cytochrome
BAA15516	chbR	DNA-binding transcriptional dual regulator
BAA15538	astD	succinylglutamic semialdehyde dehydrogenase
BAA15539	astC	succinylornithine transaminase, PLP-dependent
BAA15551	topB	DNA topoisomerase III
BAA15556	ydjA	predicted oxidoreductase
BAA15563	ydjH	predicted kinase
BAA15564	ydjI	predicted aldolase
BAA15587	yeaJ	predicted diguanylate cyclase
BAA15611	yeaZ	predicted peptidase
BAA15659	edd	6-phosphogluconate dehydratase
BAA15678	yecD	predicted hydrolase
BAA15679	yecE	conserved hypothetical protein
BAA15784	yedQ	predicted diguanylate cyclase
BAA15785	yedI	conserved inner membrane protein
BAA15786	yedA	predicted inner membrane protein
BAA15809	cobS	cobalamin 5'-phosphate synthase
BAA15849	yefM	antitoxin of the YoeB-YefM toxin-antitoxin system
BAA15974	yehA	predicted fimbrial-like adhesin protein
BAA15975	yehB	predicted outer membrane protein
BAA15976	fruA	fused fructose-specific PTS enzyme IIB'BC components
BAA15977	fruK	fructose-1-phosphate kinase
BAA15985	yejA	predicted oligopeptide transporter subunit
BAA15986	yejB	predicted oligopeptide transporter subunit
BAA15987	yejE	predicted oligopeptide transporter subunit
BAA15988	yejF	fused predicted oligopeptide transporter subunits and ATP-binding components of ABC superfamily
BAA15993	mqo	malate dehydrogenase, FAD/NAD(P)-binding domain
BAA15996	ada	fused DNA-binding transcriptional dual regulator and O6-methylguanine-DNA methyltransferase
BAA16050	yfaL	adhesin
BAA16089	menD	bifunctional 2-oxoglutarate decarboxylase and SHCHC synthase
BAA16092	menF	isochorismate synthase 2
BAA16173	accD	acetylCoA carboxylase, beta (carboxyltranferase) subunit
BAA16192	yfcU	predicted export usher protein
BAA16271	yfeD	predicted DNA-binding transcriptional regulator
BAA16272	gltX	glutamyl-tRNA synthetase
BAA16273	xapR	DNA-binding transcriptional activator
BAA16274	xapB	xanthosine transporter
BAA16281	yfeH	predicted inner membrane protein
BAA16287	cysZ	predicted inner membrane protein
BAA16310	yfeT	predicted DNA-binding transcriptional regulator
BAA16388	purN	phosphoribosylglycinamide formyltransferase 1
BAA16441	hcaE	3-phenylpropionate dioxygenase, large (alpha) subunit
BAA16442	hcaF	3-phenylpropionate dioxygenase, small (beta) subunit
BAA16444	hcaB	2,3-dihydroxy-2,3-dihydrophenylpropionate dehydrogenase
BAA16445	hcaD	phenylpropionate dioxygenase, ferredoxin reductase subunit
BAA16505	smpB	trans-translation protein
BAA16546	mprA	DNA-binding transcriptional regulator
BAA16547	emrA	multidrug efflux system
BAA16548	emrB	multidrug efflux system protein
BAA16563	mltB	membrane-bound lytic murein transglycosylase B
BAA18882	ydeH	conserved hypothetical protein
BAA35318	nagD	UMP phosphatase
BAA35319	nagC	DNA-binding transcriptional dual regulator
BAA35348	potE	putrescine/proton symporter
BAA35399	cydA	cytochrome d terminal oxidase, subunit I
BAA35400	cydB	cytochrome d terminal oxidase, subunit II
BAA35401	ybgE	conserved inner membrane protein
BAA35435	ybhJ	predicted hydratase
BAA35488	mntR	transcriptional regulator of mntH
BAA35516	iaaA	L-asparaginase
BAA35547	ybjH	hypothetical protein
BAA35552	grxA	glutaredoxin 1, redox coenzyme for ribonucleotide reductase (RNR1a)
BAA35665	ycbJ	conserved hypothetical protein
BAA35672	ycbK	conserved hypothetical protein
BAA35696	ycbT	predicted fimbrial-like adhesin protein
BAA35701	ycbW	hypothetical protein
BAA35730	yccU	predicted CoA-binding protein with NAD(P)-binding Rossmann-fold domain
BAA35742	hyaF	protein involved in nickel incorporation into hydrogenase-1 proteins
BAA35818	csgG	outer membrane lipoprotein
BAA35831	csgB	curlin nucleator protein, minor subunit in curli complex
BAA35835	ymdB	conserved hypothetical protein
BAA35911	ycfL	hypothetical protein
BAA35924	ndh	respiratory NADH dehydrogenase 2/cupric reductase
BAA35926	ycfQ	predicted DNA-binding transcriptional regulator
BAA35927	ycfR	hypothetical protein
BAA36016	hlyE	hemolysin E
BAA36059	ycgV	predicted adhesin
BAA36076	chaC	regulatory protein for cation transport
BAA36094	narG	nitrate reductase 1, alpha subunit
BAA36095	narH	nitrate reductase 1, beta (Fe-S) subunit
BAA77855	fabZ	(3R)-hydroxymyristol acyl carrier protein dehydratase
BAA77862	yaeR	predicted lyase
BAA77880	yafD	conserved hypothetical protein
BAB96615	kefC	potassium:proton antiporter
BAB96714	yadL	predicted fimbrial-like adhesin protein
BAB96723	sfsA	predicted DNA-binding transcriptional regulator
BAE76032	nhaR	DNA-binding transcriptional activator
BAE76167	proC	pyrroline-5-carboxylate reductase, NAD(P)-binding
BAE76175	mak	manno(fructo)kinase
BAE76181	brnQ	predicted branched chain amino acid transporter
BAE76186	tgt	tRNA-guanine transglycosylase
BAE76208	cyoE	protoheme IX farnesyltransferase
BAE76209	cyoD	cytochrome o ubiquinol oxidase subunit IV
BAE76225	ybaE	predicted transporter subunit
BAE76226	cof	thiamin pyrimidine pyrophosphate hydrolase
BAE76238	maa	maltose O-acetyltransferase
BAE76244	kefA	fused mechanosensitive channel proteins
BAE76248	apt	adenine phosphoribosyltransferase
BAE76266	cueR	DNA-binding transcriptional activator
BAE76267	ybbJ	conserved inner membrane protein
BAE76269	ybbL	predicted transporter subunit
BAE76270	ybbM	predicted inner membrane protein
BAE76344	fepG	iron-enterobactin transporter subunit
BAE76345	fepD	iron-enterobactin transporter subunit
BAE76361	bioA	7,8-diaminopelargonic acid synthase, PLP-dependent
BAE76362	bioB	biotin synthase
BAE76363	bioF	8-amino-7-oxononanoate synthase
BAE76364	bioC	predicted methltransferase, enzyme of biotin synthesis
BAE76365	bioD	dethiobiotin synthetase
BAE76367	ybjM	predicted inner membrane protein
BAE76392	ldrA	toxic polypeptide, small
BAE76395	trpL	trp operon leader peptide
BAE76399	ycjR	hypothetical protein
BAE76404	abgB	predicted peptidase, aminobenzoyl-glutamate utilization protein
BAE76406	ydaN	predicted Zn(II) transporter
BAE76415	ydaW	predicted DNA-binding protein
BAE76449	yddJ	hypothetical protein
BAE76450	yddK	hypothetical protein
BAE76462	yneK	hypothetical protein
BAE76495	ydhR	hypothetical protein
BAE76497	ydhW	hypothetical protein
BAE76498	ydhV	predicted oxidoreductase
BAE76501	ydiH	hypothetical protein
BAE76515	astE	succinylglutamate desuccinylase
BAE76516	astB	succinylarginine dihydrolase
BAE76517	astA	arginine succinyltransferase
BAE76518	ydjY	hypothetical protein
BAE76523	ynjH	hypothetical protein
BAE76536	yobD	conserved inner membrane protein
BAE76542	yebW	hypothetical protein
BAE76548	yecN	predicted inner membrane protein
BAE76591	mrp	antiporter inner membrane protein
BAE76635	yeiH	conserved inner membrane protein
BAE76711	yfeX	conserved hypothetical protein
BAE76721	ypfG	hypothetical protein
BAE76810	mutS	methyl-directed mismatch repair protein
BAE76811	pphB	serine/threonine-specific protein phosphatase 2
BAE76818	rpoS	RNA polymerase, sigma S (sigma 38) factor
BAE76819	nlpD	predicted outer membrane lipoprotein
BAE76823	ispF	2C-methyl-D-erythritol 2,4-cyclodiphosphate synthase
BAE76832	ygbT	conserved hypothetical protein
BAE76833	ygcH	hypothetical protein
BAE76834	ygcI	hypothetical protein
BAE76835	ygcJ	hypothetical protein
BAE76836	ygcK	hypothetical protein
BAE76837	ygcL	hypothetical protein
BAE76852	ygcG	hypothetical protein
BAE76866	yqcD	conserved hypothetical protein
BAE76868	sdaC	predicted serine transporter
BAE76869	sdaB	L-serine deaminase II
BAE76890	ptr	protease III
BAE76909	ygeA	predicted racemase
BAE76988	mscS	mechanosensitive channel
BAE76994	yggF	predicted hexoseP phosphatase
BAE77002	yqgB	hypothetical protein
BAE77006	galP	D-galactose transporter
BAE77028	speC	ornithine decarboxylase, constitutive
BAE77061	yqhA	conserved inner membrane protein
BAE77089	yqiB	predicted dehydrogenase
BAE77090	nudF	ADP-ribose pyrophosphatase
BAE77096	ygiE	zinc transporter
BAE77099	ygiL	predicted fimbrial-like adhesin protein
BAE77100	insC	IS2 insertion element repressor InsA
BAE77103	rfaE	fused heptose 7-phosphate kinase and heptose 1-phosphate adenyltransferase
BAE77107	cca	fused tRNA nucleotidyl transferase and2'3'-cyclic phosphodiesterase/2'nucleotidase/phosphatase
BAE77126	ebgA	cryptic beta-D-galactosidase, alpha subunit
BAE77155	yhaJ	predicted DNA-binding transcriptional regulator
BAE77182	agaS	tagatose-6-phosphate ketose/aldose isomerase
BAE77188	yraH	predicted fimbrial-like adhesin protein
BAE77193	yraM	conserved hypothetical protein
BAE77196	yraP	hypothetical protein
BAE77204	yhbU	predicted peptidase, collagenase-like
BAE77231	ispB	octaprenyl diphosphate synthase
BAE77251	yrbL	hypothetical protein
BAE77254	arcB	hybrid sensory histidine kinase in two-component regulatory system with ArcA
BAE77269	nanR	DNA-binding transcriptional dual regulator
BAE77280	argR	DNA-binding transcriptional dual regulator, L-arginine-binding
BAE77281	yhcN	conserved hypothetical protein
BAE77295	yhdH	predicted oxidoreductase, Zn-dependent and NAD(P)-binding
BAE77297	accC	acetyl-CoA carboxylase, biotin carboxylase subunit
BAE77299	panF	pantothenate:sodium symporter
BAE77300	prmA	methylase for 50S ribosomal subunit protein L11
BAE77378	hslV	peptidase component of the HslUV protease
BAE77379	hslU	molecular chaperone and ATPase component of HslUV protease
BAE77385	glpX	fructose 1,6-bisphosphatase II
BAE77447	yihF	conserved hypothetical protein
BAE77477	rhtB	neutral amino-acid efflux system
BAE77480	pldA	outer membrane phospholipase A
BAE77490	yigA	conserved hypothetical protein
BAE77505	rffT	TDP-Fuc4NAc:lipidII transferase
BAE77508	rffC	TDP-fucosamine acetyltransferase
BAE77510	rffG	dTDP-glucose 4,6-dehydratase
BAE77511	rffD	UDP-N-acetyl-D-mannosaminuronic acid dehydrogenase
BAE77512	rffE	UDP-N-acetyl glucosamine-2-epimerase
BAE77517	trxA	thioredoxin 1
BAE77555	atpG	F1 sector of membrane-bound ATP synthase, gamma subunit
BAE77628	ade	cryptic adenine deaminase
BAE77632	yicS	hypothetical protein
BAE77698	yibJ	predicted Rhs-family protein
BAE77699	yibA	lyase containing HEAT-repeat
BAE77708	yiaU	predicted DNA-binding transcriptional regulator
BAE77732	yiaH	conserved inner membrane protein
BAE77753	dppD	dipeptide transporter
BAE77760	yhjR	conserved hypothetical protein
BAE77763	bcsZ	endo-1,4-D-glucanase
BAE77767	yhjJ	predicted zinc-dependent peptidase
BAE77797	yhiQ	predicted SAM-dependent methyltransferase
BAE77821	dcrB	periplasmic protein
BAE77822	yhhQ	conserved inner membrane protein
BAE77828	yhhF	predicted methyltransferase
BAE77834	yhhK	conserved hypothetical protein
BAE77842	ugpE	glycerol-3-phosphate transporter subunit
BAE77877	gntY	predicted gluconate transport associated protein
BAE77887	envZ	sensory histidine kinase in two-component regulatory system with OmpR
BAE77888	pck	phosphoenolpyruvate carboxykinase
BAE77893	yrfF	predicted inner membrane protein
BAE77926	tsgA	predicted transporter
BAE77932	yhfK	conserved inner membrane protein
BAE77998	yhdN	conserved hypothetical protein
BAE78012	yrdA	conserved hypothetical protein
BAE78058	yjbQ	conserved hypothetical protein
BAE78062	yjcB	predicted inner membrane protein
BAE78064	soxS	DNA-binding transcriptional dual regulator
BAE78169	yjeE	ATPase with strong ADP affinity
BAE78170	amiB	N-acetylmuramoyl-l-alanine amidase II
BAE78175	hflK	modulator for HflB protease specific for phage lambda cII repressor
BAE78176	hflC	modulator for HflB protease specific for phage lambda cII repressor
BAE78227	ppa	inorganic pyrophosphatase
BAE78236	nrdG	anaerobic ribonucleotide reductase activating protein
BAE78237	nrdD	anaerobic ribonucleoside-triphosphate reductase
BAE78253	yjgM	predicted acetyltransferase
BAE78254	yjgN	conserved inner membrane protein
BAE78260	yjgR	predicted ATPase
BAE78280	fecC	iron-dicitrate transporter subunit
BAE78281	fecB	iron-dicitrate transporter subunit
BAE78282	fecA	ferric citrate outer membrane transporter
BAE78283	fecR	transmembrane signal transducer for ferric citrate transport
BAE78284	fecI	RNA polymerase, sigma 19 factor
