# Supplementary material for: Growth rate-associated transcriptome reorganization in response to genomic, environmental, and evolutionary interruptions
Source: Front Microbiol. 2023 Mar 22;14:1145673. doi: 10.3389/fmicb.2023.1145673 (PMC10073601; doi:10.3389/fmicb.2023.1145673)
Supplement: Supplementary file 2 [file Table_2.xlsx]

## Sheet: Table S4_
Table S4 Datasheet of gene expression. The gene name and ID are indicated. The gene expression levels of all biological replicates are shown as the logarithmic FPKM values.
gene_id	gene_name	N0_1	N0_2	N0_3	N0_4	N0_5	N0_6	N0_Thr_1	N0_Thr_2	N0_Cm_1	N0_Cm_2	N0e_1	N0e_2	N0e_Thr_1	N0e_Thr_2	N0e_Cm_1	N0e_Cm_2	N28_1	N28_2	N28_3	N28_4	N28_Thr_1	N28_Thr_2	N28_Cm_1	N28_Cm_2	N28e_1	N28e_2	N28e_Thr_1	N28e_Thr_2	N28e_Cm_1	N28e_Cm_2
BAE77784	hdeA	3.41981	3.048	2.69124	2.62637	2.54892	2.49206	3.77604	3.69149	1.87347	1.79364	2.59759	2.64557	3.88234	3.86102	1.50597	1.30196	4.45042	4.35819	4.1186	4.13042	3.99617	4.15555	3.42092	3.39056	1.82518	1.69663	1.92753	1.80927	1.47616	1.37388
BAA15998	ompC	4.08603	4.13915	4.21955	4.18274	4.28228	4.22147	4.37825	4.44514	3.76649	3.68695	4.0947	4.16523	4.49947	4.49877	3.7135	3.6699	4.35217	4.29945	4.40518	4.43618	4.48444	4.42582	4.29245	4.30262	3.38015	3.3884	3.7154	3.66683	3.41337	3.41803
BAE76452	sra	3.86621	3.80174	3.54163	3.39084	3.32006	2.76548	3.54574	2.94907	2.80665	2.60159	3.21111	3.45015	3.3314	3.1697	2.06874	2.12947	4.27061	4.16317	3.91508	3.8464	3.66231	3.71588	3.93453	3.93891	2.68486	2.69735	2.57042	2.454	1.98366	1.58036
BAA16044	lpp	4.41962	4.52554	4.17963	4.08435	4.41325	3.47927	4.39766	3.99603	4.69975	4.63514	3.62407	4.10286	3.64164	3.71391	3.7149	3.69146	4.26771	4.05461	3.89399	3.85375	4.01366	3.5003	4.31033	4.36518	4.04916	4.09003	3.73309	3.67983	3.70458	3.54879
BAA15128	osmC	3.43103	3.22693	3.1967	3.08695	3.08159	2.94548	3.3786	3.42832	2.51808	2.44517	2.9688	3.10187	3.35231	3.38168	2.21993	2.23592	4.26007	4.15451	3.98432	3.98904	4.0291	3.68237	3.62032	3.68098	2.4204	2.38436	2.49764	2.47633	2.17762	2.07598
BAA35902	acpP	4.44214	4.49181	4.2721	4.18712	4.27118	3.87662	4.22776	4.11188	4.28906	4.26996	3.99808	4.18006	3.97066	3.97321	3.94268	3.90916	4.23445	4.19563	3.96191	4.00505	4.03254	3.84953	4.23241	4.27364	4.26692	4.26316	4.1404	4.12891	4.06499	3.95859
BAE77116	rpsU	4.33243	4.35499	4.24554	4.21139	4.19089	3.75474	4.05865	3.88075	4.31547	4.28034	3.85891	4.17898	3.74516	3.80865	3.96133	3.93998	4.14084	3.99214	3.84613	3.96128	3.83258	3.52245	4.21939	4.25082	4.23546	4.24994	3.9967	3.95254	3.95767	3.91316
BAA35486	ompX	4.02762	3.96038	3.89024	3.86826	3.9288	3.86009	3.9234	3.96217	4.12607	4.09795	3.79933	3.83178	3.99994	4.03738	4.10486	4.04942	4.11309	4.00287	3.98408	3.98267	3.99051	3.85277	4.03808	4.05374	4.45015	4.44198	4.53256	4.48204	4.59584	4.56862
BAA16289	ptsH	3.98554	3.97131	3.97508	3.90999	3.87431	3.76045	3.82286	3.72993	3.98975	3.96414	3.88604	3.89683	3.8628	3.79256	3.80157	3.81738	4.06827	3.99366	3.86244	3.91826	3.8788	3.85483	4.08337	4.05557	3.96991	3.95877	3.95936	3.90199	3.92316	3.86576
BAA35484	dps	3.49781	3.20197	2.92835	2.93941	2.80056	2.88035	3.209	3.20971	2.09875	2.01722	2.8726	2.8835	3.36471	3.40688	1.97504	2.01724	4.06014	3.95625	3.91799	3.82636	3.76698	3.8392	3.27777	3.28435	2.58753	2.66511	2.77757	2.7159	2.2793	2.2025
BAA35715	ompA	4.33744	4.2958	4.18467	4.16336	4.36111	4.30469	4.35238	4.40305	4.52597	4.52152	4.07199	4.11809	4.45321	4.39437	4.51049	4.46898	4.03776	3.97857	4.03096	4.0508	4.06477	3.88836	4.08418	4.08359	4.42373	4.42743	4.47825	4.43261	4.59322	4.62824
BAA35599	cspD	3.82375	3.76927	3.66269	3.56942	3.49042	3.01451	3.64374	3.5121	3.55046	3.49663	3.36376	3.58045	3.21694	3.21197	2.83717	2.83125	4.02896	3.92905	3.55132	3.62849	3.64082	3.40299	3.78268	3.81341	3.28093	3.32589	2.9608	2.93637	2.93486	2.72789
BAA35235	ahpC	3.90793	3.89411	3.83108	3.81004	3.87784	3.87068	3.93011	3.98969	3.71408	3.72676	3.7456	3.78351	3.98253	3.97568	3.66289	3.63957	4.01076	3.92167	3.88729	3.85668	3.8801	3.85514	3.64588	3.6689	3.9468	3.95078	4.00615	3.98479	3.86557	3.86421
BAE77374	rpmE	4.23387	4.23729	4.14497	4.06474	3.73441	3.39464	3.61023	3.41632	4.00036	3.95736	3.85603	4.07346	3.40024	3.4243	3.73871	3.6746	3.98571	3.90449	3.54896	3.56545	3.31057	3.32048	3.87068	3.87927	3.87559	3.85856	3.62589	3.57396	3.73486	3.56183
BAE76650	rplY	4.17469	4.11029	4.2089	4.18934	3.87341	3.73198	3.76326	3.65713	4.11848	4.10791	4.11491	4.16716	3.7889	3.73975	4.06724	4.07076	3.98297	3.97401	3.62349	3.81099	3.56801	3.49636	4.15249	4.16179	4.0035	4.01235	3.90934	3.87246	4.10571	4.04779
BAE76956	prfB	4.07676	4.08196	4.04683	4.01978	4.16858	4.10891	4.15834	4.21821	4.22432	4.23051	3.94222	3.96152	4.23873	4.22374	4.25618	4.23747	3.97663	4.00241	4.05913	4.05909	4.05099	4.0156	3.98928	4.01078	4.20463	4.21303	4.2979	4.28685	4.29492	4.3403
BAE77211	rpsO	4.19636	4.24429	4.10958	4.02788	3.95226	3.54242	3.76432	3.58	4.43168	4.38413	3.84775	4.04688	3.58141	3.59774	4.08366	4.14012	3.97071	3.87014	3.57665	3.69341	3.52608	3.4596	4.42384	4.42785	3.99037	3.98487	3.77264	3.71242	4.12936	4.03387
BAE77655	rpmB	4.14874	4.1971	4.07473	4.02876	4.05839	3.68527	3.95891	3.79784	4.27205	4.22936	3.87332	4.01508	3.73479	3.7727	4.03686	3.99603	3.95525	3.87246	3.80079	3.85974	3.72544	3.51652	4.06136	4.12236	4.15352	4.14021	4.0182	3.98168	4.05652	3.97234
BAA15576	gapA	4.08511	4.04893	4.00635	3.99963	4.15198	4.13989	4.14323	4.2172	3.94341	3.96427	3.88778	3.95632	4.20588	4.19387	3.90887	3.86281	3.94283	3.87294	3.91312	3.95219	4.00626	3.89173	3.78107	3.78544	4.03965	4.04881	4.12637	4.10071	4.00442	4.00805
BAA16481	yfiA	3.61441	3.55897	3.57862	3.48565	3.16563	3.10634	3.18583	3.14861	2.84732	2.77444	3.39055	3.47467	3.28401	3.34978	2.6016	2.6398	3.91115	3.77656	3.3927	3.42114	3.26574	3.33427	3.27998	3.2844	3.00544	3.0345	3.13468	3.06305	2.78581	2.72277
BAA36117	hns	3.83717	3.73728	3.70575	3.6578	3.62115	3.54373	3.67492	3.6703	3.98103	3.97052	3.51123	3.64164	3.78569	3.79449	3.99703	3.91002	3.90241	3.79558	3.62818	3.63417	3.56327	3.55993	3.76148	3.72561	3.79553	3.81114	3.81487	3.79003	3.98557	3.97276
BAA14906	tpx	3.65772	3.62637	3.66244	3.62605	3.51065	3.44614	3.49238	3.52242	3.57354	3.56981	3.51142	3.5881	3.50706	3.56227	3.44856	3.4048	3.8924	3.77697	3.65602	3.69864	3.55816	3.43458	3.65293	3.62562	3.70423	3.71783	3.70667	3.65605	3.7208	3.71115
BAE78016	aceB	3.21357	3.2333	3.20162	3.19936	3.30545	3.19994	3.52472	3.57958	3.08958	3.10023	3.09485	3.15455	3.53139	3.52088	3.21925	3.21477	3.86931	3.83007	3.93438	3.9151	4.05161	4.02299	3.56491	3.56963	3.44697	3.442	3.62718	3.62174	3.24213	3.31705
BAA16558	csrA	3.82414	3.75816	3.66543	3.61097	3.52649	3.34098	3.59896	3.48624	3.53021	3.54082	3.42532	3.58705	3.44906	3.50981	3.50642	3.50184	3.82501	3.72532	3.49626	3.49139	3.45128	3.31801	3.54677	3.61057	3.42026	3.42859	3.45414	3.41999	3.42223	3.26564
BAE77970	rpsJ	4.15282	4.1941	4.14264	4.12277	4.13925	4.05875	4.04683	4.01432	4.2171	4.24312	4.0472	4.09284	4.07204	4.02488	4.25033	4.2636	3.81953	3.85145	3.8443	3.88401	3.74704	3.86236	3.94398	3.94345	4.21865	4.22336	4.1614	4.16119	4.23749	4.25935
BAE78017	aceA	3.21074	3.27215	3.18845	3.23125	3.35742	3.23314	3.56835	3.63223	3.05914	3.07251	3.13794	3.16682	3.60357	3.55107	3.11303	3.1168	3.81376	3.7974	3.9243	3.90812	4.07187	4.05424	3.50743	3.5479	3.61151	3.61633	3.79231	3.74229	3.18701	3.25871
BAB96593	rpsT	4.01977	4.06889	3.78252	3.70964	3.74135	3.25467	3.63603	3.4449	4.09899	4.03203	3.47766	3.70244	3.36381	3.38271	3.64446	3.6499	3.80377	3.69275	3.28996	3.447	3.32546	3.19823	3.93921	4.0131	3.75792	3.78828	3.59048	3.54602	3.66285	3.59596
BAE77785	hdeB	2.78095	2.46579	1.81344	1.72994	2.11274	2.18531	3.45173	3.30467	1.37063	1.19948	1.70526	1.75875	3.50052	3.52534	0.924039	0.464763	3.78775	3.69007	3.77066	3.6688	3.63506	3.62665	2.733	2.73124	1.10997	1.2107	1.21298	1.16978	1.00693	1.20569
BAA15485	infC	3.83311	3.85473	3.82455	3.74777	3.84319	3.52822	3.80446	3.70759	4.21035	4.15772	3.74082	3.75912	3.60776	3.60494	3.89815	3.89666	3.78582	3.71296	3.6694	3.70951	3.72986	3.64922	3.92564	3.8964	3.88548	3.87866	3.70975	3.69394	3.88275	3.86367
BAE76531	yeaQ	3.75562	3.60345	3.45833	3.42743	3.21973	2.61427	3.35114	3.07171	2.99178	2.92598	3.13229	3.35442	2.78392	2.88535	2.34822	2.37199	3.7854	3.76805	3.49756	3.47765	3.40032	3.19703	3.6582	3.6786	2.73829	2.76042	2.44712	2.41523	2.20446	2.16914
BAA16546	mprA	2.97958	3.00584	3.0486	2.99914	2.99834	2.98217	2.98698	3.06391	2.8325	2.82751	2.90881	2.95687	3.04455	3.03595	2.85127	2.74907	3.77407	3.66246	3.77665	3.7642	3.70648	3.63932	3.56288	3.56149	2.57086	2.62825	2.70715	2.69066	2.67883	2.72431
BAE77981	rplN	3.95045	3.98246	3.86453	3.81429	3.96603	3.71732	3.91126	3.90436	4.36803	4.3633	3.71031	3.7784	3.74269	3.72437	4.16544	4.18087	3.76818	3.74282	3.71182	3.77392	3.76346	3.7151	4.09701	4.08341	3.99506	4.01631	3.93686	3.90813	4.19642	4.16781
BAE77334	rplL	4.09353	4.10498	4.0794	3.99117	4.13672	3.93638	4.0548	4.04254	4.3646	4.35586	3.85463	3.99337	3.94347	3.97532	4.31037	4.25631	3.74852	3.68988	3.77344	3.82812	3.79234	3.66177	4.10363	4.07696	4.15119	4.15995	4.1166	4.09981	4.31596	4.32354
BAA15483	rplT	3.92665	3.98449	3.89917	3.85302	4.00706	3.60004	3.95689	3.81921	4.42935	4.41778	3.72898	3.84543	3.61678	3.67291	4.0864	4.09994	3.73319	3.64101	3.66755	3.74624	3.78829	3.6286	4.01357	4.01746	4.00836	4.02175	3.8292	3.79521	4.06671	3.98381
BAE78201	rpsF	3.98956	4.00047	3.86631	3.81206	3.89452	3.74037	3.80047	3.7881	3.9981	4.00118	3.66455	3.78229	3.75929	3.78482	4.00309	3.97975	3.7309	3.64576	3.49997	3.63813	3.55408	3.11135	3.74793	3.77893	3.97169	3.96932	3.95724	3.89649	4.03562	3.93805
BAA35711	rmf	3.58141	3.60998	3.3352	3.14065	3.39621	2.77696	3.86044	3.29501	3.31142	3.13346	3.0803	3.26106	3.40649	3.22013	2.6301	2.74523	3.7166	3.99518	3.83014	3.74166	3.88172	3.95287	3.88434	3.9177	3.08238	3.10391	2.96628	2.95206	2.61839	2.67677
BAA14837	osmB	2.93389	2.7088	2.87847	2.90896	2.37702	2.14124	2.6372	2.49215	2.03658	1.90948	2.67616	2.81825	2.54123	2.56634	1.95008	1.89414	3.7164	3.62457	3.3203	3.29834	3.21588	3.36401	3.14362	3.13005	1.87831	1.86193	1.95135	1.97533	1.81306	1.63507
BAE77274	rplM	3.96936	4.00944	3.90292	3.84555	4.07817	3.9044	3.9512	3.95154	4.18322	4.17893	3.76249	3.82169	3.90757	3.90211	4.09061	4.10417	3.68366	3.70337	3.67867	3.80226	3.75043	3.68674	3.917	3.88265	4.09371	4.08506	4.08286	4.02128	4.2081	4.14765
BAE77591	rpmH	3.8887	3.95024	3.59315	3.52112	3.72639	3.28873	3.53583	3.26907	4.12372	4.03909	3.29902	3.51717	3.28385	3.31745	3.64155	3.65357	3.67147	3.58207	3.31648	3.47247	3.3275	3.13878	3.85365	3.90227	3.66802	3.64791	3.42957	3.4423	3.67823	3.66862
BAA35266	cspE	4.11123	4.27243	3.94737	3.772	4.08556	3.35259	3.94949	3.41265	4.17178	4.00881	3.57248	3.85107	3.55452	3.44418	3.77628	3.80306	3.65785	3.59598	3.51914	3.52446	3.36354	3.30014	3.95473	3.96615	4.11243	4.12818	3.70234	3.68697	3.47867	3.48473
BAE77949	rpsL	3.84736	3.89934	3.75531	3.73351	3.78481	3.50292	3.67838	3.56414	3.96296	3.9256	3.5478	3.71665	3.57746	3.55786	3.79078	3.78549	3.65206	3.5928	3.58308	3.62773	3.46628	3.3893	3.78277	3.72078	3.89314	3.89288	3.74027	3.74558	3.80123	3.8045
BAE77279	mdh	3.51188	3.56389	3.56249	3.55214	3.63858	3.60903	3.6629	3.72591	3.48933	3.50651	3.43715	3.51929	3.7328	3.72829	3.49341	3.45905	3.64992	3.6052	3.65692	3.73502	3.75455	3.66852	3.6538	3.66483	3.7586	3.77055	3.82646	3.7856	3.67089	3.69136
BAE77335	rplJ	3.96088	4.0072	3.97904	3.95163	4.13138	4.05727	4.06611	4.12629	4.27936	4.26622	3.85902	3.9317	4.08335	4.06495	4.34049	4.28321	3.64443	3.61443	3.74154	3.80222	3.79617	3.68145	3.80738	3.80123	4.14823	4.17664	4.20452	4.17705	4.32948	4.37911
BAA35675	ompF	3.93195	3.95612	4.06344	3.97816	4.16613	4.16427	3.98494	4.04998	4.25403	4.27554	3.95257	3.94301	4.11525	3.99128	4.23957	4.23173	3.63263	3.62849	3.74188	3.88894	3.75864	3.85976	4.01824	3.98563	4.62901	4.62966	4.61913	4.57171	4.5601	4.56945
BAE77783	hdeD	2.34172	2.01451	1.55441	1.55469	1.66976	1.78323	3.08694	3.06719	0.943381	1.05654	1.65639	1.5443	3.07344	3.07705	0.93031	0.698278	3.62608	3.59095	3.50623	3.43337	3.47721	3.40902	2.64985	2.66874	1.18263	1.25516	1.24558	1.2272	0.821318	0.740234
BAE77251	yrbL	3.2449	3.17755	3.05954	3.0449	3.05097	2.94161	3.27327	3.30009	3.22926	3.2476	2.93675	3.02331	3.27244	3.29321	3.24607	3.23974	3.62548	3.5684	3.49895	3.46665	3.54718	3.47015	3.33944	3.39073	2.93008	2.95156	3.03821	3.0223	3.21324	3.17747
BAA16288	cysK	3.79566	3.78512	3.71438	3.71174	3.80239	3.77457	3.9067	3.9714	3.69171	3.70857	3.60999	3.67022	3.86549	4.00914	3.70158	3.67761	3.6199	3.53753	3.4088	3.59268	3.5138	3.50393	3.41334	3.42759	3.87448	3.89022	3.93235	3.90545	3.79576	3.81747
BAE77993	rpsM	3.75068	3.80024	3.71755	3.701	3.89748	3.58395	3.82273	3.69977	4.11614	4.13251	3.55946	3.68304	3.62076	3.58666	3.88592	3.89203	3.58401	3.55978	3.68249	3.69104	3.65742	3.611	3.83342	3.82323	3.95802	3.96662	3.823	3.79013	3.90525	3.88055
BAA15828	yeeX	3.54324	3.47122	3.53592	3.44692	3.16169	3.0901	3.1916	3.17874	3.0899	3.05455	3.33845	3.44121	3.21004	3.21673	2.79352	2.77956	3.58231	3.50861	3.23456	3.30473	3.18692	3.21958	3.29137	3.29815	3.22997	3.23716	3.21915	3.16956	3.06947	3.05043
BAE78227	ppa	3.66264	3.67165	3.74112	3.71255	3.52414	3.41183	3.46238	3.49859	3.46186	3.46643	3.58164	3.67355	3.50957	3.52534	3.40556	3.38776	3.57948	3.51675	3.37453	3.43288	3.28925	3.27082	3.49084	3.50127	3.60833	3.61555	3.58821	3.53019	3.55432	3.51102
BAA15285	rspA	0.912228	0.998524	0.999105	0.90563	1.01504	1.09148	0.864075	1.01037	0.894509	0.948963	0.856482	0.954639	0.969732	0.838802	0.630217	0.635097	3.57794	3.59335	3.61506	3.69353	3.71529	3.82071	3.64708	3.65124	3.78198	3.79755	3.88833	3.87494	3.8696	3.88036
BAA14775	oppA	2.99293	3.03457	3.04758	3.02766	3.21262	3.27396	3.36822	3.43602	3.042	3.06762	2.93144	2.97987	3.60696	3.55254	3.22223	3.19707	3.57027	3.57349	3.82477	3.7762	3.84919	3.64529	3.53374	3.53365	3.60498	3.63509	3.78302	3.76815	3.65556	3.6505
BAA16291	crr	3.54438	3.50935	3.47203	3.42303	3.61988	3.46913	3.60308	3.64868	3.60474	3.59931	3.26043	3.38801	3.57493	3.56944	3.50039	3.44856	3.54726	3.48636	3.52256	3.55171	3.65109	3.40877	3.46425	3.51098	3.53417	3.54235	3.57364	3.53166	3.53265	3.48572
BAA15156	gadC	1.93028	1.64407	1.18022	1.24395	1.39034	1.45429	2.95664	2.93688	0.85964	0.828665	1.11165	1.13266	3.02928	3.02057	0.553226	0.770643	3.53385	3.53256	3.6474	3.53815	3.60625	3.46519	2.42472	2.39861	0.982193	0.98051	0.976059	0.912908	0.832414	0.812599
BAE76818	rpoS	3.29472	3.29468	2.999	2.92571	3.11553	3.08676	3.26928	3.29046	3.03959	3.04022	2.88179	2.90386	3.19257	3.22479	3.02756	3.00762	3.53132	3.49946	3.72202	3.27548	3.38524	3.88694	3.19288	3.27917	2.91319	2.95007	2.97722	3.16963	3.05069	3.0671
BAE77799	uspA	3.46504	3.4539	3.48537	3.43873	3.41339	3.44571	3.51622	3.53786	3.25279	3.2458	3.38039	3.41696	3.64206	3.59216	3.06727	3.04282	3.53129	3.55504	3.53943	3.5669	3.50606	3.5669	3.43494	3.46194	3.41068	3.42193	3.48717	3.42154	3.30671	3.25406
BAA35656	ihfB	3.5248	3.46236	3.40551	3.32127	3.22518	3.00191	3.38284	3.25245	3.19428	3.20452	3.13433	3.31118	3.22395	3.19807	2.9491	3.06166	3.52998	3.44875	3.42279	3.34737	3.2882	3.2049	3.32092	3.33879	3.25297	3.24081	3.15792	3.13603	3.07463	2.9772
BAA35897	rpmF	3.76721	3.81278	3.50858	3.48123	3.49365	2.87831	3.46831	3.18642	3.94998	3.88024	3.20904	3.45119	2.99101	2.96111	3.31971	3.3151	3.52378	3.48441	3.08252	3.08722	3.31185	2.94994	3.85283	3.9474	3.46982	3.46804	3.21982	3.20269	3.34539	3.20396
BAE77782	gadE	2.03518	1.63758	1.176	0.899595	1.12171	1.54475	2.74672	2.76882	0.4783	0.474762	1.14784	1.14049	2.79587	2.82162	0.965831	0.90989	3.52191	3.40365	3.36365	3.24196	3.26868	3.1428	1.96198	2.034	0.454724	0.073199	1.02837	0.842506	-0.0462509	-0.00239702
BAE78373	deoD	2.76548	2.71336	2.69482	2.69602	2.72154	2.67601	2.77385	2.85228	2.61776	2.57197	2.61039	2.6407	2.86648	2.87631	2.48555	2.48086	3.52089	3.48104	3.56561	3.535	3.54404	3.35564	3.27099	3.25545	3.68727	3.69312	3.68721	3.69032	3.51199	3.4876
BAE77740	yiaG	3.27454	3.08053	2.98726	2.93059	2.72023	2.54113	2.95668	2.74499	2.13787	1.89273	2.75706	2.89109	2.7967	2.83705	1.76864	1.79417	3.51647	3.38706	3.08788	2.99961	2.89367	2.85938	2.81024	2.84538	2.15122	2.22403	2.01696	2.19356	1.55491	1.57856
BAE77523	ilvC	3.41388	3.44268	3.42432	3.41944	3.56554	3.49073	3.60954	3.67163	3.20133	3.22571	3.30361	3.3794	3.67297	3.66294	3.42447	3.35627	3.50842	3.5019	3.32316	3.58357	3.96936	3.95388	3.26322	3.27458	3.89186	3.88376	4.11982	4.07796	3.47414	3.50152
BAE77951	fusA	3.7672	3.80239	3.74018	3.72847	4.03501	3.96659	3.99125	4.08441	4.15445	4.18028	3.61864	3.69646	4.01115	3.97196	4.21161	4.17515	3.50739	3.52198	3.74371	3.7634	3.79645	3.40431	3.65874	3.65987	4.04747	4.0465	4.08597	4.09554	4.20288	4.22228
BAE77005	metK	3.42262	3.42186	3.32548	3.31885	3.41296	3.38085	3.57251	3.60332	3.41382	3.42428	3.21604	3.27611	3.61485	3.57049	3.158	3.12017	3.50726	3.43692	3.38508	3.4537	3.51907	3.42633	3.30491	3.30334	3.46984	3.48779	3.53865	3.50361	3.50063	3.50368
BAE78370	deoC	1.76645	1.70527	1.73692	1.65095	1.74696	1.77918	1.95314	1.99849	1.82515	1.79466	1.5076	1.56526	1.87148	1.94444	1.73213	1.82758	3.5066	3.49315	3.67225	3.65016	3.73756	3.59655	3.4468	3.44661	3.72595	3.7342	3.79474	3.78983	3.79114	3.78971
BAE76541	yebV	3.10252	2.93375	2.67865	2.55772	2.5768	2.0377	2.82687	2.4457	2.24669	2.12677	2.3875	2.65506	2.55578	2.58339	1.81717	2.0025	3.49758	3.38363	3.11907	3.09081	3.10026	3.04787	3.12165	3.19441	2.02272	1.95256	1.88284	1.83072	1.68185	1.7257
BAA35896	yceD	3.61373	3.62473	3.56991	3.5329	3.61929	3.51294	3.57542	3.6245	3.81425	3.81066	3.44688	3.49867	3.54119	3.56245	3.80222	3.77917	3.49445	3.41874	3.40115	3.4394	3.45227	3.43222	3.50105	3.5407	3.7765	3.76116	3.78973	3.75201	3.85264	3.88526
BAE77788	slp	2.20852	1.91377	1.70809	1.56346	1.63894	1.73715	2.85917	2.82302	1.16056	1.01369	1.56314	1.61177	2.85364	2.89696	1.34355	1.3871	3.48952	3.38998	3.30675	3.33049	3.29032	3.1819	2.88764	2.85989	1.26887	1.36447	1.6918	1.5414	1.22383	1.04584
BAB96744	rpsB	3.70369	3.7339	3.69215	3.64541	3.85271	3.83975	3.80002	3.85975	4.12994	4.12416	3.56253	3.60533	3.92364	3.88341	4.22707	4.19665	3.4817	3.45617	3.60077	3.66951	3.62708	3.56917	3.66463	3.6868	3.94518	3.94492	4.00877	3.98094	4.24861	4.29441
BAE76537	yobF	2.96357	2.96754	3.08516	2.93822	2.91643	2.60087	2.91211	2.70062	2.58248	2.31779	2.80492	2.94335	2.77447	2.86193	2.52188	2.37118	3.47942	3.37072	3.20475	3.27745	3.18813	3.00168	3.14309	3.16035	2.48734	2.42986	2.18312	2.29238	2.10909	2.13008
BAA15163	gadB	1.75346	1.41119	0.880515	0.644933	0.976655	1.09789	2.55463	2.49155	0.230587	0.351988	0.736629	0.76089	2.68166	2.6695	0.0368764	0.230813	3.46367	3.37056	3.41193	3.31648	3.24713	3.20401	2.25904	2.2113	0.693678	0.494493	0.626846	0.501676	0.228915	0.05092
BAE77997	rplQ	3.74886	3.79696	3.64687	3.64233	3.8905	3.52922	3.80803	3.75562	4.30458	4.30203	3.37219	3.56451	3.48028	3.54985	4.03473	4.00665	3.4604	3.39446	3.44362	3.4618	3.54588	3.25057	3.83933	3.88244	3.82102	3.81062	3.69063	3.69699	3.99045	3.91673
BAE76853	eno	3.48411	3.48164	3.58467	3.54879	3.712	3.68875	3.7887	3.90689	3.56222	3.60047	3.4425	3.50211	3.8994	3.84178	3.57875	3.5402	3.45974	3.48428	3.64719	3.67446	3.82045	3.76921	3.49449	3.49421	3.72423	3.73532	3.92767	3.88036	3.71896	3.72578
BAE77517	trxA	3.68347	3.67307	3.66876	3.61839	3.38941	3.29273	3.39009	3.37737	3.35513	3.34042	3.40853	3.56519	3.35927	3.43535	3.30049	3.24826	3.45654	3.3652	3.26893	3.28228	3.09289	2.96998	3.39197	3.41125	3.56345	3.57519	3.47133	3.4206	3.38524	3.35827
BAA15869	gnd	3.2443	3.26213	3.19218	3.16867	3.31836	3.31576	3.30486	3.3865	3.05075	3.06458	3.06663	3.10884	3.45902	3.41316	3.07507	2.99981	3.45137	3.41205	3.52061	3.49776	3.47603	3.48393	3.31179	3.30718	3.53848	3.53799	3.62981	3.61466	3.44638	3.42686
BAB96640	leuD	3.25233	3.11509	2.92149	2.91339	2.97797	2.83039	2.99899	2.97652	3.02752	3.02725	2.82252	2.88901	2.92813	2.96671	3.05405	3.02711	3.45	3.34377	3.32175	3.34245	3.32191	3.23732	3.17644	3.18687	3.32112	3.30015	3.29108	3.31602	3.14942	3.12977
BAE76215	bolA	3.19412	3.06902	3.04639	2.98931	2.81807	2.61643	2.92848	2.93222	2.65355	2.67789	2.86474	2.96159	2.81195	2.83939	2.52474	2.5261	3.44783	3.33423	3.17997	3.10911	3.05176	3.03688	2.96411	3.00634	2.72801	2.77269	2.6714	2.61519	2.56135	2.52316
BAE77273	rpsI	3.73272	3.76278	3.69705	3.66518	3.86845	3.52108	3.76592	3.74593	4.04326	4.02977	3.41364	3.6225	3.50571	3.5425	3.8246	3.7673	3.44355	3.39872	3.41831	3.49411	3.54286	3.2417	3.67636	3.7228	3.80843	3.80361	3.73034	3.68877	3.8524	3.77068
BAA15284	rspB	0.717137	0.648532	0.727307	0.768531	0.805776	1.18556	0.95027	0.930589	0.77591	0.806096	0.910182	0.854524	1.12489	1.04645	0.554926	0.271741	3.43941	3.55168	3.54376	3.69543	3.80661	3.99534	3.50784	3.48986	3.57009	3.56513	3.81686	3.80633	3.78256	3.72151
BAA15420	ydhD	3.44455	3.35729	3.48386	3.46634	3.15197	3.19283	3.17246	3.21973	3.17479	3.18839	3.3097	3.41671	3.24609	3.25903	3.12203	3.11761	3.42831	3.30176	3.22477	3.20181	3.04639	3.04715	3.22166	3.26922	3.32242	3.32998	3.3503	3.31605	3.39392	3.37923
BAA35614	lrp	3.38376	3.37535	3.36249	3.33594	3.40259	3.36578	3.44404	3.4961	3.38033	3.39017	3.19155	3.27658	3.51807	3.53738	3.35735	3.36262	3.42471	3.38002	3.41832	3.52861	3.45599	3.38809	3.41929	3.42155	3.63216	3.61948	3.66863	3.6	3.55904	3.49575
BAE77337	rplK	3.66716	3.66963	3.60476	3.56419	3.73132	3.58842	3.62455	3.61674	3.85981	3.85821	3.45697	3.54159	3.63659	3.58003	3.8125	3.82858	3.42003	3.38554	3.36602	3.48976	3.42559	3.40075	3.54968	3.52413	3.79988	3.81032	3.78374	3.72647	3.90534	3.86273
BAA15983	spr	3.40212	3.43715	3.44363	3.37515	3.37631	3.28555	3.37922	3.40832	3.29646	3.25135	3.26403	3.37275	3.3868	3.40716	3.40535	3.38349	3.41984	3.34882	3.21676	3.33451	3.2566	3.22866	3.37647	3.4122	3.42715	3.45897	3.45753	3.40332	3.32368	3.36754
BAE77995	rpsD	3.64572	3.69033	3.69245	3.63551	3.90297	3.73181	3.84349	3.87177	4.13792	4.1727	3.60075	3.60069	3.76571	3.71963	4.07466	4.06695	3.41777	3.45014	3.64486	3.6554	3.67954	3.71252	3.67545	3.65993	3.94761	3.93983	3.9039	3.91005	4.0967	4.11192
BAA35642	serC	3.41992	3.40901	3.36484	3.33633	3.50019	3.41583	3.43404	3.48082	3.22805	3.25896	3.2161	3.29623	3.44131	3.43729	3.18067	3.15977	3.41522	3.32813	3.39757	3.42997	3.41802	3.28774	3.30869	3.32097	3.45588	3.47343	3.51607	3.47148	3.31705	3.3209
BAA35927	ycfR	2.02733	2.06631	1.59465	1.62875	1.35354	0.937439	1.1179	0.966128	1.47356	1.32089	1.41874	1.5095	0.846808	1.22846	0.850876	0.567691	3.41216	3.3182	2.90879	2.86956	2.58132	2.53033	3.07074	3.06565	1.8302	1.7364	1.62884	1.67411	1.52004	1.30862
BAE78204	rplI	3.68059	3.68649	3.62223	3.61294	3.82264	3.53997	3.74149	3.77764	3.95968	3.95638	3.39378	3.56819	3.53693	3.60862	3.8179	3.76115	3.41166	3.29351	3.36241	3.48595	3.49793	2.95641	3.50039	3.48865	3.82046	3.83211	3.73243	3.7093	3.82044	3.84907
BAE76212	cyoA	3.2509	3.31962	3.151	3.14979	3.39533	3.33812	3.4039	3.46841	3.26188	3.30465	3.08884	3.09535	3.45357	3.38626	3.33966	3.34215	3.40788	3.37287	3.44045	3.42629	3.45865	3.41149	3.34369	3.36361	3.28103	3.30382	3.36285	3.38952	3.36318	3.3978
BAE76977	serA	3.48241	3.49437	3.36713	3.34852	3.42151	3.44287	3.42083	3.49332	3.37753	3.40118	3.25253	3.3141	3.55814	3.45987	3.445	3.46595	3.39314	3.4172	3.42765	3.41992	3.39914	3.48792	3.39018	3.39404	3.30755	3.32495	3.44709	3.39835	3.46146	3.47629
BAE77996	rpoA	3.63884	3.68762	3.63857	3.6088	3.96003	3.81057	3.91317	3.96329	4.21159	4.24249	3.51006	3.5701	3.84613	3.81565	4.21015	4.15782	3.3894	3.3836	3.66327	3.64897	3.71055	3.52813	3.62351	3.64538	3.95541	3.95098	3.97248	3.98525	4.18463	4.2022
BAA16290	ptsI	3.34609	3.32071	3.28028	3.24078	3.54272	3.44571	3.505	3.53272	3.53829	3.53767	3.14293	3.21088	3.58315	3.47764	3.53701	3.49208	3.38768	3.34961	3.48711	3.51769	3.61801	3.41334	3.35646	3.3808	3.48433	3.49616	3.56423	3.54366	3.5204	3.54131
BAE77230	rplU	3.67646	3.72311	3.7305	3.69633	3.75916	3.45898	3.66062	3.52979	3.91562	3.87047	3.63905	3.65541	3.44845	3.43524	3.66478	3.67633	3.38648	3.40519	3.43952	3.49531	3.43015	3.51202	3.67047	3.71008	3.7586	3.76669	3.63525	3.59425	3.71752	3.68351
BAE77401	sodA	3.81327	3.78612	3.65497	3.66808	3.86387	3.75916	3.70157	3.71913	3.69269	3.69637	3.60691	3.69236	3.75709	3.75075	3.44499	3.43505	3.3827	3.28092	2.99326	3.04772	3.24815	3.25794	3.15714	3.21024	3.65462	3.63988	3.50737	3.47692	3.42337	3.39814
BAE78372	deoB	2.48056	2.38385	2.33792	2.34958	2.53879	2.43943	2.70597	2.77972	2.4733	2.48147	2.25295	2.3163	2.72574	2.7617	2.46549	2.41004	3.37564	3.36164	3.53902	3.50974	3.65835	3.28608	3.18005	3.20926	3.5094	3.51291	3.54963	3.58562	3.44321	3.43516
BAA35602	infA	3.62883	3.71603	3.43016	3.32804	3.50128	3.00425	3.3446	3.08513	3.65544	3.58263	3.15662	3.35837	3.06178	3.09006	3.37512	3.37126	3.37321	3.29506	3.09395	3.2349	3.08451	2.99757	3.45075	3.5215	3.50993	3.4876	3.24508	3.21685	3.23025	3.23471
BAE77098	yqiC	3.27832	3.23669	3.22626	3.1645	2.82188	2.7627	2.75804	2.69097	2.74422	2.73598	3.06739	3.1452	2.81157	2.81287	2.59679	2.55878	3.36903	3.29468	2.86811	2.96304	2.73462	2.78769	3.09498	3.06367	2.94646	2.923	2.83508	2.80971	2.78303	2.70505
BAE77382	yiiU	3.43781	3.48468	3.44878	3.37919	3.32322	2.92259	3.34609	3.31838	3.45754	3.42897	3.13332	3.35646	3.07968	3.09991	3.06049	3.07339	3.36871	3.26918	3.11664	3.19595	3.21528	2.95559	3.48007	3.52365	3.33395	3.35209	3.18444	3.10282	3.18252	3.16245
BAE76975	zapA	3.25215	3.25699	3.13361	3.07309	3.07864	2.8535	3.14375	3.1652	3.059	3.02468	2.93776	3.06918	3.07537	3.13084	3.00166	2.95634	3.36579	3.2371	3.08853	3.14222	3.11956	2.84907	3.05458	3.11653	3.05435	3.09521	3.01632	2.95228	2.93819	2.90415
BAA35388	sdhC	3.242	3.27749	3.16093	3.14749	3.2051	3.1208	3.24461	3.20487	3.06598	3.06226	3.02531	3.07386	3.20581	3.20508	3.49577	3.47389	3.36449	3.2905	3.0333	3.24276	3.18828	3.13126	3.33525	3.36842	3.54581	3.61352	3.52157	3.50048	3.43479	3.45015
BAE77391	tpiA	3.32996	3.32217	3.33407	3.28936	3.38075	3.29474	3.44753	3.50132	3.00871	3.00601	3.19408	3.25798	3.47636	3.48144	2.95136	2.90013	3.35448	3.26467	3.24809	3.2941	3.31622	3.19326	3.05918	3.07111	3.17758	3.22074	3.27895	3.21514	3.01788	3.02155
BAA16549	luxS	3.24447	3.18313	3.17901	3.16771	3.20809	3.02986	3.32236	3.32617	2.9625	2.94843	2.94525	3.12311	3.2227	3.25841	2.70009	2.59809	3.33635	3.19682	3.22362	3.17579	3.22098	2.94221	2.98057	3.00958	3.06872	3.07419	3.06517	3.02705	2.82765	2.84264
BAA14841	fabI	3.44243	3.47178	3.41496	3.37532	3.50102	3.38191	3.44927	3.48695	3.40623	3.39449	3.26948	3.35483	3.48918	3.45369	3.36244	3.29853	3.33216	3.25188	3.26429	3.32917	3.25397	3.16968	3.18317	3.22095	3.54684	3.55158	3.49909	3.49044	3.47224	3.49433
BAA16459	glyA	3.56684	3.63042	3.5955	3.58386	3.70516	3.63965	3.6943	3.75733	3.35004	3.36479	3.48364	3.54334	3.78842	3.76016	3.45423	3.41801	3.3304	3.29335	3.37536	3.4098	3.37007	3.17612	3.27268	3.30456	3.71384	3.71742	3.74453	3.70597	3.50123	3.49287
BAE77950	rpsG	3.54589	3.58565	3.36875	3.34526	3.66425	3.47563	3.61108	3.54972	3.80138	3.80604	3.27898	3.32781	3.51958	3.49732	3.72267	3.7117	3.32836	3.30305	3.41008	3.42013	3.39578	3.32616	3.32689	3.33513	3.70732	3.69382	3.62972	3.66623	3.74209	3.746
BAE77552	atpF	3.52032	3.62007	3.58218	3.57794	3.80871	3.72192	3.80623	3.81817	3.74134	3.75824	3.52307	3.53414	3.80499	3.75085	3.75259	3.70829	3.32013	3.35583	3.53966	3.5672	3.55288	3.48968	3.52053	3.52514	3.7501	3.76508	3.73895	3.7437	3.73503	3.70675
BAE77551	atpE	3.53333	3.64957	3.63487	3.64153	3.76891	3.24727	3.72709	3.51867	3.66942	3.64997	3.50889	3.58842	3.35316	3.27956	3.20794	3.1293	3.31709	3.31711	3.45434	3.45973	3.47367	3.28915	3.63606	3.5753	3.64534	3.63139	3.34756	3.40545	3.22661	3.13868
BAA15402	slyB	3.51759	3.48905	3.63038	3.59862	3.56825	3.51232	3.59632	3.64272	3.64201	3.6375	3.52873	3.57121	3.6006	3.6519	3.57977	3.54066	3.31699	3.33379	3.27726	3.42577	3.38353	3.37493	3.46571	3.4739	3.56879	3.57205	3.62437	3.53043	3.60218	3.59875
BAB96748	frr	3.36631	3.35869	3.34971	3.31523	3.34	3.25715	3.31011	3.35357	3.34126	3.35633	3.22664	3.26943	3.332	3.2993	3.29135	3.27624	3.3155	3.21746	3.26006	3.24395	3.20997	3.21606	3.23336	3.2521	3.39949	3.40186	3.39827	3.36635	3.4717	3.48602
BAE76302	ppiB	3.38588	3.40441	3.20916	3.20768	3.15791	3.07109	3.17955	3.14959	3.04478	3.0433	3.09985	3.19251	3.20306	3.23826	2.83428	2.82629	3.31536	3.26549	3.12361	3.14461	3.02142	3.02438	3.15059	3.14685	3.36607	3.33372	3.35376	3.28691	3.18644	3.10445
BAE77971	rplC	3.65589	3.70114	3.66211	3.60628	3.93822	3.86626	3.90185	3.94476	3.99985	4.04793	3.52355	3.57034	3.85143	3.84729	4.08514	4.04741	3.28785	3.32143	3.55773	3.60882	3.62395	3.52103	3.50298	3.51527	3.96357	3.94671	3.97964	3.97513	4.04601	4.0133
BAE78390	arcA	3.15884	3.10233	3.15476	3.13646	3.20569	3.17684	3.27843	3.3525	3.15317	3.16076	3.03712	3.11928	3.35376	3.35669	3.14892	3.14187	3.28007	3.24778	3.29104	3.26609	3.2976	3.29685	3.05273	3.03905	3.23097	3.2448	3.30266	3.25811	3.29755	3.28665
BAA35331	fur	3.27982	3.25724	3.2152	3.19662	3.20249	3.21311	3.14315	3.18402	3.29998	3.26913	3.06709	3.15888	3.27906	3.28016	3.3162	3.34562	3.2732	3.18553	3.11985	3.14186	3.07902	3.10548	3.13234	3.18032	3.34791	3.33502	3.38732	3.3354	3.43074	3.39524
BAE78242	yjgF	3.2126	3.13778	3.21401	3.19058	3.02968	2.96856	3.21712	3.2404	2.99614	3.02442	3.05014	3.13382	3.22095	3.26423	2.88296	2.83486	3.26725	3.22471	3.16916	3.2502	3.1879	3.0564	3.34143	3.37759	3.56444	3.57808	3.59322	3.56779	3.69182	3.63604
BAA35901	fabG	3.47025	3.45888	3.39295	3.40323	3.36846	3.26247	3.33735	3.37867	3.37551	3.37961	3.33359	3.35964	3.38436	3.34689	3.36531	3.37058	3.26505	3.25648	3.21064	3.2338	3.20012	3.23254	3.27362	3.29846	3.49406	3.49786	3.49527	3.47275	3.49233	3.51387
BAA14857	puuA	1.7391	1.6586	1.61625	1.6149	1.74799	1.64644	1.85194	1.9695	1.55183	1.56204	1.53141	1.60044	1.87913	1.91101	2.01541	2.05134	3.26183	3.15517	3.05519	3.16844	3.31972	3.20969	2.95997	2.99934	1.99943	2.01121	2.15533	2.10845	1.69466	1.69211
BAA77853	hlpA	3.30924	3.27307	3.25141	3.21673	3.19126	3.02469	3.26828	3.24134	3.28232	3.29761	3.13623	3.20077	3.24894	3.19119	3.21568	3.14789	3.25836	3.22373	3.13497	3.19437	3.15912	3.08149	3.16041	3.17153	3.25892	3.27071	3.20009	3.16264	3.2166	3.16905
BAE77229	rpmA	3.6008	3.71617	3.55311	3.46588	3.79097	3.10433	3.73029	3.44149	4.13488	4.09214	3.23058	3.46539	3.0779	3.08555	3.52726	3.5229	3.25483	3.23864	3.33356	3.38696	3.4402	3.2	3.78809	3.83445	3.66709	3.65431	3.30193	3.27977	3.44945	3.36856
BAE77933	crp	3.30328	3.33133	3.28493	3.25797	3.26147	3.21404	3.25623	3.26944	3.14317	3.13579	3.15585	3.22946	3.32523	3.31137	3.15628	3.11842	3.24299	3.1672	3.14987	3.18394	3.10836	3.04663	3.08111	3.06074	3.27785	3.2923	3.24708	3.19889	3.16479	3.13973
BAE76216	tig	3.40365	3.39789	3.42916	3.38368	3.54072	3.51551	3.4792	3.56113	3.61239	3.62259	3.31639	3.35134	3.59726	3.56811	3.72538	3.67687	3.2378	3.19366	3.29322	3.36863	3.323	3.29327	3.31986	3.32649	3.65018	3.66234	3.74244	3.70193	3.79797	3.84725
BAB96708	panD	3.35682	3.2847	3.18363	3.18655	3.11201	2.90213	3.04202	3.03325	3.18428	3.18668	3.00111	3.13824	2.98339	2.98467	2.89198	2.87695	3.23252	3.12912	2.95488	2.98746	2.91983	2.85603	3.03287	3.08272	3.28361	3.27579	3.11612	3.11893	3.1629	3.18581
BAA15484	rpmI	3.41614	3.51042	3.4041	3.33029	3.58682	3.06523	3.54699	3.2033	4.06728	3.98582	3.16944	3.32855	3.17061	3.10624	3.63204	3.63881	3.23206	3.15063	3.28421	3.31045	3.35114	3.11793	3.46175	3.41196	3.58945	3.56902	3.37917	3.39541	3.53989	3.49287
BAE77644	rpoZ	3.25934	3.24094	3.02261	3.02286	3.03656	2.63125	2.97861	2.7342	3.29868	3.27706	2.84894	2.98152	2.6321	2.71025	2.94216	2.94918	3.22755	3.13148	2.91977	2.88118	2.87211	2.74807	3.34386	3.35412	3.07211	3.05993	2.8752	2.86042	3.0004	2.82091
BAE77778	gadX	2.24703	2.06092	1.86264	1.92011	1.83278	1.79969	2.34041	2.32077	1.35143	1.33347	1.81171	1.89571	2.45256	2.47552	1.34604	1.28034	3.22618	3.11868	3.10389	3.09469	3.06317	3.08544	2.7644	2.77004	1.71727	1.70545	1.90215	1.90141	1.61726	1.6167
BAB96586	talB	3.29833	3.35532	3.28469	3.24619	3.35165	3.34376	3.35653	3.40509	3.26153	3.26323	3.16475	3.21093	3.44331	3.38716	3.18395	3.18474	3.22262	3.21876	3.22838	3.26187	3.19546	3.14151	3.16871	3.16743	3.3855	3.39767	3.42365	3.38797	3.34206	3.36703
BAA35872	grxB	2.86808	2.80844	2.80332	2.74322	2.67819	2.72096	2.9288	2.92668	2.17231	2.14061	2.66446	2.71296	3.04014	3.03576	2.02688	2.03402	3.22121	3.10669	3.02963	3.05363	3.06444	2.97009	2.5987	2.6286	2.86876	2.84699	2.9547	2.88288	2.46578	2.46976
BAE77557	atpC	3.36041	3.47133	3.28875	3.31784	3.64766	3.20664	3.63091	3.60906	3.72392	3.71245	3.04535	3.2753	3.32759	3.33855	3.45093	3.41048	3.22117	3.18743	3.17853	3.19017	3.33172	3.00272	3.49726	3.54421	3.40622	3.37138	3.27908	3.2444	3.31535	3.26813
BAA77874	metQ	3.18702	3.20955	3.23369	3.18371	3.31843	3.27252	3.41497	3.45874	3.33846	3.36323	3.12174	3.16656	3.51265	3.45872	3.18554	3.15291	3.22061	3.2135	3.25198	3.35039	3.36863	3.41041	3.28355	3.29439	3.48204	3.49304	3.58836	3.54628	3.4786	3.44734
BAA35638	pflB	3.07557	3.07356	3.01448	2.98956	3.22701	3.21972	3.33077	3.41466	2.89119	2.89645	2.92334	2.93742	3.43213	3.41952	2.92628	2.90692	3.22043	3.15866	3.3125	3.29576	3.357	3.26513	2.90856	2.93872	3.28912	3.27944	3.40799	3.39537	3.21928	3.24833
BAB96701	can	3.26216	3.23132	3.15449	3.16451	3.20543	3.12992	3.15951	3.18659	3.05398	3.05179	3.04576	3.13528	3.21579	3.22162	2.88736	2.91633	3.21891	3.10082	3.05966	3.09773	3.04323	3.02519	2.9866	2.9734	3.30259	3.29932	3.28046	3.23344	3.13681	3.11011
BAE77984	rpsN	3.47046	3.58022	3.29657	3.24838	3.59625	3.40794	3.52291	3.32385	3.99674	3.99485	3.25657	3.20417	3.39853	3.3238	3.82767	3.90605	3.21845	3.27059	3.41371	3.33727	3.30576	3.35748	3.58431	3.57333	3.6104	3.59992	3.57052	3.64935	3.83114	3.70931
BAE76749	rpoE	2.84973	2.86027	2.8847	2.84515	2.85892	2.68306	2.99149	2.98694	2.70336	2.70314	2.76071	2.79036	2.91506	2.95476	2.75735	2.73542	3.21394	3.13535	3.15762	3.13608	3.16992	3.05614	2.98807	3.02762	2.79242	2.81247	2.76874	2.69973	2.61144	2.64286
BAE77942	slyD	3.38207	3.37288	3.32665	3.28567	3.42577	3.29108	3.40083	3.42221	3.63545	3.6183	3.16664	3.24698	3.38088	3.38952	3.58863	3.55162	3.21353	3.1809	3.20997	3.21664	3.25398	3.19111	3.40624	3.42634	3.41403	3.42062	3.45768	3.38899	3.60654	3.61862
BAE77994	rpsK	3.41563	3.50056	3.38323	3.3412	3.74187	3.52345	3.69775	3.59912	3.98174	3.99656	3.22981	3.33289	3.56001	3.51386	3.86655	3.85415	3.21296	3.18201	3.47974	3.46529	3.53055	3.41741	3.46448	3.47311	3.72611	3.72988	3.71184	3.71944	3.86779	3.84359
BAE76206	yajQ	3.15936	3.13766	3.24559	3.19889	3.10355	3.06895	3.1425	3.24105	3.18688	3.20823	3.11715	3.1764	3.14966	3.15709	3.10435	3.07018	3.20113	3.10543	3.00211	3.05734	3.09349	2.94331	3.11846	3.15311	3.23405	3.20613	3.29946	3.23748	3.38737	3.32952
BAB96641	leuC	3.0212	2.90689	2.70704	2.76942	2.86156	2.78695	2.86327	2.89736	2.87938	2.89312	2.71903	2.72147	2.88742	2.91041	2.97789	2.96321	3.20084	3.17381	3.20787	3.23862	3.24272	3.17494	3.04333	3.06874	3.20811	3.20864	3.24027	3.24197	3.1229	3.09858
BAE77219	secG	3.67741	3.64606	3.75916	3.67951	3.62932	3.49112	3.54087	3.56013	3.91229	3.90104	3.62652	3.72109	3.53134	3.56105	3.97444	3.91761	3.19766	3.15496	3.03617	3.17431	3.14489	3.13241	3.4819	3.46737	3.71637	3.73959	3.76883	3.68469	3.92509	4.01004
BAA15480	ihfA	3.19947	3.21382	2.90179	2.8551	3.25371	2.52653	3.28029	3.05313	3.55558	3.49894	2.60929	2.81564	2.7307	2.70253	2.94374	2.91465	3.19611	3.12671	3.17074	3.14145	3.26731	2.94016	3.41044	3.46534	3.14366	3.11874	2.81926	2.81787	2.89474	2.77203
BAB96722	dksA	3.43001	3.43266	3.31304	3.24016	3.2945	3.15249	3.27314	3.29767	3.59338	3.56104	3.08315	3.23122	3.24807	3.21835	3.41911	3.40295	3.19247	3.1475	3.06395	3.07623	3.05608	3.01834	3.27914	3.32521	3.31358	3.31828	3.30226	3.24547	3.46084	3.4744
BAE78371	deoA	1.89347	1.78969	1.56859	1.68631	1.77968	1.64008	2.01205	1.97576	1.56839	1.49556	1.68282	1.66176	2.05068	1.95627	1.49951	1.5012	3.19049	3.25564	3.43872	3.43732	3.57364	3.43639	3.10356	3.10038	3.48507	3.50129	3.56128	3.58212	3.42704	3.42785
BAE77985	rpsH	3.46787	3.56763	3.38635	3.32783	3.67204	3.50186	3.58707	3.51701	4.01808	4.06656	3.23004	3.29898	3.48604	3.4439	3.95321	3.97782	3.18816	3.23179	3.45231	3.40759	3.38106	3.36843	3.53026	3.566	3.68738	3.68503	3.67679	3.73323	3.94513	3.87014
BAA15896	galF	3.10684	3.12638	3.13981	3.09663	3.13678	3.0932	3.10452	3.13918	3.0526	3.06362	3.04729	3.05946	3.1889	3.17241	3.03748	2.96599	3.18412	3.12082	3.10401	3.14914	3.12278	3.10681	3.14329	3.16992	2.88594	2.87772	2.91185	2.84385	2.92288	2.92545
BAE77977	rpsC	3.53779	3.57579	3.52883	3.4957	3.75958	3.68166	3.70639	3.72152	3.91331	3.95343	3.39106	3.47999	3.69056	3.67583	3.95809	3.91261	3.1828	3.18398	3.46078	3.47685	3.41341	3.33168	3.41999	3.41453	3.82958	3.84317	3.81092	3.83809	3.96743	4.00178
BAE77336	rplA	3.45764	3.51432	3.45906	3.44512	3.70395	3.53429	3.62852	3.65163	3.87224	3.86465	3.3442	3.4183	3.5652	3.54434	3.86686	3.81709	3.18174	3.15607	3.36817	3.41307	3.40718	3.27797	3.38301	3.38707	3.7564	3.75932	3.73607	3.71152	3.8645	3.94146
BAE78364	osmY	2.99171	2.79324	2.83138	2.80646	2.94704	2.99611	3.26276	3.32939	2.39846	2.39134	2.7355	2.76703	3.3226	3.35464	2.20156	2.18806	3.17607	3.16105	3.30509	3.27185	3.42095	3.46191	2.87513	2.86864	2.42101	2.47576	2.78981	2.73257	2.26866	2.18328
BAB96642	leuB	2.9844	2.86595	2.63356	2.69843	2.81358	2.77323	2.81725	2.84107	2.88507	2.87992	2.60891	2.66733	2.88154	2.88207	2.96014	2.95371	3.17584	3.14582	3.20696	3.21295	3.19472	3.14894	3.01406	3.01691	3.18851	3.17541	3.21722	3.25119	3.10769	3.13716
BAE76988	mscS	2.86335	2.70698	2.54127	2.50989	2.62339	2.60877	2.97041	3.00145	2.65863	2.6093	2.47144	2.48356	2.99413	3.03888	2.50165	2.45424	3.17268	3.10586	3.23468	3.16484	3.17798	3.09363	2.89046	2.89456	2.67114	2.65775	2.72758	2.72996	2.78631	2.78175
BAA35735	yccA	3.30338	3.25057	3.29169	3.26594	3.20996	3.09788	3.22436	3.25674	3.10265	3.06994	3.14105	3.23928	3.30782	3.28395	2.99724	2.93062	3.16759	3.06944	3.02342	3.0551	3.03407	2.87083	2.92722	2.92101	3.05469	3.08129	3.0884	3.03457	2.90644	2.89764
BAA77882	mltD	3.17443	3.18958	3.22655	3.17611	3.19826	3.09485	3.084	3.13033	3.20391	3.18775	3.10533	3.14844	3.17043	3.1613	3.25138	3.1974	3.16619	3.11574	3.06746	3.18773	3.05964	3.02292	3.203	3.23245	3.33949	3.36569	3.35347	3.30306	3.30071	3.3503
BAE76172	yaiE	3.1473	3.05991	2.96517	2.98062	2.69341	2.38757	2.72426	2.48689	2.82768	2.79343	2.74985	2.91633	2.61314	2.62362	2.66094	2.67828	3.16518	3.07022	2.74576	2.71614	2.66546	2.65008	3.00096	3.06057	2.84045	2.86016	2.75381	2.71577	2.66714	2.59581
BAB96664	lpxC	3.1084	3.09839	2.99966	2.98689	3.10421	2.97855	3.14381	3.17023	3.28217	3.27346	2.81549	2.94811	3.09424	3.11352	3.39801	3.37029	3.16085	3.06785	3.15197	3.12987	3.15698	3.00492	3.06401	3.11829	3.21746	3.22074	3.25151	3.24	3.3464	3.42438
BAA35629	ycaC	2.77419	2.62507	2.65955	2.60035	2.60538	2.67797	2.77611	2.77141	1.67473	1.61949	2.54433	2.61213	2.79962	2.87704	1.0488	1.02714	3.15953	3.07411	2.9594	2.95788	2.87431	2.85133	2.40525	2.41712	1.821	1.90705	1.9445	1.88532	1.4919	1.00215
BAA77909	crl	3.23557	3.23243	3.37268	3.33147	3.15198	3.03071	3.13531	3.20798	3.13745	3.13457	3.14233	3.26719	3.08234	3.12843	3.10257	3.06127	3.15849	3.13628	3.2234	3.20176	3.11266	3.08686	3.22172	3.29582	3.08715	3.07838	2.95581	2.92445	3.01615	3.01199
BAA16494	rpsP	3.48305	3.51758	3.40246	3.36681	3.36983	3.14678	3.17962	3.00421	3.51976	3.59787	3.26893	3.3208	3.21199	3.04404	3.36415	3.575	3.15617	3.28073	3.23839	3.19635	3.07082	3.37053	3.52666	3.47593	3.395	3.37781	3.43227	3.4526	3.57947	3.47449
BAE77554	atpA	3.36614	3.44714	3.42359	3.45142	3.71914	3.60352	3.69415	3.75801	3.57661	3.59885	3.32698	3.4049	3.71318	3.64791	3.61451	3.57434	3.15616	3.18774	3.4399	3.43499	3.4434	3.29383	3.36031	3.37088	3.58863	3.60718	3.58416	3.61451	3.55362	3.5582
BAE77777	gadA	1.37634	1.03973	0.66202	0.5153	0.451229	0.755463	2.17372	2.10347	0.179434	-0.0159886	0.554288	0.548282	2.31133	2.32971	-0.361064	-0.167127	3.15488	3.03775	3.02626	2.84456	2.74601	2.7137	1.54217	1.57194	-0.190929	-0.174514	0.103967	0.139948	-0.470055	-0.872596
BAE77224	yhbY	3.25565	3.21096	3.19043	3.19603	3.08639	3.04845	2.97433	2.97091	3.26809	3.27365	3.06821	3.15363	3.07225	3.1042	3.33987	3.30892	3.15145	3.00927	2.8279	2.9379	2.82171	2.8527	3.13767	3.14425	3.10416	3.1282	3.05467	3.02351	3.2588	3.30803
BAA16502	smpA	3.07042	3.05325	2.94081	2.92795	2.93563	2.7189	2.95869	2.90442	3.07825	3.03786	2.66889	2.87494	2.81431	2.87808	2.72629	2.7602	3.14938	3.037	2.88955	2.89365	2.87478	2.63084	3.0657	3.14196	2.92254	2.89528	2.88517	2.79886	2.94513	2.8227
BAA15428	cfa	2.87663	2.75975	2.64534	2.62956	2.70657	2.73833	2.9815	3.00718	2.5371	2.56289	2.56356	2.60362	3.09353	3.08729	2.4377	2.44983	3.14888	3.1256	3.04566	3.05727	3.1309	3.13861	2.7406	2.763	2.53434	2.54909	2.73991	2.72658	2.63725	2.6381
BAE77991	secY	3.43943	3.50002	3.4051	3.37652	3.68097	3.57638	3.63306	3.70104	4.09065	4.17981	3.28938	3.34611	3.61458	3.55618	4.04631	4.09151	3.14816	3.23892	3.34922	3.35573	3.45987	3.45929	3.57795	3.56799	3.63423	3.62858	3.77395	3.76651	4.10039	4.04755
BAE76748	rseA	2.77508	2.80031	2.73372	2.71688	2.84964	2.72781	2.98414	2.96532	2.67065	2.6215	2.6522	2.73752	3.04172	2.97138	2.69852	2.67694	3.1464	3.09099	3.10608	3.1077	3.17702	3.0952	2.89823	2.91408	2.65736	2.6594	2.74999	2.72469	2.59278	2.61677
BAE77549	atpI	3.14496	3.1985	3.27421	3.20792	3.13615	2.9927	3.06129	2.99568	3.06144	3.01959	3.15288	3.18973	3.06042	3.06123	3.13616	3.13637	3.14395	3.14784	3.03945	3.0984	2.95114	3.05108	3.31081	3.31465	3.13526	3.14637	3.07031	3.01722	3.07546	2.95089
BAE78149	efp	3.22086	3.2486	3.25879	3.21229	3.30639	3.23695	3.23211	3.28401	3.36266	3.34168	3.10511	3.19386	3.27772	3.26562	3.33789	3.27977	3.14261	3.09722	3.07354	3.14784	3.13068	2.98866	3.15211	3.19264	3.38558	3.39279	3.42291	3.38699	3.49544	3.49261
BAE76403	ynaJ	3.20267	3.29307	3.19058	3.10058	3.20382	2.52209	3.15632	2.98435	3.25791	3.18446	2.83586	3.0939	2.81295	2.8836	3.08514	3.11176	3.14205	3.03163	2.88856	2.97619	3.03942	2.74026	3.2265	3.27665	3.05622	3.07574	2.93743	2.8972	2.81743	2.86007
BAA15618	yoaB	3.07554	3.10779	3.16953	3.16771	2.86762	2.7757	2.87713	2.88859	2.90615	2.88192	3.00011	3.14438	2.97829	2.96007	2.8347	2.76885	3.13955	3.0453	2.90107	2.98445	2.79256	2.88036	3.03233	3.04398	3.00987	2.9715	2.9879	2.91677	2.97489	3.00262
BAB96579	thrA	3.00303	2.99641	2.90107	2.95029	3.11285	3.01878	2.96917	3.01659	3.09779	3.11018	2.84378	2.91386	3.00265	2.95331	3.08693	3.1099	3.13941	3.15794	3.12156	3.2919	3.14381	3.11789	3.02271	3.0303	3.29126	3.29832	3.13544	3.16125	3.27308	3.27581
BAE77256	gltB	3.17161	3.18312	3.06846	3.14556	3.29073	3.19485	3.19764	3.25306	3.16335	3.18692	3.03252	3.09349	3.24752	3.16505	3.22466	3.18877	3.13458	3.15909	3.29939	3.2899	3.31453	3.27486	3.15531	3.16288	3.31683	3.32015	3.31799	3.34712	3.34623	3.38408
BAA35672	ycbK	2.94073	2.89135	2.80282	2.80988	2.74888	2.67287	2.80594	2.84712	2.77205	2.76988	2.75658	2.77226	2.98424	2.96105	2.87478	2.92279	3.13376	3.1053	2.92043	2.98689	2.96513	3.08266	2.8975	2.9117	2.80663	2.82193	2.9202	2.86738	2.93984	2.90494
BAA15528	osmE	3.33035	3.12444	3.28604	3.24635	3.07001	2.90216	3.26767	3.27056	2.53997	2.55369	3.04433	3.21005	3.18497	3.23098	2.17945	2.13035	3.12875	3.04624	3.08261	3.01574	2.9962	2.88349	2.81279	2.83289	2.53252	2.58992	2.6067	2.53434	2.1954	2.13943
BAE77276	yhcB	3.17617	3.16787	3.20548	3.14898	3.09929	2.92583	3.11413	3.11466	3.04686	3.05149	3.04999	3.15085	3.04883	3.09126	2.9399	2.86477	3.12844	3.05988	2.93775	2.98228	2.95994	2.91652	3.07609	3.07819	3.08854	3.09876	3.05739	2.99483	2.98443	2.96374
BAA35655	rpsA	3.44618	3.48611	3.44784	3.42347	3.66821	3.72436	3.61565	3.72221	3.82903	3.89114	3.31508	3.39246	3.75597	3.63636	4.02668	4.04921	3.12777	3.21063	3.38761	3.42851	3.49934	3.61899	3.47818	3.49932	3.70905	3.71411	3.8582	3.83009	4.07664	4.10777
BAE77983	rplE	3.37434	3.44055	3.30365	3.23953	3.69371	3.45154	3.66493	3.65698	4.21974	4.2412	3.08733	3.20615	3.48639	3.45575	4.10573	4.07205	3.11706	3.11497	3.43433	3.42321	3.52541	3.25842	3.67453	3.7133	3.68875	3.68264	3.6492	3.69651	4.06519	4.04975
BAE77324	rsd	2.89766	2.85533	2.81257	2.77286	2.67815	2.53216	2.73679	2.74872	2.56643	2.56643	2.61424	2.77487	2.73827	2.75674	2.49425	2.52739	3.11468	2.97962	2.97235	2.94792	2.94262	2.83037	2.80491	2.82281	2.76413	2.78102	2.69191	2.68813	2.57993	2.49808
BAA35712	fabA	3.29455	3.32226	3.36513	3.3321	3.27788	3.05573	3.22576	3.25165	3.49415	3.53564	3.21756	3.29838	3.07729	3.17229	3.42075	3.3652	3.11335	3.04878	3.04013	3.10511	3.03871	2.91465	3.30551	3.34205	3.51527	3.55247	3.42566	3.36689	3.42346	3.41331
BAE77372	metJ	3.11149	3.11397	3.11064	3.04654	2.97672	2.98154	3.09505	3.14865	3.0708	3.05724	2.99251	3.02782	3.17596	3.1895	2.77571	2.78758	3.11287	3.05973	2.87684	3.05612	2.97514	3.04125	3.12178	3.06282	3.0929	3.1725	3.16903	3.15206	3.20415	3.1735
BAE77974	rplB	3.51727	3.57239	3.52643	3.49556	3.79575	3.72549	3.75998	3.80888	3.95773	3.99933	3.42125	3.4858	3.73643	3.73064	3.97094	3.95964	3.11226	3.18687	3.4013	3.47778	3.46432	3.38566	3.50991	3.50218	3.84528	3.84724	3.85392	3.84577	3.99772	4.01971
BAE78218	ytfK	2.93567	2.78758	2.62158	2.643	2.79632	2.15178	3.1011	2.80495	2.75026	2.69529	2.41923	2.6092	2.53905	2.68885	2.13686	2.11819	3.1112	2.95523	2.67868	2.74769	3.03878	2.61241	2.78362	2.89665	2.11666	2.17883	2.11533	2.06032	1.92861	1.78448
BAA35384	gltA	2.88917	2.93298	2.78912	2.79545	2.94752	2.93835	3.00103	3.09936	2.69623	2.74602	2.70202	2.72237	3.03692	2.97793	2.82201	2.91509	3.10902	3.08583	3.23544	3.14989	3.26396	3.41973	3.04248	3.04006	3.33034	3.35491	3.42529	3.45027	3.19189	3.2317
BAA35958	icd	3.2901	3.38985	3.16581	3.13967	3.37239	3.46296	3.35052	3.45532	3.17849	3.29338	3.05592	3.10375	3.51132	3.35114	3.26881	3.36912	3.10835	3.29267	3.39828	3.27709	3.42039	3.75966	3.31226	3.29507	3.47567	3.48734	3.79645	3.81915	3.69223	3.64845
BAB96643	leuA	2.91774	2.78221	2.60983	2.62873	2.75249	2.72248	2.75672	2.8139	2.76061	2.80127	2.55985	2.59298	2.8385	2.82384	2.8419	2.9199	3.10389	3.14166	3.10918	3.14814	3.19974	3.24687	2.95258	2.98547	3.13939	3.13258	3.27179	3.27161	3.07277	3.06211
BAE76253	adk	3.16062	3.17117	3.17776	3.15207	3.11625	3.11584	3.12072	3.16108	3.05113	3.07447	3.07807	3.1144	3.21323	3.20195	3.21599	3.18595	3.09901	3.07459	3.03325	3.1417	3.00768	3.04751	3.10203	3.09759	3.30512	3.32103	3.36513	3.33368	3.34741	3.33897
BAE77396	cpxP	2.77149	2.78027	2.72667	2.65325	2.62547	2.51424	2.58365	2.54166	2.46567	2.4211	2.54818	2.64041	2.66918	2.63008	2.44726	2.4256	3.09725	2.93696	2.62746	2.70601	2.72126	2.63114	2.67538	2.64081	2.40386	2.45202	2.5627	2.49983	2.37449	2.37451
BAA15653	yebF	3.03184	2.88582	3.03382	2.99138	2.97367	2.77515	2.96601	3.04625	2.64037	2.59145	2.76364	2.95547	2.96266	2.9998	2.59493	2.54262	3.09559	3.00897	3.01531	3.09283	3.01362	2.80206	3.01884	3.07564	2.64935	2.70593	2.64874	2.62516	2.54552	2.50732
BAE77439	glnA	3.28471	3.32667	3.28328	3.25326	3.41696	3.40229	3.26379	3.33101	3.27243	3.29054	3.13387	3.2013	3.37995	3.32746	3.69627	3.68806	3.09372	3.08513	3.09034	3.18531	3.15615	3.02717	3.12526	3.16217	3.36102	3.37208	3.40693	3.36675	3.42567	3.4307
BAA16194	sixA	2.99189	2.97564	2.94715	2.91851	2.86185	2.80544	2.85992	2.92192	3.13304	3.11883	2.79818	2.85999	2.8471	2.89076	2.91894	2.94829	3.09159	3.05016	2.94744	3.00689	2.93694	2.87247	3.07982	3.11844	2.89074	2.90264	2.85269	2.79593	3.08839	3.03447
BAE78146	yjeI	3.11708	3.09105	3.079	3.06865	2.98018	2.83919	3.02584	3.03826	3.0146	2.98969	2.92193	3.04392	3.011	2.96706	2.79926	2.76677	3.08446	3.12303	3.02178	3.09549	3.01922	2.99933	3.1938	3.20964	3.068	3.09594	3.01068	2.96501	2.97434	2.93839
BAA16465	yfiD	3.05856	3.2074	3.28453	3.1251	2.92994	2.76535	3.24839	3.34382	2.76273	2.81796	2.99721	3.06817	3.01996	3.12527	2.88544	2.69601	3.08152	3.02591	3.15089	2.99102	2.96394	2.89262	3.19424	3.15504	2.60922	2.47632	2.62907	2.64998	2.41427	2.51248
BAA35552	grxA	2.28878	2.21333	2.19935	2.10058	1.74799	1.5837	1.94721	1.79313	1.92498	1.94928	1.83047	2.07623	1.50002	1.65659	1.39494	1.11176	3.08145	3.01506	2.86676	2.86956	2.87647	2.7856	2.57469	2.56509	2.32684	2.30329	2.222	2.28131	2.1221	2.22243
BAA14927	fnr	3.0983	3.05251	3.06014	3.06449	3.04114	3.05107	3.01646	3.06077	3.07938	3.02573	2.96367	3.02432	3.1587	3.15668	3.22852	3.21023	3.07451	3.01884	2.96457	3.0404	2.96695	2.97141	2.97117	3.00942	3.13115	3.18656	3.20835	3.17712	3.20901	3.24016
BAA14783	yciI	3.10199	3.12886	2.95656	2.9104	2.77183	2.41322	2.82991	2.63334	2.60994	2.64892	2.68513	2.8926	2.54534	2.6038	2.12886	2.23491	3.0709	2.96332	2.64598	2.68173	2.68731	2.43732	2.84455	2.88021	2.87251	2.83895	2.69058	2.60462	2.41581	2.40584
BAE77340	tufB	3.29642	3.31985	3.27952	3.2776	3.40399	3.35976	3.34685	3.4221	3.45515	3.47495	3.18613	3.23099	3.44811	3.353	3.33969	3.31502	3.07073	3.09219	3.05452	3.12312	3.20337	3.042	3.25292	3.21391	3.41505	3.42351	3.52499	3.49775	3.65732	3.68692
BAA16355	dapA	3.02013	3.0255	3.06058	3.06129	3.14603	3.06199	3.1541	3.18443	3.0744	3.06143	2.98216	3.00575	3.23678	3.18141	3.03798	2.99484	3.06543	3.03093	3.08427	3.11743	3.0969	3.06837	3.04598	3.04657	3.2246	3.24507	3.27544	3.23627	3.19569	3.25582
BAE78015	metA	2.80453	2.76886	2.72733	2.64201	2.69055	2.68838	3.18648	3.25414	2.66595	2.63375	2.5835	2.6586	3.31638	3.28666	2.41732	2.39554	3.06491	2.98135	2.8927	3.09725	3.14949	3.12425	2.91097	2.92109	3.02232	3.04404	3.25297	3.22267	3.03156	3.07086
BAA35682	asnS	3.0825	3.08736	3.01783	3.00293	3.12262	3.00967	3.07599	3.13837	3.15268	3.1572	2.89534	2.93689	3.05375	3.08072	3.15771	3.13574	3.06471	3.00785	3.06087	3.05014	3.04928	2.93626	3.05871	3.07511	3.147	3.1299	3.1292	3.10908	3.1136	3.12986
BAA35399	cydA	2.40978	2.38381	2.38482	2.41402	2.58237	2.55311	2.77794	2.86882	2.45556	2.47661	2.30083	2.32857	2.82153	2.7991	2.48434	2.45671	3.06369	3.05802	3.3213	3.27106	3.30037	2.81537	2.9381	2.92284	2.57855	2.62223	2.68249	2.67009	2.47946	2.53151
BAE77257	gltD	3.13042	3.16029	3.10619	3.16225	3.29885	3.15407	3.2072	3.25755	3.22383	3.2454	3.03465	3.09161	3.15924	3.14065	3.26646	3.25917	3.06089	3.08688	3.23012	3.24063	3.27782	3.22059	3.16317	3.17523	3.28507	3.27954	3.27273	3.2746	3.32724	3.33467
BAE76501	ydiH	2.41822	2.29271	2.21497	2.10164	2.1507	2.15896	2.22648	2.2169	2.08132	2.03152	1.99042	2.16929	2.49685	2.56359	2.17025	2.2763	3.0608	2.94666	2.81401	2.83437	2.7287	2.63918	2.61874	2.66203	2.17413	2.27027	2.33974	2.39909	2.30572	2.23826
BAE78173	hfq	3.25379	3.27616	3.24198	3.1813	3.25237	3.09571	3.22691	3.10958	3.30204	3.31734	3.07045	3.17692	3.20104	3.17608	3.09887	3.1724	3.04994	3.07466	3.04519	3.11418	3.0534	3.10535	3.25191	3.26503	3.30774	3.30566	3.34984	3.28328	3.28989	3.20571
BAE76587	yohN	2.7478	2.70014	2.69707	2.70833	2.32838	2.1073	2.3918	2.33286	2.4058	2.39497	2.53471	2.65955	2.13049	2.26217	2.16633	2.08258	3.04756	2.90671	2.56046	2.58395	2.4793	2.23832	2.47184	2.52493	2.23822	2.28267	2.09739	2.06154	2.27003	2.17681
BAE77531	yifE	3.23296	3.28342	3.13443	3.08892	3.11964	2.66573	3.03874	2.78778	3.39433	3.32357	2.80487	3.08497	2.63267	2.6134	2.50069	2.58265	3.04731	2.95376	2.83773	2.91144	2.85611	2.62984	3.34453	3.4403	3.17659	3.13486	2.88555	2.84961	3.03605	2.95719
BAE78151	ecnB	2.65994	2.37442	2.54631	2.49253	2.35524	1.73458	2.40112	2.13249	1.67044	1.75318	2.37308	2.45547	2.28144	2.20836	1.82218	2.13421	3.04721	2.92248	2.56315	2.66313	2.58903	2.76518	2.61607	2.6687	1.82958	2.05988	1.87314	1.83507	1.41216	1.6321
BAE77859	asd	3.24439	3.30296	3.16356	3.14432	3.25657	3.22666	3.35604	3.41905	2.90382	2.95041	3.07433	3.12056	3.39923	3.31974	2.91017	2.98147	3.04123	3.05225	3.22841	3.10948	3.17689	3.3379	2.95402	2.96492	3.18485	3.20002	3.32144	3.31552	2.99684	3.02926
BAE78018	aceK	2.43255	2.49218	2.37744	2.40813	2.5505	2.25361	2.71562	2.70791	2.17993	2.15072	2.23465	2.35226	2.6521	2.64609	2.36479	2.3903	3.041	2.97905	3.07518	3.06752	3.18376	2.97109	2.72881	2.75639	2.72544	2.72483	2.78888	2.81515	2.23037	2.1956
BAE77832	rpoH	2.90459	2.84574	2.83663	2.81536	2.81619	2.66331	2.94084	2.99179	2.74245	2.74441	2.67114	2.78242	2.79922	2.85671	2.82884	2.79359	3.04081	2.93857	2.87924	2.88558	2.91805	2.6663	2.68512	2.73712	2.74425	2.78789	2.77201	2.71897	2.65929	2.72629
BAA15509	ydjN	3.06421	3.07579	3.08882	3.09798	3.18481	3.04812	3.16548	3.22457	3.37183	3.37612	2.9526	3.03298	3.08896	3.15984	3.40016	3.35188	3.04059	2.96434	2.92488	3.10854	3.07837	2.89953	3.00901	3.05136	3.11951	3.12605	3.09659	3.08016	3.2404	3.30915
BAE76262	ybaQ	2.78129	2.69409	2.62661	2.56047	2.4626	2.45849	2.56001	2.5627	2.52323	2.48479	2.49605	2.56228	2.68701	2.73628	2.61684	2.53871	3.03927	2.92204	2.80877	2.77989	2.76253	2.80184	2.80691	2.84651	2.73885	2.75943	2.7901	2.74887	2.70938	2.69541
BAA16498	grpE	3.21424	3.25485	3.25488	3.19971	3.11509	3.00318	3.06203	3.05597	3.19257	3.19087	3.13447	3.19229	2.99653	3.00755	2.99814	2.92444	3.03678	3.04612	2.96532	3.00827	2.92699	2.93251	3.07874	3.07139	3.20139	3.16365	3.12073	3.08952	3.12401	3.13902
BAE76211	cyoB	2.9133	2.99662	2.873	2.90581	3.1254	3.00477	3.14507	3.18864	3.02222	3.04277	2.77475	2.81495	3.10966	3.06128	3.08312	3.07779	3.03397	3.02847	3.25028	3.17895	3.20694	2.94907	3.08979	3.09777	3.03595	3.05049	3.02398	3.1353	3.04239	3.06143
BAE77555	atpG	3.28133	3.37804	3.38756	3.42226	3.62583	3.54242	3.60931	3.66466	3.48422	3.52452	3.38548	3.38298	3.64076	3.56309	3.52933	3.50818	3.03357	3.11325	3.31202	3.31896	3.32971	3.28433	3.35336	3.33951	3.49727	3.51537	3.49095	3.51294	3.47081	3.45425
BAE77339	secE	3.09981	3.12734	3.17688	3.15359	3.17716	2.99845	3.11251	3.15012	3.43074	3.40325	3.01378	3.13114	3.16194	3.17671	3.52779	3.44806	3.02802	3.00231	3.11132	3.18209	3.09826	2.98781	3.28537	3.29347	3.37593	3.36256	3.30639	3.30574	3.50418	3.50083
BAB96742	dapD	3.18919	3.21302	3.17023	3.15624	3.21606	3.1338	3.27941	3.33094	3.06612	3.06218	3.08094	3.1362	3.28904	3.26335	3.01937	3.00586	3.02706	2.98481	3.01787	3.05609	3.07014	3.06543	2.99932	2.97921	3.33396	3.37437	3.42667	3.4015	3.22694	3.18164
BAA35391	sdhB	2.94674	3.02913	3.04339	3.05173	3.09376	2.96963	3.10917	3.15699	2.96364	2.99495	2.93219	2.99197	3.09133	3.06084	3.0443	3.01672	3.02634	2.96677	3.01056	3.08625	3.02422	2.8574	3.16435	3.19776	3.3949	3.44178	3.32711	3.32452	3.25078	3.30008
BAA35731	yccV	3.00864	2.97079	2.77755	2.79453	2.68892	2.59593	2.83115	2.74706	2.86385	2.81413	2.68783	2.72377	2.68286	2.73622	2.50826	2.54134	3.02492	2.92594	2.74168	2.70909	2.73253	2.7485	2.66987	2.72368	2.74975	2.7191	2.65197	2.57142	2.70798	2.76064
BAB96746	tsf	3.32686	3.35274	3.35786	3.35021	3.4566	3.37725	3.42105	3.4989	3.90021	3.91351	3.24311	3.31554	3.48868	3.45717	3.97674	3.89823	3.02419	3.0083	3.14358	3.20332	3.20232	3.08621	3.54108	3.57178	3.5057	3.51067	3.56329	3.52459	3.99237	4.02434
BAA15092	ydcE	2.66544	2.60118	2.59946	2.53825	2.35973	2.13474	2.42008	2.22224	2.01261	1.94212	2.46671	2.58078	2.42703	2.42922	1.67143	1.85313	3.02386	2.94041	2.62203	2.67773	2.5168	2.59867	2.55402	2.60059	2.19553	2.30168	2.21363	2.21602	1.99736	1.98449
BAA35407	pal	3.25849	3.25263	3.18877	3.1785	3.37415	3.29724	3.368	3.40749	3.56593	3.58737	3.12102	3.16605	3.42499	3.3469	3.53767	3.50542	3.02104	3.02874	3.17552	3.20589	3.18087	3.14134	3.12512	3.11327	3.54362	3.53831	3.53339	3.49706	3.65085	3.66457
BAE77556	atpD	3.2555	3.34934	3.38888	3.42565	3.67131	3.5346	3.63475	3.72186	3.54593	3.57794	3.33207	3.3672	3.66192	3.58227	3.60564	3.52957	3.02087	3.08439	3.33935	3.35688	3.39051	3.24493	3.3776	3.36788	3.51154	3.52883	3.52957	3.53984	3.50367	3.50745
BAA35270	tatE	3.08604	3.11905	3.22468	3.10599	2.9384	2.34355	2.91175	2.71995	3.17573	3.13257	2.85738	3.05913	2.53707	2.46526	2.60928	2.64968	3.01932	2.99778	2.81165	2.94512	2.89849	2.73533	3.31565	3.28299	3.0894	3.09526	2.76251	2.71948	2.86368	2.65858
BAA15637	htpX	3.01352	2.97162	2.95126	2.93626	2.94679	2.85996	2.95315	3.00399	3.05892	3.04652	2.80867	2.89391	2.9439	2.97845	3.00277	2.93147	3.01828	2.92416	2.86331	2.90164	2.90138	2.77329	2.88441	2.89878	2.98639	3.01143	2.97873	2.94816	3.04436	3.05626
BAE76989	fbaA	3.28405	3.32313	3.25482	3.21909	3.44546	3.43851	3.4198	3.47971	3.12996	3.17825	3.13197	3.18906	3.55455	3.46517	3.15352	3.15513	3.01799	3.03825	3.19991	3.14789	3.1969	3.30987	2.95475	2.99283	3.27169	3.28485	3.41715	3.43059	3.32664	3.2997
BAE78178	purA	3.29134	3.33424	3.31149	3.31735	3.42741	3.33464	3.455	3.51604	3.26621	3.30262	3.18885	3.27061	3.50199	3.4931	3.29811	3.24655	3.0178	2.99674	3.13518	3.16066	3.10594	2.9854	3.13514	3.15819	3.50172	3.51696	3.5541	3.52145	3.30644	3.32621
BAE76187	yajC	3.1593	3.19394	3.23107	3.17061	3.13213	2.8697	3.16013	2.99653	3.10689	3.06965	3.16173	3.1775	3.0113	2.95116	2.78144	2.75023	3.0153	3.01277	2.8493	2.83878	2.92382	3.01347	3.08629	3.07256	3.10485	3.13102	3.05464	3.06214	2.87244	2.85101
BAE76442	ydcY	2.86303	2.90171	2.68132	2.60381	2.57087	2.32508	2.62921	2.41263	2.88029	2.81814	2.51509	2.65953	2.42069	2.44695	2.54326	2.60132	3.01509	2.86513	2.62317	2.703	2.64153	2.56871	2.87392	2.90201	2.52079	2.55856	2.43345	2.39429	2.57668	2.59899
BAA35870	pyrC	2.91226	2.92733	2.79184	2.78927	2.91665	2.9149	2.89473	2.91694	2.70603	2.70323	2.74033	2.77442	3.0613	2.97038	2.63554	2.62588	3.01345	2.97006	2.91619	3.00932	2.94185	2.9416	2.87493	2.86411	3.11874	3.15392	3.1385	3.13503	3.11507	3.13978
BAE77681	yibN	3.10659	3.08324	3.02588	2.99998	3.05271	2.9059	3.03842	3.02069	3.08615	3.09558	2.88821	2.9629	2.99355	3.03268	3.09413	3.05437	3.01248	2.96212	2.86084	2.90788	2.85713	2.86903	2.85781	2.89058	3.12257	3.12579	3.08204	3.08307	3.12297	3.11697
BAE77982	rplX	3.21998	3.33103	3.22253	3.16267	3.42834	3.2452	3.3427	3.02667	3.87586	3.84848	3.10147	3.15014	3.20921	3.16461	3.64936	3.70437	3.01209	3.00038	3.29779	3.29963	3.08667	3.26136	3.36346	3.34304	3.57192	3.57168	3.4639	3.47004	3.7084	3.60878
BAE77972	rplD	3.39078	3.44604	3.47021	3.43415	3.67461	3.56807	3.62521	3.63053	3.74772	3.77762	3.32664	3.4028	3.57156	3.56278	3.78141	3.75175	3.01177	3.05835	3.32985	3.38641	3.34499	3.25655	3.2799	3.28886	3.73577	3.72823	3.70283	3.69815	3.77306	3.76403
BAA15445	pykF	2.96411	2.96674	2.98646	2.98039	3.20461	3.21452	3.20187	3.2835	3.03494	3.05041	2.86234	2.91894	3.37174	3.30266	3.08293	3.03002	3.01116	2.98857	2.96295	3.10588	3.16727	3.14408	2.87189	2.86706	3.01995	3.04389	3.18698	3.16274	3.09055	3.11799
BAA36121	adhE	2.8529	2.71354	2.68125	2.67145	2.91736	2.93908	3.06526	3.13685	2.5528	2.5722	2.60304	2.63292	3.19413	3.17133	2.62176	2.54768	3.01114	2.92875	3.06151	3.02705	3.12127	2.79406	2.63032	2.6543	2.66474	2.67999	2.86273	2.83827	2.68026	2.69501
BAA16353	purC	3.05417	3.14008	3.20217	3.15012	3.29196	3.28211	3.32388	3.41939	3.215	3.22238	3.05032	3.10658	3.41967	3.36323	3.31387	3.28292	3.00888	3.03826	3.124	3.19584	3.16958	3.14808	3.10143	3.14611	3.3386	3.35249	3.4304	3.38061	3.39729	3.40423
BAE77209	nlpI	3.00099	2.98555	3.00967	3.00551	3.14708	2.95513	2.99399	3.02528	3.29095	3.32291	2.84644	2.91943	3.07566	3.11808	3.71575	3.71833	3.00623	2.96127	2.98202	3.05404	3.04064	3.04399	3.1346	3.19565	3.20437	3.23467	3.20682	3.19864	3.39248	3.46614
BAE76646	yejG	2.68207	2.63342	2.72957	2.73393	2.52225	2.42099	2.43594	2.42134	2.83872	2.82223	2.54625	2.65412	2.513	2.50366	3.13036	3.15246	2.99938	2.94317	2.80192	2.91945	2.85912	2.81653	3.10547	3.12048	2.67617	2.6355	2.61658	2.58742	2.85872	2.86002
BAB96581	thrC	2.94501	2.94599	2.87352	2.89877	3.01382	2.94571	2.92015	2.95621	2.98271	3.0039	2.76762	2.85625	2.88325	2.86237	3.02836	2.98965	2.99679	2.96968	2.92729	3.13024	2.96308	2.83264	2.82184	2.86131	3.18366	3.1974	3.03992	3.05065	3.09094	3.11973
BAE77550	atpB	3.12417	3.16861	3.23919	3.22293	3.36663	3.3569	3.34558	3.39266	3.2875	3.29309	3.14239	3.19038	3.45943	3.38029	3.35369	3.35216	2.99596	3.00576	3.16214	3.20299	3.16847	3.14132	3.1509	3.1554	3.34665	3.36126	3.37614	3.36406	3.36762	3.33514
BAE77546	mioC	2.99358	3.00664	2.96148	2.97402	2.90025	2.74867	2.82724	2.84023	2.97461	2.98298	2.86742	2.92087	2.8639	2.86075	3.06124	3.06271	2.99531	2.93999	2.81021	2.88936	2.79682	2.83035	2.91327	2.92352	3.09629	3.0912	3.00899	2.95644	3.08932	3.08863
BAA35613	trxB	3.00644	3.01897	2.92159	2.93652	2.96111	2.8792	2.95162	3.00555	2.92054	2.89094	2.81236	2.90941	2.97264	2.95159	2.80536	2.77212	2.99411	2.92156	2.8759	2.93499	2.85574	2.80169	2.82444	2.83015	3.06918	3.08938	3.03035	2.98401	3.05577	3.07531
BAE77293	mreB	2.98089	2.97173	2.91449	2.94444	3.05069	2.99808	3.05535	3.10479	3.11003	3.1116	2.80016	2.86235	3.13914	3.12528	3.14679	3.11014	2.99273	2.9035	2.9373	2.98437	2.99515	2.83706	2.89226	2.89843	3.14246	3.16122	3.18819	3.1752	3.19247	3.24274
BAA16159	cvpA	3.1121	3.20239	3.20919	3.15712	3.2353	2.84282	3.1554	3.12198	3.22971	3.22194	2.96377	3.12146	2.89648	2.88628	3.03807	2.96164	2.99197	2.93882	2.83093	2.93262	2.9546	2.73331	3.12381	3.15453	3.24983	3.25281	3.04941	3.03021	3.06043	3.0168
BAA35416	aroG	3.10791	3.11539	3.10071	3.09521	3.19794	3.12607	3.21605	3.2836	3.10502	3.13415	2.9718	3.05383	3.26079	3.23845	3.24895	3.19203	2.98718	2.99237	3.12405	3.14781	3.10845	3.06955	3.02293	3.02791	3.37062	3.35785	3.44269	3.38801	3.27357	3.31753
BAE77691	yibT	2.75441	2.73119	2.73308	2.70452	2.33503	2.35783	2.55949	2.56932	2.31541	2.2805	2.59656	2.65604	2.53555	2.5883	2.13525	2.21938	2.98383	3.02168	2.85822	2.84944	2.74893	2.97472	2.76749	2.77233	2.67861	2.67637	2.65789	2.58222	2.58716	2.48438
BAE77369	metF	3.10587	3.1287	3.01914	2.98541	3.00852	2.94906	3.15599	3.20952	3.15242	3.16201	2.87838	2.92533	3.27878	3.23595	2.84854	2.81512	2.98113	2.97662	2.84047	3.09527	3.06317	3.05225	3.07527	3.09484	3.20273	3.2286	3.34728	3.30067	3.32354	3.27265
BAE77438	bipA	3.08755	3.08461	2.96764	2.93645	3.2211	3.11363	3.14799	3.22155	3.29019	3.29221	2.80069	2.88774	3.18857	3.19263	3.44549	3.3998	2.97758	2.89786	2.96831	3.01584	3.03256	2.88655	2.9546	2.98578	3.18125	3.18913	3.2286	3.19989	3.3337	3.35827
BAE78243	pyrI	2.58527	2.38711	2.32324	2.21056	2.44215	2.39683	2.35096	2.39628	2.1943	2.22168	2.11211	2.14926	2.46594	2.29848	1.89158	1.92745	2.97549	2.94129	3.03771	3.18769	3.13208	3.06927	3.25152	3.27493	3.45243	3.45269	3.50046	3.49663	3.67013	3.61442
BAE77465	tatA	3.0313	3.12392	2.93479	2.86472	2.89202	2.48757	2.81728	2.4842	2.98353	2.91919	2.77921	2.87053	2.6177	2.55271	2.56084	2.61427	2.97435	2.95299	2.80243	2.81269	2.61237	2.80488	3.04413	3.07807	3.00271	2.93734	2.69795	2.70136	2.64469	2.54415
BAA35857	yceP	2.70241	2.67734	2.70793	2.5959	2.31861	2.28211	2.31156	2.37775	2.5173	2.52668	2.43896	2.57763	2.47254	2.48004	2.76444	2.7728	2.9739	2.90446	2.56008	2.52022	2.45994	2.47378	2.62352	2.67566	2.3506	2.32379	2.38378	2.39039	2.61815	2.51782
BAE76217	clpP	2.97273	2.95919	2.93054	2.89998	2.91878	2.81121	2.90679	2.88638	2.94774	2.9445	2.8511	2.87581	2.92751	2.90815	2.87072	2.87388	2.97345	2.90507	2.92816	2.90417	2.81465	2.81328	2.91246	2.91513	3.03151	3.01914	2.99576	2.9715	3.06844	3.01141
BAA35645	cmk	2.91939	2.99178	2.89228	2.85554	2.67518	2.46686	2.65171	2.47755	2.81044	2.73735	2.77135	2.86331	2.54967	2.44331	2.73171	2.71187	2.97189	2.9365	2.78745	2.79749	2.62383	2.95275	2.9677	2.91226	2.91097	2.8848	2.69827	2.68963	2.77278	2.81358
BAE77986	rplF	3.2771	3.3714	3.19047	3.16653	3.57093	3.30828	3.49806	3.42295	4.0801	4.10044	3.03503	3.14144	3.33298	3.28824	3.8684	3.87481	2.96994	3.00427	3.32087	3.25966	3.31752	3.21065	3.65725	3.65041	3.54113	3.55423	3.47574	3.54638	3.8625	3.85423
BAB96686	lpd	3.04957	3.11159	3.05664	3.03308	3.2355	3.20964	3.22639	3.30846	3.16334	3.20259	2.95449	3.0037	3.35369	3.266	3.30171	3.29957	2.96882	3.01286	3.2164	3.13949	3.18982	3.18682	3.0937	3.10404	3.43992	3.46255	3.51732	3.49543	3.45132	3.46837
BAE77978	rplP	3.33952	3.39566	3.25821	3.18004	3.64296	3.37867	3.62543	3.52087	3.81933	3.83845	3.11272	3.19023	3.3877	3.37196	3.69599	3.64457	2.96687	3.00652	3.24005	3.21764	3.28679	3.13575	3.24775	3.25067	3.57356	3.57618	3.51413	3.53706	3.65616	3.57842
BAA15498	thrS	3.02538	3.04319	2.98879	2.93271	3.14137	3.11499	3.09652	3.14047	3.21681	3.21643	2.83693	2.88697	3.1734	3.18564	3.38305	3.37576	2.96553	2.95909	3.12053	3.09238	3.08366	3.074	3.03523	3.05175	3.24095	3.20655	3.28942	3.25695	3.39653	3.43111
BAA35417	gpmA	3.10518	3.1094	3.16719	3.10464	3.28351	3.23322	3.35354	3.42256	3.11723	3.15348	3.02019	3.08349	3.44991	3.39913	3.04814	3.02212	2.96319	3.00292	3.08741	3.10752	3.24665	3.27533	2.97318	2.97401	3.28563	3.28453	3.50368	3.45142	3.27351	3.28056
BAB96740	yaeH	2.88127	2.83321	2.90338	2.80782	2.75448	2.72243	2.87788	2.89139	2.49021	2.46443	2.7831	2.80231	2.89732	2.91378	2.39218	2.4485	2.96256	2.89754	2.84255	2.85393	2.82135	2.83579	2.76457	2.75326	2.7135	2.72532	2.7284	2.72928	2.49007	2.49046
BAE76725	yfgG	2.8073	2.86852	2.86834	2.84922	2.75043	2.18445	2.46861	2.1762	2.63224	2.5533	2.56758	2.76105	2.31755	2.43596	2.50207	2.5442	2.96251	2.8916	2.66231	2.74344	2.51158	2.49701	3.06956	3.0801	2.75857	2.72738	2.24203	2.376	2.14127	2.11818
BAA16425	iscR	2.89336	2.79111	2.69585	2.77297	2.86089	2.8041	2.83694	2.83545	2.95541	2.96075	2.68672	2.73227	2.91253	2.86627	2.83326	2.88107	2.96033	2.94606	2.89826	2.97835	3.01413	2.91248	2.92934	2.95368	2.96777	2.96446	2.88982	2.90925	2.92809	2.96035
BAA36065	prsA	3.10743	3.1467	3.06465	3.05034	3.25015	3.16803	3.23463	3.26051	3.28495	3.2713	2.92957	3.03991	3.31655	3.28594	3.33523	3.28354	2.95866	2.86758	3.00592	3.06698	3.00985	2.90978	2.90085	2.92069	3.40009	3.42476	3.3701	3.35318	3.40467	3.46762
BAE76233	ybaY	2.74404	2.5471	2.50339	2.49222	2.52762	2.40762	2.74995	2.76483	2.18967	2.23363	2.41207	2.51151	2.72104	2.77535	2.04425	2.08744	2.95604	2.81933	2.79424	2.73907	2.84932	2.72691	2.5087	2.52148	2.14512	2.17598	2.30628	2.23919	1.93526	2.0113
BAA35333	fldA	2.95697	2.96642	2.89215	2.88984	2.97537	2.94589	2.93194	2.92083	2.87494	2.87099	2.77106	2.85552	2.97306	2.96358	2.77461	2.79704	2.95521	2.87676	2.86218	2.87304	2.84365	2.80119	2.73723	2.79098	3.04422	3.05301	3.01127	2.9771	2.9281	2.91579
BAE76483	blr	2.75891	2.80857	2.6453	2.54206	2.45718	2.19598	2.35214	2.18047	2.63417	2.58638	2.45082	2.5989	2.16878	2.31203	2.2816	2.26811	2.95508	2.82865	2.6217	2.58395	2.39143	2.53652	2.7722	2.78809	2.14887	1.87155	1.90336	1.85811	2.12008	2.09699
BAB96589	dnaK	3.15747	3.20277	3.13035	3.08975	3.22119	3.197	3.19314	3.23736	3.1594	3.16953	3.01818	3.07111	3.21083	3.2231	2.94913	2.92368	2.95241	2.92981	3.07178	3.07887	3.00858	2.97378	2.84033	2.84972	3.35383	3.287	3.31348	3.28664	3.27674	3.30159
BAE78144	groS	3.18184	3.24205	3.12926	3.16632	3.06441	2.85713	3.00442	2.93324	2.86878	2.85337	3.09128	3.10929	2.81436	2.81597	2.36039	2.35295	2.95072	2.93178	3.00979	2.85327	2.74095	2.81905	2.77553	2.78675	3.1543	3.06785	2.89878	2.93828	2.72523	2.72756
BAE77338	nusG	3.02397	3.02908	2.96614	2.95393	3.14828	2.96625	3.10869	3.14279	3.40863	3.40214	2.8431	2.90846	3.05811	3.03986	3.39619	3.33711	2.95007	2.86127	2.9284	2.97204	3.01904	2.86577	3.03944	3.10551	3.21087	3.19234	3.15782	3.15825	3.38743	3.46248
BAA16123	nuoA	3.12886	3.06538	3.11975	3.11846	3.13581	3.12351	3.16388	3.20396	3.1585	3.16611	2.97672	3.05166	3.2836	3.27726	3.29515	3.32492	2.94943	2.94965	3.00622	3.01116	2.95994	2.86005	3.1343	3.16431	3.41692	3.44148	3.46386	3.45993	3.43435	3.3671
BAA15634	cspC	2.82567	2.95371	2.60529	2.54599	3.37338	2.75345	3.29054	2.89617	3.45601	3.33478	2.339	2.55464	2.91735	2.84985	2.9233	2.90751	2.94225	2.83064	3.03749	3.04334	3.27634	2.85681	3.14849	3.21024	2.97108	2.90818	2.91496	2.85403	2.77905	2.69027
BAE78145	groL	3.17845	3.22171	3.10385	3.11363	3.2113	3.08963	3.14526	3.20986	3.08719	3.11797	3.02859	3.0922	3.09279	3.11848	2.94233	2.90076	2.94157	2.92949	3.10702	3.01381	2.92565	2.93237	2.84836	2.85999	3.2879	3.24869	3.12344	3.1867	3.077	3.16327
BAE77472	metE	3.36565	3.49051	3.14232	3.10349	3.3858	3.44565	3.42398	3.51182	3.11743	3.25761	3.04494	3.06532	3.5596	3.33488	3.15565	3.26426	2.94011	3.17878	3.30045	3.18479	3.28978	3.94468	3.23426	3.23713	3.46638	3.49155	3.69193	3.85157	3.6701	3.66153
BAA16461	glnB	3.03835	3.01929	3.02883	3.00761	2.82019	2.56815	2.78153	2.71045	2.77794	2.71862	2.80706	2.96241	2.59746	2.68691	2.64523	2.59056	2.93566	2.82179	2.63523	2.69759	2.56417	2.47965	2.74462	2.73793	2.88721	2.87789	2.75296	2.71427	2.68526	2.56844
BAE77272	sspA	3.04712	3.0374	2.97359	2.93902	3.04388	2.87223	3.02396	3.05174	3.03921	3.05506	2.83344	2.90206	2.97927	2.95699	3.006	3.01392	2.93355	2.93654	2.84537	2.88088	2.91759	2.83835	2.89085	2.89443	3.05165	3.0715	3.07921	3.01044	3.05981	3.05931
BAA16472	kgtP	2.99624	2.98346	3.19575	3.16772	3.31169	3.14881	3.34251	3.38457	3.37194	3.37835	3.04671	3.13506	3.35561	3.38153	3.56561	3.55319	2.93188	2.89104	3.293	3.25375	3.28705	3.08108	3.33485	3.36944	3.45963	3.46045	3.44961	3.43399	3.3835	3.39712
BAE77147	yqjC	2.88571	2.77435	2.78215	2.73037	2.91547	2.82736	3.0061	2.99358	2.57921	2.55317	2.67234	2.68081	3.00263	3.05114	2.44106	2.41661	2.9314	2.83085	2.85865	2.78718	2.83728	2.81047	2.62937	2.67216	2.36621	2.4049	2.42897	2.41309	2.23646	2.31157
BAE77988	rpsE	3.30729	3.41373	3.18031	3.12727	3.56652	3.34023	3.51199	3.4707	4.01298	4.07486	2.96576	3.09573	3.35671	3.28039	3.82857	3.84911	2.93081	3.02029	3.26007	3.21873	3.30701	3.25099	3.42556	3.42468	3.46916	3.47125	3.52364	3.56541	3.8676	3.80527
BAA35850	msyB	2.8889	2.73355	2.9026	2.8576	2.7677	2.82147	3.01666	3.08051	2.1541	2.20963	2.83017	2.82915	3.10104	3.09037	1.97477	2.17613	2.93028	2.99986	3.00242	3.03308	3.03986	3.10056	2.76424	2.72775	2.31933	2.31347	2.47225	2.3972	2.12354	2.06528
BAA77854	lpxD	2.98643	2.98548	2.94901	2.94992	3.07548	2.93935	3.11373	3.11848	3.13624	3.14611	2.81371	2.90902	3.06501	3.07435	3.08999	3.06123	2.92991	2.8673	2.96182	3.0121	2.97722	2.86281	2.8943	2.89485	3.11099	3.12859	3.10268	3.06644	3.13299	3.12556
BAE78357	fhuF	2.70101	2.56977	2.0952	2.17157	2.85414	2.71171	2.78282	2.83009	2.76048	2.71386	2.03631	2.17403	2.86344	2.88764	2.71014	2.71721	2.9267	2.7133	2.04344	2.14171	2.8941	2.71938	2.03381	2.20836	2.93039	2.72321	2.84609	2.81793	2.64912	2.75411
BAE76237	ylaC	2.86696	2.8525	2.63586	2.64444	2.45007	2.46743	2.6906	2.68797	2.45133	2.53419	2.50546	2.52326	2.68664	2.75381	2.5902	2.72625	2.92662	2.87754	2.64846	2.66313	2.63058	2.49104	2.54031	2.59355	2.86983	2.7813	2.86069	2.91807	2.77788	2.6946
BAE77381	rraA	2.97107	2.9562	3.03134	2.98555	2.75062	2.74109	2.79349	2.86637	2.9105	2.9382	2.90594	2.94787	2.86071	2.86342	2.85155	2.91437	2.92571	2.98081	2.8913	2.84748	2.80019	2.97132	2.9014	2.92631	2.84751	2.86697	2.90421	2.85863	3.00469	2.98591
BAA15639	proQ	3.04233	3.03537	2.9303	2.91477	3.09758	3.03423	3.05205	3.07154	3.19635	3.1949	2.83536	2.93189	3.13617	3.1286	3.33474	3.32362	2.9248	2.84898	2.92378	2.96307	2.93391	2.86411	2.88828	2.91755	3.16958	3.18117	3.19078	3.16986	3.28736	3.38281
BAE78027	pgi	2.91931	2.91876	2.84764	2.85183	3.00604	2.97276	3.081	3.15297	2.74324	2.76484	2.75082	2.80497	3.1501	3.14808	2.684	2.61916	2.92313	2.85548	2.94102	2.91964	2.95362	2.94239	2.64251	2.65811	2.95647	2.97333	3.04102	3.01878	2.83015	2.88495
BAE78365	ytjA	2.77938	2.73189	2.48652	2.40267	2.31877	1.7672	2.68608	2.33428	1.75857	1.81303	2.15561	2.42314	2.21401	2.17439	1.34302	1.02507	2.92182	2.82991	2.89383	2.81097	2.76897	2.60616	2.645	2.70358	1.92209	2.07204	1.72213	1.72131	0.898232	-0.872596
BAA15640	yebR	2.99226	2.9127	2.92824	2.91885	2.88296	2.81356	2.88079	2.88343	2.87591	2.8598	2.78147	2.8607	2.8749	2.94875	2.87754	2.87386	2.91925	2.84353	2.85279	2.86344	2.82264	2.7812	2.80315	2.81519	2.91399	2.93299	2.92649	2.8833	2.90942	2.93734
BAE78244	pyrB	2.51988	2.32978	2.2243	2.28394	2.41298	2.38394	2.304	2.35621	2.16584	2.1504	2.20151	2.16319	2.47326	2.32047	1.81842	1.6415	2.91582	2.94151	3.05478	3.20812	3.15941	3.05998	3.21987	3.23287	3.47302	3.47145	3.49657	3.45859	3.67219	3.6575
BAE76630	folE	3.15751	3.1802	3.12856	3.11017	3.13817	3.16026	3.08802	3.11597	2.97137	3.00283	3.02812	3.10442	3.30443	3.24317	3.19686	3.16482	2.91464	2.85079	2.92295	2.98815	2.83555	2.75293	2.86092	2.80694	3.33303	3.31939	3.34336	3.30761	3.23333	3.28944
BAE76978	rpiA	2.95347	2.91	2.95668	2.93455	2.9598	2.89447	2.96101	3.05553	2.79969	2.79426	2.81546	2.89023	3.01638	3.00215	2.61272	2.59593	2.91178	2.83323	2.85109	2.9215	2.89574	2.86459	2.82624	2.88168	2.88544	2.85653	2.90726	2.83252	2.8382	2.76639
BAE77992	rpmJ	3.22497	3.3338	3.15267	3.07878	3.37275	3.20293	3.29184	2.91317	3.73787	3.7044	3.10714	3.11716	3.20308	3.09926	3.47648	3.5526	2.91022	3.01977	3.26899	3.17358	3.08295	3.27144	3.31299	3.21522	3.48355	3.51969	3.36215	3.44814	3.48614	3.42657
BAE77123	ygjG	2.41165	2.18181	2.05475	2.09521	2.29337	2.202	2.76246	2.80008	1.72165	1.74308	2.00362	2.06701	2.87506	2.88972	1.85192	1.73138	2.90823	2.81531	2.90813	2.81467	3.02756	2.90212	2.53431	2.59383	1.82702	1.93757	2.17522	2.11444	1.51931	1.62885
BAE78252	yjgD	2.91807	2.91426	3.10397	3.01633	2.93234	2.95386	3.0063	3.05034	2.86297	2.89052	2.93344	2.97596	3.1988	3.12114	2.97412	2.96394	2.90191	2.89574	2.89976	2.92409	2.86565	2.971	2.86052	2.88188	3.20048	3.18216	3.28717	3.23842	3.12443	3.12745
BAE76590	yehE	2.73639	2.62026	2.42324	2.3709	2.24125	1.85989	2.39629	2.30251	1.89161	1.68738	2.07908	2.33307	2.2592	2.3208	1.63616	1.74655	2.89669	2.75732	2.51637	2.44714	2.43243	2.10692	2.4776	2.53772	1.93662	1.87063	1.78543	1.7112	1.37226	1.22423
BAE76854	pyrG	2.91271	2.89781	2.85641	2.81865	3.00848	2.92854	2.98441	3.033	2.92522	2.96529	2.73117	2.77972	3.02999	2.99998	3.08434	3.0901	2.89424	2.87263	2.92184	2.89356	2.97414	2.91585	2.83284	2.86849	2.98868	2.99932	3.06898	3.04552	3.05878	3.05725
BAE76218	clpX	2.88331	2.8581	2.81159	2.77383	2.95701	2.90671	2.99608	3.07851	3.05303	3.07551	2.66179	2.74947	3.06567	3.07575	3.14069	3.09391	2.89254	2.87416	2.97431	2.95251	2.98019	2.87601	2.82424	2.83769	3.00917	3.02778	3.09518	3.06129	3.1794	3.18281
BAA77855	fabZ	3.02914	3.01975	2.98077	2.9257	2.95278	2.85146	2.94175	2.93135	2.98835	3.01926	2.93119	2.95096	2.89832	2.91863	2.99798	2.98499	2.88841	2.86862	2.78074	2.82206	2.73797	2.87933	2.72328	2.74665	3.02947	3.02924	3.03653	2.97709	2.98497	2.98658
BAE77516	rhoL	2.86533	2.93591	2.59171	2.55858	2.78675	2.52878	2.59784	2.13683	3.00413	2.93919	2.62486	2.5977	2.59716	2.50071	3.01104	3.15112	2.88806	2.85458	2.71978	2.57621	2.46641	2.83309	2.96485	2.95262	2.80625	2.80217	2.61287	2.76634	2.75414	2.80855
BAA16480	yfiO	2.94935	2.94093	2.97798	2.95933	2.9474	2.98382	2.91809	2.97762	2.84476	2.84973	2.84459	2.93369	3.10491	3.11798	3.02232	2.97368	2.88735	2.83645	2.81457	2.89579	2.78645	2.80505	2.83603	2.83674	2.94257	2.97602	3.0056	2.93658	2.93021	2.9442
BAA35395	sucD	2.92431	3.0488	3.01135	3.01457	3.13168	3.07606	3.20365	3.28119	2.85929	2.9148	2.91747	2.97004	3.23365	3.09794	2.92268	2.91745	2.8823	2.90503	2.9901	3.01364	3.10056	3.10734	3.00561	3.02859	3.37897	3.40489	3.37272	3.4073	3.19716	3.17657
BAE77332	rpoC	3.00054	3.01583	2.93661	2.93709	3.20298	3.12778	3.25807	3.33901	3.27075	3.32304	2.8142	2.88604	3.25748	3.21255	3.35172	3.32445	2.87794	2.896	3.15087	3.08691	3.18428	3.10561	2.95044	2.95468	3.22849	3.24026	3.30069	3.33074	3.37412	3.4146
BAE77394	pfkA	2.83553	2.77747	2.82047	2.83713	2.96905	2.94571	2.97383	3.03616	2.9308	2.95672	2.72865	2.76113	3.07449	3.05076	2.92576	2.85452	2.87652	2.82644	3.00257	2.97595	3.00066	2.93045	2.8427	2.8913	2.88711	2.90158	2.98027	2.92673	2.95354	2.91903
BAE77223	rrmJ	2.89426	2.9046	2.81268	2.80602	2.89339	2.74284	2.86888	2.85438	2.9137	2.91938	2.73611	2.78306	2.88397	2.9135	3.04465	3.00344	2.87231	2.83915	2.85028	2.7998	2.82741	2.76202	2.79565	2.82075	2.89495	2.86602	2.84493	2.8221	2.86112	2.86735
BAE76887	argA	2.83262	2.81915	2.77127	2.76266	2.79974	2.73452	2.70875	2.7453	2.77074	2.77692	2.68476	2.73784	2.81944	2.71522	2.50783	2.43516	2.86959	2.78835	2.32642	2.79702	2.68873	2.68974	2.84202	2.83506	3.04673	3.10366	3.08191	3.03328	3.16646	3.2142
BAE77210	pnp	2.94319	2.93928	2.93414	2.903	3.14283	3.10641	3.08638	3.17648	3.2011	3.24356	2.80817	2.87526	3.19577	3.18713	3.45005	3.42745	2.86946	2.86202	2.97325	3.02975	3.07269	3.01109	2.98469	3.00571	3.21784	3.21341	3.3251	3.27836	3.44825	3.48213
BAA15500	pfkB	2.17886	2.02824	1.83324	1.8706	1.77713	1.65933	2.04534	2.00112	1.55121	1.41724	1.8702	1.79579	2.05337	2.02029	1.3152	1.15696	2.86921	2.81826	2.87577	2.80691	2.76417	2.58281	2.60617	2.58139	2.46751	2.44905	2.50159	2.46835	2.19645	2.26763
BAA16383	yfgD	2.94468	2.93486	2.96752	2.95215	2.81909	2.55725	2.86322	2.91059	2.69061	2.67509	2.74221	2.91197	2.67525	2.79032	2.48193	2.43373	2.86842	2.77568	2.72148	2.76292	2.72848	2.44547	2.67713	2.7415	2.78362	2.83503	2.64349	2.68913	2.52491	2.49839
BAE77680	gpmI	2.77141	2.67529	2.67246	2.63845	2.8076	2.81431	2.81672	2.90738	2.76546	2.78403	2.55644	2.59755	2.98239	2.90915	2.72258	2.65873	2.86611	2.80858	2.87902	2.88261	2.91288	2.67587	2.7052	2.71148	2.78264	2.78053	2.86969	2.8423	2.855	2.86354
BAE77091	tolC	2.97797	2.9559	2.87624	2.85962	3.03453	3.03191	3.00898	3.04534	2.92023	2.91673	2.784	2.82695	3.14705	3.11716	2.8866	2.84569	2.86539	2.78819	2.81095	2.83123	2.81317	2.77403	2.71805	2.72188	3.02968	3.01856	3.11645	3.06385	3.04824	3.07222
BAE76395	trpL	2.49303	2.53903	2.33134	2.40267	2.25807	1.69585	2.81207	2.65395	2.50993	2.59118	2.066	2.29423	2.36488	2.58015	1.97726	2.13901	2.86348	2.72975	2.73023	2.78077	2.72914	2.44895	2.92264	2.94161	2.49727	2.53179	2.14126	2.18948	2.47033	2.10842
BAA16386	upp	2.90267	2.91948	2.8282	2.78309	2.77812	2.66045	2.55056	2.55096	2.67628	2.6946	2.68192	2.70399	2.64585	2.57553	2.47947	2.42879	2.8625	2.83522	2.73032	2.90646	2.69699	2.60777	3.04048	3.03833	3.20147	3.19708	3.07293	3.03529	3.22839	3.23873
BAA35400	cydB	2.27234	2.26298	2.28007	2.28647	2.46747	2.43068	2.66644	2.72286	2.38541	2.41067	2.15889	2.23122	2.72364	2.68299	2.46725	2.43362	2.85385	2.89501	3.14384	3.10994	3.158	2.65646	2.81834	2.79033	2.48331	2.48087	2.57582	2.53762	2.4893	2.50218
BAA35415	ybgS	2.40329	2.16392	2.03267	2.05754	2.01929	1.94423	2.31268	2.38709	1.53205	1.43413	1.99612	2.06549	2.5482	2.51308	1.13387	1.3278	2.85351	2.71636	2.46387	2.46602	2.58091	2.51939	2.16699	2.16806	1.40261	1.47018	1.8736	1.72665	1.54262	1.21849
BAA16299	cysP	2.88178	2.89509	2.82534	2.83026	2.9016	2.82174	2.91927	2.93365	2.7817	2.81421	2.74565	2.776	2.87513	3.03319	2.92896	2.95494	2.85308	2.82851	2.47891	2.77638	2.77266	2.65574	2.67448	2.70215	3.04336	3.04451	3.11853	3.08822	2.95032	2.97465
BAA35309	ybeX	2.68047	2.69885	2.71147	2.71186	2.86288	2.77929	2.81181	2.87377	2.86867	2.8796	2.59967	2.66566	2.8044	2.87172	2.98953	3.02499	2.85295	2.78446	2.8627	2.91393	2.87606	2.79635	2.77701	2.81941	3.01813	3.01649	2.96204	2.92977	3.01365	3.02077
BAA35390	sdhA	2.81154	2.87641	2.92541	2.96457	3.0893	2.9395	3.1205	3.17455	2.87286	2.90108	2.85392	2.90088	3.06138	3.04069	3.01053	3.04064	2.84894	2.85262	2.92048	3.02809	3.04098	2.92673	3.02195	3.05648	3.36338	3.40405	3.30093	3.28996	3.18866	3.22181
BAA14980	uspF	2.59375	2.55736	2.74087	2.69252	2.40175	2.58646	2.54425	2.55927	2.11875	2.14194	2.61485	2.63541	2.68346	2.6651	2.03055	2.01752	2.84488	2.69428	2.53899	2.51949	2.50492	2.51256	2.42911	2.44964	2.39741	2.38394	2.39606	2.38668	2.25538	2.21529
BAA16387	purM	2.94784	2.99054	2.97586	2.98113	3.15828	3.05842	3.07658	3.1269	2.98143	3.00866	2.84888	2.90722	3.14586	3.11068	3.17623	3.09489	2.8442	2.80174	2.87168	2.92166	2.91654	2.76817	2.81215	2.83946	3.14207	3.17931	3.17522	3.14071	3.09603	3.11465
BAE77877	gntY	3.13105	3.11168	2.98871	3.02926	2.95917	2.81395	2.98029	2.99233	3.03509	3.02581	2.8715	2.98839	3.00043	2.93273	2.85682	2.81162	2.84411	2.78083	2.70066	2.7265	2.65236	2.59547	2.7746	2.78145	3.03853	3.04656	2.96201	2.93011	2.99623	3.05183
BAE77944	fkpA	2.95194	2.95923	2.94459	2.89466	3.02025	2.87649	3.01344	3.12389	2.87818	2.87502	2.76135	2.86476	3.00348	3.03292	2.91825	2.90523	2.84384	2.76338	2.76149	2.81203	2.81781	2.67379	2.66076	2.68656	3.01669	3.01832	3.04159	3.00754	2.92405	2.95998
BAA16424	iscS	2.87946	2.83838	2.66436	2.72288	2.97751	2.93073	2.99701	3.0315	3.05969	3.10889	2.65254	2.69875	3.06469	3.00723	2.90964	2.97698	2.84358	2.89386	2.95536	2.98755	3.08107	3.03427	2.79496	2.81746	2.99685	2.96737	3.03369	3.02678	3.11776	3.11552
BAE76986	yggE	2.72943	2.62164	2.60321	2.59869	2.62998	2.63458	2.71134	2.74183	2.38227	2.41799	2.52723	2.58754	2.81674	2.76272	2.14344	2.12233	2.84293	2.76542	2.71252	2.7116	2.69477	2.72668	2.49409	2.50346	2.30142	2.39288	2.46157	2.39566	2.35063	2.33472
BAA35910	hinT	2.72934	2.71058	2.61894	2.61645	2.62249	2.55188	2.75408	2.66521	2.71405	2.68642	2.55207	2.60396	2.73049	2.71562	2.47949	2.45239	2.84202	2.79368	2.696	2.68775	2.68676	2.6731	2.72736	2.7487	2.70955	2.72454	2.78224	2.76751	2.74847	2.81618
BAE77222	ftsH	2.98093	2.98212	2.9782	2.94524	3.15279	3.02339	3.13563	3.18874	3.22466	3.23335	2.82184	2.9183	3.12181	3.13233	3.30331	3.25848	2.84099	2.81111	2.93468	2.96584	2.98997	2.87239	2.88208	2.90633	3.08779	3.09314	3.09817	3.06978	3.16793	3.18706
BAB96692	acnB	2.83328	2.90259	2.80206	2.81284	2.93926	2.84861	2.98642	3.02658	2.96142	2.98071	2.69226	2.74734	2.94217	2.92489	3.019	2.97621	2.83873	2.82354	3.00313	2.95695	2.9929	2.76724	2.95831	2.97605	3.24175	3.25463	3.15895	3.2559	3.13437	3.19484
BAA16130	yfbV	2.65223	2.61196	2.51484	2.47926	2.41837	2.30589	2.44459	2.40388	2.67816	2.61031	2.30432	2.46372	2.42228	2.4657	2.6952	2.67637	2.83857	2.73255	2.58514	2.60785	2.48581	2.4613	2.62637	2.71977	2.43537	2.44968	2.4636	2.36778	2.57732	2.56233
BAE77515	rho	2.92356	2.94177	2.85529	2.84319	3.08296	3.04556	3.06658	3.1545	3.29803	3.30558	2.74958	2.82748	3.13337	3.15947	3.55291	3.49357	2.83779	2.75596	2.90312	2.93058	2.92634	2.76745	2.85726	2.87876	3.11799	3.14029	3.20439	3.17417	3.3663	3.40227
BAA16000	rcsB	2.84632	2.84252	2.77303	2.73465	2.92563	2.89694	2.92462	2.95028	3.00558	3.00529	2.60532	2.6937	2.98172	3.00948	3.03079	3.02034	2.83564	2.76121	2.85871	2.86574	2.85962	2.75605	2.76942	2.82545	2.9179	2.90472	2.99051	2.9816	3.06583	3.05741
BAE77901	aroK	3.02287	3.06949	3.05075	3.00608	3.08332	3.02182	3.01051	3.04568	3.14571	3.16929	2.91292	3.02196	3.00947	3.01987	3.23325	3.25749	2.83049	2.86442	2.89377	2.95618	2.93528	2.89992	2.9598	2.99516	3.14309	3.11179	3.17898	3.14839	3.23861	3.2391
BAA15396	gst	2.58275	2.51005	2.45982	2.46103	2.4317	2.49964	2.55661	2.62611	2.3846	2.32798	2.39285	2.38784	2.73363	2.73313	2.29294	2.29375	2.82691	2.75406	2.7471	2.72792	2.73159	2.78621	2.5222	2.5268	2.59299	2.57625	2.71138	2.65955	2.66181	2.70194
BAE77355	ppc	2.88031	2.90539	2.79214	2.81215	2.99131	3.0028	3.11921	3.17368	2.75706	2.80862	2.73424	2.74888	3.22304	3.15074	2.84603	2.8338	2.82519	2.85106	2.98199	2.95187	3.06833	3.1294	2.7761	2.77404	3.00669	3.03108	3.19032	3.19777	2.94416	2.91565
BAA16561	recA	2.73411	2.7199	2.80432	2.77931	2.85364	2.83748	2.85882	2.91213	2.84288	2.87235	2.68945	2.73834	2.94242	2.92765	2.95722	2.93951	2.82386	2.83613	2.89393	2.92278	2.80669	2.80066	2.8671	2.91986	3.06916	3.0742	3.05057	3.02638	3.13499	3.12419
BAE78047	yjbJ	2.47906	2.28453	2.02066	1.92718	2.045	1.68689	2.37976	2.1108	1.87871	1.86259	1.86188	2.05753	2.34275	2.26234	1.91031	1.95812	2.82068	2.68388	2.40825	2.21597	2.47876	2.55345	2.10093	2.3481	1.74723	1.57052	1.80325	1.83923	1.76914	1.65329
BAE77495	cyaA	2.6928	2.67661	2.60024	2.59486	2.63504	2.53441	2.62643	2.66789	2.64412	2.67592	2.49704	2.56017	2.67555	2.68755	2.78784	2.78159	2.81851	2.74881	2.72979	2.74544	2.72739	2.7153	2.71541	2.72129	2.79036	2.79318	2.83055	2.81828	2.80615	2.86382
BAA77876	metN	2.67158	2.719	2.6186	2.63327	2.6716	2.66463	2.8811	2.93519	2.90326	2.90044	2.50314	2.58327	2.94868	2.88369	2.57957	2.52911	2.81539	2.74774	2.70221	2.84618	2.89992	2.83402	2.72111	2.74282	2.8253	2.84436	2.92097	2.89513	2.99916	3.03656
BAE76494	gloA	2.8985	2.87007	2.86812	2.83641	2.73928	2.66855	2.76551	2.71926	2.58955	2.62131	2.77561	2.8122	2.74986	2.77199	2.35081	2.32289	2.81406	2.81156	2.70329	2.73053	2.6291	2.64092	2.71375	2.67945	2.95015	2.97369	3.02595	2.98172	2.82084	2.77703
BAE78005	def	2.77683	2.74295	2.63967	2.58189	2.70104	2.64826	2.66937	2.63024	2.57675	2.58921	2.51224	2.56027	2.68995	2.72434	2.67109	2.64649	2.81195	2.73771	2.61709	2.64928	2.60265	2.67577	2.58606	2.64251	2.71084	2.7327	2.74058	2.73627	2.69472	2.67163
BAA16284	zipA	2.88125	2.82132	2.71848	2.71882	2.79286	2.7884	2.81467	2.89225	2.90746	2.91101	2.65431	2.71941	2.9021	2.91396	2.95941	2.96249	2.81044	2.75542	2.70358	2.71958	2.7016	2.71519	2.69981	2.70863	2.85124	2.84996	2.94019	2.8977	2.97631	3.04105
BAA14779	oppF	2.33847	2.36818	2.3412	2.34356	2.4928	2.47998	2.73904	2.80198	2.41581	2.41943	2.24424	2.29746	2.83029	2.81086	2.58564	2.57209	2.80666	2.80694	2.97341	2.98256	3.08059	3.00239	2.84488	2.88489	2.87711	2.88498	2.9886	3.00653	2.86845	2.86202
BAA16358	bcp	3.08988	3.05441	2.94784	2.90734	3.01642	2.95675	3.07234	3.09313	2.82385	2.81441	2.82705	2.88062	3.09696	3.08631	2.77653	2.7051	2.80603	2.73621	2.75973	2.71968	2.7146	2.65191	2.52869	2.5266	3.15054	3.14421	3.13449	3.13516	2.89657	2.94319
BAA15241	ydfG	2.79459	2.80951	2.83171	2.79572	2.87193	2.80266	2.84967	2.91206	2.69837	2.70299	2.68943	2.74377	2.95243	2.91941	2.55748	2.55237	2.80366	2.77352	2.75711	2.80264	2.7742	2.80643	2.71755	2.71948	2.85671	2.87772	2.92609	2.86177	2.80176	2.80929
BAB96684	aceE	2.90515	2.93673	2.7602	2.74617	3.09796	3.08983	3.18497	3.26316	2.96301	3.0386	2.6723	2.69612	3.30602	3.17322	3.02241	3.03985	2.80222	2.87833	3.12746	2.97886	3.09766	3.16853	2.82311	2.83153	2.98507	2.99935	3.20212	3.25648	3.16456	3.14116
BAA16173	accD	3.13637	3.14005	3.18165	3.1509	3.179	3.08036	3.14788	3.19084	3.18744	3.18032	3.03816	3.1247	3.18589	3.16692	3.20489	3.16044	2.79627	2.73996	2.82893	2.84644	2.83356	2.78378	2.87501	2.88948	3.21776	3.23907	3.22516	3.19332	3.22241	3.26233
BAB96622	imp	2.69683	2.68134	2.62377	2.60168	2.76475	2.73457	2.75254	2.8099	2.70275	2.70646	2.52198	2.55452	2.86026	2.8448	2.84915	2.86882	2.79475	2.75286	2.74256	2.7684	2.80182	2.80416	2.67132	2.68724	2.79526	2.81265	2.90996	2.86217	2.86502	2.88908
BAE76042	panC	2.78401	2.82145	2.77586	2.74651	2.9496	2.79728	2.93291	2.97245	2.84664	2.86119	2.59353	2.68992	2.91401	2.90019	2.78153	2.72511	2.79426	2.71665	2.7878	2.79339	2.87085	2.67106	2.68304	2.74111	2.86559	2.84879	2.86958	2.85508	2.78734	2.76061
BAA15403	slyA	2.75749	2.78207	2.74578	2.70996	2.51192	2.46862	2.61171	2.58302	2.63799	2.65133	2.64696	2.61633	2.65737	2.59972	2.57825	2.60208	2.79353	2.77837	2.71334	2.69022	2.5427	2.65371	2.83549	2.8865	2.73972	2.73541	2.68746	2.62149	2.76706	2.72421
BAE78223	ytfP	2.8059	2.76562	2.63978	2.62211	2.66761	2.32404	2.74514	2.65232	2.83912	2.81478	2.49428	2.60622	2.4568	2.46016	2.51261	2.42981	2.79141	2.72337	2.50366	2.58925	2.70463	2.51304	2.61137	2.62606	2.73465	2.71513	2.5797	2.53626	2.6529	2.5306
BAE77927	ppiA	2.75053	2.72813	2.71955	2.7071	2.694	2.6575	2.64389	2.69462	2.5362	2.57141	2.61266	2.67817	2.73957	2.76296	2.44052	2.43864	2.79106	2.72931	2.50403	2.61551	2.5413	2.56289	2.50022	2.58018	2.70341	2.72027	2.81101	2.74729	2.69927	2.69848
BAA16296	cysA	2.78768	2.81754	2.74698	2.76197	2.84513	2.71935	2.90598	2.96837	2.86247	2.87172	2.65709	2.73196	2.81934	2.98629	2.89599	2.91917	2.79095	2.72779	2.54581	2.77481	2.75407	2.68875	2.66182	2.69175	2.94049	2.96165	2.8942	2.88547	2.83499	2.85947
BAE77975	rpsS	3.25234	3.40518	3.06747	2.94431	3.43894	3.14365	3.39222	3.06087	3.65001	3.62809	2.88284	2.96114	3.07646	2.96914	3.40628	3.38892	2.79003	2.89931	3.06163	3.01306	2.99422	3.06689	3.0797	3.08686	3.42248	3.38964	3.26041	3.32065	3.37066	3.27766
BAE76819	nlpD	2.64899	2.6973	2.2913	2.21438	2.25677	2.26594	2.33742	2.31804	2.16659	2.21864	2.19749	2.19475	2.41438	2.2776	2.21277	2.34319	2.78911	2.83614	2.86275	2.46053	2.47403	3.64619	2.46413	2.50142	2.24821	2.25215	2.32006	2.38603	2.31932	2.3242
BAE77231	ispB	2.86712	2.83889	2.81338	2.77429	2.79486	2.74005	2.74868	2.79259	2.73961	2.74412	2.72314	2.7534	2.83454	2.83288	2.78291	2.71919	2.78319	2.72501	2.67063	2.69851	2.64344	2.52983	2.69708	2.72475	2.70715	2.76506	2.73403	2.6944	2.73755	2.75335
BAA14840	rnb	2.83931	2.86141	2.79308	2.77795	2.96821	2.96848	2.87174	2.94818	2.93281	2.91177	2.69636	2.72046	2.99879	3.01407	3.01118	2.98144	2.78299	2.71048	2.71659	2.81775	2.8082	2.72681	2.70388	2.71227	3.00927	3.03049	3.08931	3.07675	3.09265	3.12948
BAE77976	rplV	3.18284	3.28449	3.15839	3.10164	3.46564	3.32846	3.43612	3.27773	3.66481	3.653	3.01686	3.09218	3.32482	3.24357	3.58183	3.55724	2.78268	2.8482	3.08708	3.1021	3.07884	3.12511	3.13302	3.12136	3.46809	3.46372	3.42737	3.49384	3.56606	3.53943
BAA35595	ybjX	2.97199	2.98319	2.95066	2.94115	3.0792	3.0638	3.06826	3.1125	3.18308	3.15434	2.84991	2.90389	3.13668	3.16458	3.12946	3.10129	2.78267	2.75118	2.80466	2.83907	2.83474	2.78703	2.9681	2.99169	3.20751	3.18153	3.27402	3.25577	3.39802	3.44895
BAA35908	ptsG	3.05197	3.06452	3.02982	3.03483	3.21149	3.13565	3.13724	3.20601	2.94274	2.9591	2.91137	2.9881	3.22508	3.191	3.00595	2.97352	2.78194	2.74866	2.7507	2.89848	2.85965	2.723	2.71289	2.72751	3.26647	3.27897	3.24507	3.19523	3.09084	3.11575
BAE76411	racR	2.75223	2.74841	2.67496	2.62193	2.59179	2.37075	2.39039	2.40497	2.51805	2.51701	2.52201	2.61539	2.48435	2.52314	2.78446	2.8039	2.78123	2.68851	2.46178	2.51736	2.36866	2.43729	2.66005	2.72992	2.6311	2.63649	2.50301	2.48177	2.42275	2.5071
BAE77296	accB	3.07665	3.08628	3.09941	3.08138	3.18584	3.25875	3.06248	3.18535	3.12943	3.13852	3.02657	3.06454	3.34771	3.27805	3.33416	3.31744	2.77988	2.82388	2.918	3.00104	2.90171	2.99232	2.86351	2.84284	3.21513	3.21236	3.32402	3.2765	3.31299	3.37539
BAA35274	ybeD	2.86643	2.93242	2.56848	2.49436	2.70453	2.29454	2.66043	2.42597	2.6705	2.62442	2.33735	2.50758	2.46265	2.51338	2.20576	2.19118	2.77904	2.69659	2.52147	2.57598	2.47991	2.36064	2.69905	2.76461	2.7261	2.70667	2.61532	2.50526	2.33756	2.29427
BAB96673	guaC	2.91215	2.94988	2.97445	2.99572	3.09069	3.03987	3.05821	3.10507	2.61118	2.6205	2.8204	2.91552	3.1035	3.09096	2.40815	2.37725	2.77719	2.7037	2.81617	2.88172	2.81486	2.70162	2.67452	2.6753	2.92818	2.96816	2.94603	2.92225	2.65376	2.66768
BAA15654	yebG	2.50571	2.56912	2.3752	2.33854	2.32657	2.07349	2.36936	2.11603	2.46539	2.40954	2.26956	2.37368	2.12697	2.11869	2.39152	2.41029	2.77713	2.73341	2.3614	2.41142	2.3279	2.37779	2.64182	2.67734	2.63981	2.63514	2.4898	2.45798	2.58724	2.52352
BAA35683	pncB	2.7209	2.73249	2.72095	2.72367	2.81907	2.77646	2.81673	2.87473	2.88235	2.86543	2.58281	2.68342	2.91931	2.94082	3.00938	3.01648	2.77064	2.71352	2.77752	2.83801	2.83052	2.69966	2.75692	2.73673	2.80822	2.82934	2.88614	2.82323	2.95462	3.01673
BAE77760	yhjR	2.52116	2.4817	2.39348	2.34577	2.22748	2.15178	2.01273	2.06237	2.00964	2.01536	2.18311	2.31848	1.95969	2.04122	1.82067	1.9333	2.76819	2.73899	2.45814	2.51052	2.36234	2.81162	2.69354	2.78434	1.9095	2.08166	2.13531	1.93934	2.23877	2.12502
BAA36063	ychH	2.34209	2.23566	2.43643	2.37685	1.99716	1.93342	2.28634	2.26746	1.88027	1.85608	2.18343	2.33397	2.10839	2.17128	1.88384	1.93165	2.76492	2.69397	2.49491	2.4752	2.39308	2.32688	2.46193	2.44005	2.08586	2.153	2.14059	2.07378	1.78708	1.9081
BAE77987	rplR	3.12072	3.25676	3.04231	3.00916	3.27092	2.93948	3.20486	3.02642	3.72449	3.73164	2.87098	3.01711	2.88912	2.85838	3.40043	3.41077	2.76209	2.86373	2.97958	2.9536	2.97606	2.99064	3.22979	3.22056	3.20791	3.22638	3.1186	3.17719	3.39291	3.32138
BAE77682	grxC	2.82494	2.83443	2.68669	2.6366	2.88594	2.70679	2.90582	2.77569	2.89702	2.88791	2.61793	2.63366	2.7953	2.7645	2.7313	2.80322	2.76119	2.6925	2.79354	2.6963	2.74429	2.76025	2.58491	2.60471	2.82827	2.83139	2.775	2.72509	2.77741	2.78273
BAE78199	ulaF	0.733878	0.92932	1.04789	1.05412	0.992659	1.22331	0.868656	0.809636	1.04822	0.992463	1.47517	1.24177	0.597563	0.660453	1.26017	1.01742	2.7608	2.69892	2.57119	2.56017	2.58341	2.5048	2.72882	2.78555	2.79433	2.81136	2.77956	2.74763	2.87446	2.87451
BAE77050	yghU	2.56635	2.44997	2.45677	2.43461	2.52957	2.44847	2.65899	2.72673	2.26724	2.29851	2.35954	2.37722	2.73245	2.70792	2.24876	2.1382	2.75928	2.67867	2.66431	2.68486	2.75648	2.6185	2.52608	2.55366	2.38173	2.33203	2.45016	2.40565	2.27618	2.234
BAE77990	rplO	3.24238	3.33988	3.2947	3.26672	3.66135	3.45809	3.60688	3.55441	4.18844	4.27476	3.16767	3.22463	3.4439	3.37384	4.02915	4.10582	2.75909	3.00516	3.24459	3.26067	3.39596	3.48053	3.6618	3.65402	3.56014	3.53927	3.64326	3.68806	4.11512	4.03109
BAB96711	panB	2.742	2.77439	2.76774	2.75452	2.78969	2.68602	2.79444	2.81782	2.78794	2.80004	2.66342	2.73176	2.80677	2.78628	2.6424	2.59349	2.75715	2.68962	2.68835	2.71579	2.71025	2.59974	2.66348	2.65916	2.79127	2.78111	2.78113	2.74567	2.75465	2.77411
BAA14784	tonB	2.60267	2.53143	2.30627	2.35277	2.52775	2.40098	2.54105	2.53506	2.49894	2.51657	2.25104	2.35659	2.491	2.5161	2.4008	2.34339	2.75638	2.60656	2.11883	2.18328	2.59686	2.59599	2.23552	2.33355	2.69477	2.55759	2.54383	2.52942	2.52917	2.58141
BAB96681	aroP	2.96268	2.98183	2.98829	2.97899	3.05905	2.9652	3.01967	3.07807	3.05579	3.07704	2.88316	2.9522	3.08305	3.065	3.13438	3.08844	2.75296	2.73445	2.81528	2.81861	2.80163	2.74799	2.87018	2.86791	3.1955	3.19181	3.22759	3.19719	3.17878	3.1963
BAA16491	rplS	3.19545	3.30588	2.94812	2.88683	3.3312	2.8528	3.21519	3.19587	3.48823	3.55493	2.75741	2.86826	2.88417	2.7837	3.13141	3.23879	2.75137	2.85336	2.97866	2.85993	3.05585	3.01527	3.10479	3.0933	3.11607	3.09467	3.13262	3.16789	3.18596	3.12902
BAB96736	pfs	2.81051	2.7717	2.79254	2.78207	2.76973	2.70948	2.73668	2.77524	2.68957	2.72028	2.71042	2.74175	2.84772	2.79456	2.67168	2.68138	2.74759	2.66708	2.67643	2.68847	2.61307	2.56967	2.62162	2.62283	2.75085	2.76226	2.79539	2.72702	2.7436	2.80671
BAE76841	cysJ	2.96052	2.97573	2.88748	2.93078	3.11273	3.02575	3.05358	3.10687	2.94297	2.94057	2.83861	2.87603	3.0631	3.1604	3.08423	3.08803	2.74753	2.75354	2.55541	2.81838	2.79805	2.7673	2.65122	2.67092	3.16443	3.18897	3.18289	3.19299	3.068	3.08458
BAA35858	dinI	2.64726	2.66579	2.36239	2.44563	2.39789	1.86121	2.30738	1.90138	2.50606	2.39112	2.17078	2.31507	1.90889	1.84684	2.06654	2.01162	2.74452	2.67627	2.18374	2.40732	2.20955	1.94762	2.76271	2.84282	2.63768	2.61307	2.20189	2.29165	2.24924	2.09273
BAA14926	uspE	2.50216	2.42343	2.46219	2.42358	2.43514	2.39968	2.5339	2.55858	2.40029	2.31811	2.32081	2.39395	2.67819	2.64849	2.44268	2.42764	2.74227	2.66122	2.69459	2.65784	2.65113	2.64751	2.45653	2.49861	2.49452	2.49526	2.55816	2.51151	2.51312	2.49179
BAA15422	sodB	2.90939	3.02696	3.13276	3.07341	3.05085	2.98873	3.08733	3.19764	3.09624	3.1659	2.99879	3.04109	3.11959	3.01767	3.19203	3.20804	2.74143	2.85638	3.09734	3.12027	2.94104	3.22072	3.03064	3.00427	3.15876	3.19615	3.38512	3.33704	3.39547	3.4464
BAA36073	kdsA	2.81496	2.84652	2.79918	2.80659	2.94149	2.89256	2.89926	2.97799	2.76033	2.78206	2.67631	2.7507	2.89466	2.92444	2.79293	2.78014	2.73709	2.66592	2.75135	2.72349	2.76588	2.62747	2.54762	2.60638	2.87009	2.89487	2.89822	2.90867	2.85163	2.83281
BAE76545	yobA	2.53312	2.5455	2.47363	2.52325	2.27319	2.19238	2.2483	2.23623	2.49319	2.44197	2.43335	2.47236	2.51209	2.34113	2.65382	2.70304	2.73523	2.70377	2.44695	2.58533	2.33147	2.50731	2.58993	2.55291	2.48528	2.5096	2.42842	2.3981	2.71514	2.77255
BAE78202	priB	3.11147	3.18413	3.0669	2.98125	3.25931	3.05175	3.15751	2.87413	3.40649	3.37526	3.0962	3.01178	2.9912	2.94413	3.21903	3.24405	2.7346	2.7777	2.83265	2.94043	2.82787	2.66254	2.94487	2.9056	3.32974	3.3397	3.18985	3.1848	3.27184	3.18947
BAE77952	tufA	3.00388	3.03035	2.96686	2.94843	3.05052	3.12318	2.95832	2.97494	3.1324	3.15254	2.93114	2.9285	3.26108	3.11742	3.25733	3.26114	2.73424	2.79231	2.92195	2.92796	2.77909	1.32483	2.73339	2.72568	3.18822	3.18429	3.24413	3.23834	3.35762	3.36269
BAA16339	talA	2.51521	2.34796	2.23155	2.23352	2.36493	2.3991	2.63569	2.66049	1.84772	1.82282	2.18689	2.21738	2.72312	2.65963	1.68226	1.66858	2.73367	2.737	2.90093	2.70634	2.81649	2.85945	2.33064	2.35916	1.91351	1.87073	1.93341	2.03412	1.62248	1.60538
BAA35406	tolB	2.78214	2.79022	2.72531	2.70362	2.91582	2.81364	2.96331	3.00453	2.98171	3.00808	2.60743	2.64876	2.97274	2.92118	2.89323	2.91147	2.73014	2.72963	2.77613	2.81729	2.85304	2.77695	2.78721	2.80509	2.9292	2.91938	2.91272	2.88278	2.98093	2.93743
BAE76360	ybhB	2.44977	2.32571	2.39891	2.43105	2.35146	2.38174	2.47231	2.50783	2.21409	2.14213	2.31369	2.37193	2.50548	2.54949	2.15607	2.12034	2.72903	2.64498	2.49222	2.51224	2.58591	2.59228	2.39785	2.40249	2.11584	2.08346	2.07929	2.11841	2.10167	2.09094
BAE76489	sodC	2.30837	2.16625	2.13971	2.02482	2.0243	1.98769	2.15918	2.20855	1.72215	1.69909	2.07003	2.07304	2.23095	2.24792	1.71606	1.82984	2.7276	2.73324	2.55716	2.48012	2.53047	2.5612	2.23321	2.26807	1.71976	1.72162	1.91595	1.85202	1.74404	1.76599
BAE77553	atpH	2.95196	3.04496	3.06406	3.07911	3.4395	3.21417	3.42568	3.45391	3.32526	3.33437	2.95605	3.00523	3.29244	3.26224	3.24366	3.15268	2.727	2.7377	3.10389	3.14403	3.17597	2.95611	3.0169	3.03784	3.30679	3.34383	3.21922	3.25336	3.17827	3.16208
BAA16405	ndk	3.14919	3.12675	3.0746	3.07243	3.11716	3.18717	2.96106	3.045	2.88905	2.93377	3.10128	3.04695	3.15057	3.07382	2.99685	2.93154	2.7259	2.66095	2.44135	2.62148	2.48579	2.53415	2.64851	2.65794	3.32563	3.35777	3.38712	3.34145	3.30595	3.34243
BAA35393	sucB	2.83201	2.94902	2.94402	2.97441	3.16625	3.12512	3.21163	3.30043	2.89883	2.94988	2.87088	2.91181	3.22854	3.15032	3.01381	2.98726	2.72333	2.78867	3.01256	3.038	3.05342	2.87551	2.98652	3.0074	3.37033	3.39584	3.32302	3.37631	3.24875	3.32149
BAE77903	damX	2.76548	2.78079	2.68548	2.66784	2.86563	2.80432	2.84838	2.88442	2.94077	2.95301	2.59826	2.65235	2.9009	2.88214	3.01812	3.00167	2.72293	2.68074	2.71471	2.70184	2.73764	2.69889	2.71983	2.75473	2.83076	2.81222	2.87842	2.86478	2.98228	3.0189
BAB96738	degP	2.39972	2.42364	2.50918	2.52623	2.5947	2.49534	2.64784	2.72037	2.21493	2.18211	2.43536	2.48849	2.68124	2.7292	2.05152	1.95422	2.72188	2.70181	2.75024	2.80124	2.75642	2.59992	2.48221	2.5211	2.41518	2.41617	2.4822	2.4323	2.21892	2.24036
BAE78137	yjdC	2.53469	2.49461	2.44864	2.39752	2.50497	2.49405	2.56237	2.59505	2.20767	2.20466	2.36674	2.36566	2.67265	2.66669	2.17724	2.13005	2.72141	2.71039	2.79072	2.66124	2.65629	2.72349	2.44694	2.43462	2.32969	2.34184	2.42616	2.43014	2.23611	2.21989
BAE77388	yiiS	2.44359	2.54621	2.46414	2.41172	2.31334	2.15717	2.40338	2.34889	2.09795	2.10049	2.38951	2.43853	2.28646	2.28353	1.65068	1.69252	2.72116	2.76986	2.73185	2.70386	2.62388	2.66475	2.67242	2.67795	2.13481	2.1544	2.08149	2.04731	1.97011	1.65809
BAE77443	yihI	2.7206	2.69812	2.72414	2.71037	2.66181	2.46384	2.62344	2.62061	2.6911	2.69857	2.57837	2.68337	2.59422	2.6123	2.54983	2.45643	2.7196	2.66833	2.62755	2.72567	2.60607	2.50209	2.70396	2.73755	2.70984	2.7477	2.6694	2.57968	2.77567	2.76318
BAE78257	pepA	2.77167	2.75851	2.72233	2.71208	2.82536	2.7227	2.88296	2.933	2.92456	2.91704	2.61959	2.66713	2.88472	2.86713	2.89841	2.89632	2.71853	2.69717	2.74664	2.72112	2.82162	2.72458	2.68892	2.70233	2.92487	2.95374	3.03574	2.99321	3.03603	3.0959
BAA35336	seqA	2.6808	2.68586	2.56745	2.52329	2.52655	2.53688	2.51865	2.49875	2.48216	2.48316	2.4555	2.49302	2.62161	2.55879	2.49144	2.52087	2.718	2.65133	2.63597	2.62142	2.55122	2.61143	2.58105	2.59178	2.6587	2.69362	2.68688	2.71592	2.66754	2.74871
BAA15429	ribC	2.65725	2.66945	2.6519	2.5852	2.58581	2.53212	2.66399	2.66886	2.61044	2.60735	2.48037	2.57127	2.66838	2.68405	2.47338	2.47713	2.71731	2.63347	2.61266	2.63699	2.62503	2.56404	2.59743	2.59467	2.60282	2.5936	2.64563	2.61967	2.57642	2.60112
BAB96743	map	2.82392	2.78402	2.7192	2.6852	2.80987	2.7525	2.75403	2.77279	3.02811	2.99138	2.61153	2.67185	2.83045	2.80626	3.05247	3.01646	2.71606	2.62504	2.54578	2.57801	2.57379	2.51513	2.65113	2.64501	2.80281	2.80315	2.82109	2.77977	2.97053	3.01355
BAE77645	gmk	2.62222	2.59396	2.49095	2.54225	2.59816	2.49553	2.54179	2.58933	2.64043	2.63156	2.36138	2.45457	2.59197	2.67944	2.78293	2.77352	2.71521	2.64296	2.57082	2.57721	2.66503	2.53525	2.61934	2.66444	2.64367	2.6695	2.69369	2.68682	2.84262	2.8457
BAE77723	bax	3.04498	2.97355	2.97188	2.91324	2.98669	2.96005	2.99078	3.02034	2.82376	2.79625	2.84743	2.91248	3.13085	3.1487	2.85435	2.83555	2.71483	2.63727	2.55607	2.64567	2.61203	2.55382	2.58831	2.61303	3.11424	3.14361	3.20834	3.17017	3.03868	2.9758
BAA35716	sulA	2.18053	2.13113	2.17164	2.14389	2.09422	1.95173	2.17171	2.15448	1.98937	2.00834	1.99504	2.05475	2.19677	2.19067	2.23767	2.16104	2.71114	2.65897	2.51965	2.51546	2.37902	2.18189	2.4242	2.41884	2.5244	2.47743	2.45221	2.39306	2.49773	2.46903
BAE77473	metR	2.43103	2.39119	2.31703	2.26544	2.24015	2.19187	2.6726	2.72292	2.45943	2.44866	2.18031	2.28399	2.7062	2.69347	2.1101	2.03719	2.71096	2.65109	2.42641	2.645	2.73574	2.6386	2.57628	2.5975	2.4874	2.50825	2.641	2.62906	2.54255	2.59862
BAA16272	gltX	2.84512	2.85251	2.82369	2.79486	2.91859	2.83031	2.87539	2.92603	2.84004	2.86531	2.71557	2.73999	2.92526	2.89145	2.88142	2.83727	2.71037	2.65205	2.71729	2.71319	2.68632	2.57676	2.67863	2.66229	2.8372	2.85173	2.83093	2.79581	2.82678	2.84402
BAE77280	argR	2.85021	2.91207	2.87973	2.84395	2.8271	2.75158	2.7932	2.82129	2.96381	2.92553	2.73896	2.83285	2.87711	2.82895	2.86209	2.78988	2.71013	2.64563	2.38663	2.57726	2.59383	2.5666	2.72008	2.74954	2.70464	2.70771	2.71569	2.69651	2.83842	2.92286
BAA16403	yfgA	2.59937	2.6325	2.56498	2.52697	2.65675	2.52771	2.61822	2.65079	2.67967	2.68927	2.44288	2.48107	2.68855	2.69745	2.84323	2.81495	2.70942	2.65098	2.62255	2.64986	2.63012	2.55081	2.59255	2.62683	2.71489	2.71433	2.70527	2.69011	2.72342	2.71289
BAE78385	rob	2.69666	2.65355	2.61353	2.63303	2.64963	2.66893	2.64619	2.70153	2.54358	2.56138	2.53174	2.55995	2.79422	2.772	2.81223	2.81321	2.70866	2.62633	2.59985	2.57333	2.53205	2.54439	2.45878	2.48926	2.56417	2.61333	2.63138	2.56984	2.65068	2.68163
BAA14791	yciG	2.12045	1.82783	1.66969	1.58881	1.5591	1.02684	2.23448	1.82761	1.24669	0.398056	1.51509	1.48291	1.99216	2.13915	1.00722	1.02507	2.70715	2.62829	2.52611	2.41858	2.385	2.39228	2.23761	2.33215	0.922086	1.08463	0.694103	0.809265	0.722141	0.765994
BAE77683	secB	2.85437	2.8879	2.80024	2.79531	3.03102	3.03182	3.05083	3.04282	3.00247	3.00777	2.73321	2.74961	3.06057	3.09277	3.0174	3.00015	2.70511	2.67518	2.81489	2.78911	2.83831	2.78961	2.64644	2.64114	2.95828	3.0101	3.08599	3.0561	3.10235	3.08861
BAA35625	serS	2.80856	2.78798	2.70234	2.67935	2.88584	2.83812	2.98759	3.05764	2.79391	2.79905	2.55659	2.66249	3.10167	3.06796	2.96503	2.91147	2.70484	2.71239	2.77512	2.7844	2.88024	2.79862	2.65164	2.637	2.93157	2.91736	3.08007	3.03554	2.90463	2.95636
BAA77873	rcsF	2.57414	2.57872	2.48239	2.45298	2.36507	2.31481	2.35242	2.30631	2.38587	2.34907	2.37302	2.43485	2.45715	2.41138	2.32249	2.34958	2.70364	2.60325	2.51383	2.49263	2.37828	2.33449	2.46674	2.45647	2.4983	2.50225	2.45026	2.41133	2.3849	2.32763
BAE76963	ygfZ	2.81083	2.79641	2.74973	2.75098	2.82856	2.7931	2.86419	2.91435	2.77037	2.7535	2.63714	2.72879	2.90098	2.85588	2.59614	2.53171	2.70262	2.67627	2.73294	2.73741	2.76378	2.52082	2.59887	2.62233	2.75036	2.79049	2.76704	2.74589	2.68688	2.73503
BAA16427	suhB	2.84959	2.84546	2.71431	2.67396	2.71018	2.55583	2.61687	2.54358	2.75857	2.75858	2.5615	2.67803	2.62675	2.58681	2.94308	2.95857	2.70067	2.5993	2.33501	2.47554	2.36572	2.36991	2.65717	2.66429	2.81118	2.84191	2.76648	2.74942	2.83446	2.85479
BAE78253	yjgM	2.16943	2.1457	2.05278	2.02571	1.9952	1.77925	1.93894	1.96694	2.20179	2.18894	2.00392	2.03368	1.829	1.87012	2.12037	2.07622	2.70034	2.62903	2.48021	2.56003	2.41252	2.29466	2.613	2.65054	2.12426	2.08684	1.99513	1.93031	2.24579	2.21646
BAA16547	emrA	1.96607	2.00912	1.99257	1.94083	2.03272	2.05061	2.0616	2.05274	1.84485	1.91748	1.89501	1.92416	2.14698	2.0627	1.99597	1.96501	2.69886	2.70454	2.81378	2.82184	2.79909	2.85409	2.67851	2.69273	1.86999	1.87266	1.9495	1.92038	1.90594	1.86045
BAA16356	gcvR	2.59597	2.54196	2.41709	2.4105	2.48586	2.54858	2.50426	2.49258	2.36792	2.27989	2.34202	2.42645	2.70303	2.6951	2.32169	2.37038	2.69867	2.62082	2.56492	2.60438	2.5243	2.54232	2.41674	2.39692	2.50127	2.50897	2.63474	2.56685	2.46105	2.49864
BAE77397	cpxR	2.62372	2.60505	2.65075	2.62432	2.69065	2.71791	2.70156	2.79078	2.59742	2.58264	2.4804	2.62264	2.85131	2.82806	2.54133	2.5059	2.69811	2.6629	2.75533	2.77769	2.74955	2.72704	2.57179	2.59202	2.70098	2.73419	2.81473	2.76516	2.71329	2.75428
BAB96720	pcnB	2.67435	2.6788	2.61215	2.63623	2.79377	2.68191	2.72927	2.74736	2.76441	2.78908	2.53532	2.60229	2.78247	2.78745	2.95247	2.94741	2.69771	2.6428	2.6771	2.72418	2.71547	2.68819	2.67255	2.68798	2.83174	2.86051	2.88737	2.85066	2.91415	2.95819
BAE76857	chpR	1.10769	1.63768	1.42865	1.42232	1.51509	1.10776	1.4974	1.13645	1.59478	1.5124	1.32301	1.39998	1.30156	1.18836	1.41036	1.32347	2.69697	2.75903	2.74972	2.66313	2.4668	2.90015	2.81396	2.83797	2.64329	2.65611	2.66039	2.66543	2.76448	2.72198
BAA35444	ybhL	2.5794	2.4726	2.49615	2.50297	2.44175	2.36078	2.55856	2.6038	2.39083	2.33277	2.36529	2.44916	2.52585	2.56156	2.19366	2.16855	2.69626	2.59445	2.57916	2.55133	2.55359	2.4201	2.44839	2.48882	2.52285	2.53648	2.52716	2.45814	2.48906	2.41735
BAE77522	ppiC	2.91398	2.9976	2.77125	2.72133	2.64694	2.2298	2.53316	2.3242	2.91155	2.87886	2.52423	2.68835	2.33966	2.32591	2.62293	2.62248	2.69533	2.66015	2.44437	2.41016	2.21002	2.20513	2.96478	2.98281	2.65345	2.63673	2.3295	2.28174	2.57053	2.48218
BAE77061	yqhA	2.81788	2.80792	2.82501	2.81277	2.75468	2.67859	2.73013	2.79756	2.8019	2.80475	2.71369	2.75237	2.74495	2.73505	2.68516	2.64549	2.69354	2.60861	2.58903	2.66706	2.55677	2.43961	2.58703	2.60753	2.81276	2.82221	2.7888	2.71953	2.78455	2.83921
BAE76266	cueR	2.36141	2.28535	2.20278	2.25402	2.13496	2.03943	2.24877	2.29306	2.18134	2.20404	2.1847	2.23828	2.33351	2.33734	2.2575	2.19473	2.69308	2.63312	2.65699	2.60817	2.51446	2.60474	2.39649	2.447	2.21798	2.28208	2.30564	2.21228	2.28057	2.3137
BAE76365	bioD	2.33751	2.27306	2.05641	2.13903	2.30091	2.21181	2.43469	2.4318	2.30336	2.26536	1.98921	2.12003	2.43898	2.45935	2.25734	2.22726	2.69194	2.59312	2.46275	2.67012	2.68185	2.64298	2.51411	2.51432	2.18749	2.22705	2.25907	2.29338	2.3135	2.24312
BAE76829	cysD	2.97048	2.97371	2.81004	2.80831	2.93821	2.91609	2.9389	3.00303	2.75067	2.80027	2.7601	2.78984	2.9538	3.06783	2.8686	2.92681	2.69024	2.82206	2.51018	2.7694	2.77503	2.83304	2.62495	2.65736	3.0599	3.08915	3.21257	3.23432	3.1168	3.09087
BAE78045	lexA	2.51861	2.4792	2.47634	2.45491	2.41383	2.28637	2.39265	2.37591	2.46099	2.48676	2.26703	2.40073	2.41208	2.36654	2.65925	2.6797	2.68852	2.69581	2.53686	2.57047	2.46997	2.50338	2.70325	2.70427	2.65424	2.69064	2.708	2.64852	2.76971	2.69302
BAE76899	nudH	2.66872	2.66097	2.635	2.57186	2.6382	2.48729	2.6123	2.57914	2.60778	2.58577	2.49243	2.51304	2.64644	2.67086	2.56881	2.59068	2.68645	2.67458	2.5834	2.56231	2.62226	2.7408	2.67552	2.68531	2.66658	2.66402	2.67709	2.66235	2.66562	2.62659
BAE77821	dcrB	2.73574	2.77552	2.66638	2.64785	2.68803	2.47831	2.65795	2.63727	2.69609	2.66219	2.51039	2.63123	2.62989	2.65717	2.5398	2.50219	2.68608	2.59418	2.42711	2.49341	2.49018	2.36558	2.54766	2.60952	2.65031	2.66039	2.62104	2.54622	2.67482	2.7092
BAA35500	ybiS	2.72495	2.70971	2.62374	2.61014	2.6699	2.59163	2.668	2.61313	2.68795	2.71906	2.48634	2.56162	2.70579	2.68561	2.65234	2.65752	2.6858	2.57975	2.57928	2.58281	2.55058	2.48575	2.60362	2.6198	2.72765	2.73085	2.67145	2.62532	2.71773	2.81402
BAA35394	sucC	2.79103	2.93079	2.91379	2.94483	3.11639	3.0622	3.16337	3.23396	2.82302	2.85284	2.83052	2.88998	3.23805	3.09587	2.89627	2.88813	2.68554	2.8008	2.98273	3.03246	3.08063	3.1058	2.92521	2.93216	3.40135	3.43059	3.38655	3.4349	3.20602	3.23885
BAE77297	accC	2.97754	2.99465	2.90264	2.89981	3.16941	3.10803	3.11036	3.18155	3.10322	3.13435	2.80295	2.86381	3.16711	3.13654	3.19286	3.16631	2.68525	2.67964	2.79533	2.82194	2.85342	2.75716	2.73197	2.76285	3.07241	3.12149	3.14456	3.11662	3.16284	3.17491
BAA16354	nlpB	2.77187	2.78891	2.7472	2.80319	2.95898	2.81268	2.94038	3.00851	2.95525	2.97943	2.68123	2.75934	2.9622	2.92825	2.98594	2.95825	2.68497	2.68901	2.76719	2.80413	2.84604	2.81635	2.80644	2.83157	2.94518	2.99121	2.9548	2.92917	3.01324	3.06872
BAA77892	lpcA	2.71305	2.72818	2.72071	2.68717	2.77743	2.69937	2.79597	2.84661	2.79108	2.79779	2.5462	2.65761	2.78243	2.80126	2.65108	2.65359	2.68259	2.624	2.6119	2.65708	2.6845	2.56885	2.54199	2.60846	2.72812	2.75825	2.78803	2.74538	2.75066	2.7771
BAE76955	lysS	2.79227	2.83533	2.77771	2.74168	3.01286	2.97532	3.01826	3.10312	3.05742	3.08463	2.66666	2.73232	3.07867	3.07176	3.16467	3.13789	2.68259	2.67404	2.82991	2.82369	2.87633	2.82491	2.73103	2.76471	3.04901	3.03493	3.14934	3.14018	3.18557	3.18556
BAE78061	ssb	2.83124	2.80001	2.81026	2.77388	2.75518	2.50799	2.68321	2.67454	2.74125	2.75618	2.69751	2.77976	2.62882	2.64952	2.73346	2.65588	2.68229	2.69986	2.58829	2.64454	2.59044	2.60372	2.78042	2.8444	2.87161	2.86	2.8378	2.77913	2.78714	2.72904
BAA16198	yfcZ	2.72063	2.67035	2.56907	2.54065	2.23044	1.84846	2.46384	2.41626	2.65902	2.68278	2.24777	2.50643	2.04037	2.12175	2.18484	2.19192	2.68129	2.5782	2.37708	2.29286	2.23642	2.16835	2.48653	2.56868	2.18191	2.25215	1.81675	1.84014	2.05405	2.14045
BAB96594	ribF	2.62501	2.62615	2.53869	2.568	2.5646	2.46086	2.50517	2.52497	2.58735	2.59123	2.43646	2.52362	2.54742	2.58448	2.59701	2.62278	2.67975	2.60493	2.53973	2.61206	2.59244	2.56118	2.64413	2.60338	2.68532	2.68391	2.71305	2.68763	2.66565	2.72664
BAA15684	cutC	2.35711	2.35812	2.22773	2.24027	2.17423	1.93599	2.24796	2.11721	2.16119	2.11547	2.05785	2.21751	2.13523	2.08649	2.01242	1.98105	2.67879	2.50612	2.31443	2.3142	2.24065	2.08695	2.42228	2.49904	2.11427	2.10005	2.01723	1.96452	2.01258	1.98993
BAB96683	pdhR	2.48421	2.49225	2.56673	2.52929	2.58289	2.43521	2.63653	2.6479	2.50102	2.47894	2.45053	2.48558	2.6648	2.61735	2.61183	2.564	2.67853	2.58255	2.55685	2.58531	2.62746	2.52958	2.57888	2.60146	2.5815	2.60722	2.62282	2.58912	2.54783	2.60743
BAE76990	pgk	2.93031	3.00232	2.83173	2.79552	3.08865	3.17576	3.06495	3.14621	2.83424	2.9492	2.73274	2.73095	3.26912	3.05182	2.95064	3.09363	2.678	2.80807	3.00854	2.84306	2.97407	3.32081	2.73822	2.72466	2.89129	2.91286	3.19447	3.26222	3.1764	3.14802
BAE77149	yqjE	2.66647	2.57069	2.52954	2.43528	2.61102	2.37363	2.75657	2.55765	2.29677	2.11033	2.43051	2.43382	2.53746	2.56461	1.94135	1.8267	2.67685	2.60533	2.70974	2.63144	2.63231	2.59273	2.45793	2.44767	2.05845	2.1402	2.04378	2.01137	1.73169	1.65685
BAE78026	lysC	2.93492	2.95839	2.79039	2.81145	2.91119	2.90164	3.17434	3.26136	2.59887	2.61956	2.72055	2.77797	3.20245	3.20694	2.67664	2.62857	2.67646	2.6114	2.76057	2.77843	3.03982	2.97688	2.44979	2.47695	3.1869	3.18709	3.32824	3.31529	2.87808	2.9486
BAE78064	soxS	2.9312	2.83509	2.78494	2.81641	2.47367	2.55571	2.37834	2.3941	2.61553	2.62207	2.73317	2.87344	2.44029	2.37504	2.12609	2.16337	2.67637	2.57879	2.12766	2.23894	2.08994	1.9987	2.36976	2.39167	2.64454	2.66369	2.43447	2.38863	2.54241	2.45767
BAA15275	dicA	2.66734	2.64018	2.60825	2.59135	2.47005	2.35269	2.34821	2.23901	2.45754	2.46262	2.52768	2.54725	2.43131	2.46526	2.48753	2.50695	2.67558	2.56083	2.33495	2.40368	2.2215	2.2788	2.5971	2.61929	2.58871	2.56266	2.49607	2.44658	2.48733	2.43999
BAA16492	trmD	3.13352	3.22654	3.04557	3.01519	3.42302	3.30291	3.33915	3.47633	3.5596	3.69421	3.01937	3.02878	3.37122	3.20926	3.57994	3.71565	2.67478	2.90341	3.10233	3.00758	3.26115	3.41435	3.12033	3.14008	3.24788	3.25191	3.54479	3.55132	3.71115	3.68331
BAB96620	surA	2.65425	2.63645	2.56608	2.56316	2.7388	2.68508	2.76323	2.85048	2.84468	2.85359	2.48179	2.53273	2.8366	2.81606	2.95042	2.92243	2.67282	2.63419	2.65581	2.71206	2.76234	2.62347	2.60273	2.63812	2.74098	2.77792	2.81859	2.7937	2.90426	2.93432
BAA35284	ybeB	2.66159	2.67447	2.59863	2.59554	2.52755	2.4361	2.42067	2.33985	2.55684	2.57578	2.4408	2.5242	2.47616	2.39389	2.36393	2.36337	2.6728	2.62722	2.44571	2.55951	2.35969	2.4004	2.63972	2.66015	2.58874	2.61872	2.47225	2.46065	2.55777	2.54003
BAE76903	tas	2.58643	2.52858	2.4712	2.47929	2.50873	2.42553	2.52622	2.5458	2.38986	2.38523	2.35417	2.43154	2.57442	2.57006	2.42689	2.33477	2.67076	2.60264	2.60319	2.58068	2.56504	2.49791	2.44997	2.51033	2.51093	2.55762	2.61856	2.54054	2.50279	2.45866
BAE77607	ibpA	2.69532	2.73453	2.63321	2.62749	2.50685	2.30526	2.42189	2.42148	2.5662	2.57978	2.5671	2.64406	2.38376	2.33525	2.18956	2.17187	2.6702	2.59751	2.47816	2.53679	2.33011	2.26177	2.46045	2.52424	2.71691	2.63444	2.49871	2.51572	2.53067	2.50807
BAA16505	smpB	2.70392	2.74158	2.66906	2.67144	2.67891	2.69507	2.68245	2.71823	2.64946	2.67567	2.60784	2.64742	2.78866	2.78505	2.72312	2.71943	2.66883	2.62318	2.57824	2.65358	2.48008	2.5155	2.63336	2.65074	2.69042	2.70958	2.70739	2.69022	2.71507	2.76057
BAA36066	ispE	2.80418	2.91756	2.69068	2.64188	2.73781	2.42109	2.68611	2.50367	2.85161	2.81893	2.56933	2.62635	2.56352	2.48634	2.56843	2.5948	2.66755	2.64285	2.62007	2.57091	2.49667	2.58492	2.77708	2.80617	2.8816	2.88865	2.70527	2.66579	2.67126	2.60604
BAE77739	cspA	2.81066	2.80656	3.31601	3.45293	3.50258	2.56297	2.46389	2.24566	3.72412	3.73934	2.9276	3.19139	2.31026	2.8163	4.22508	4.31539	2.66732	2.54398	2.59516	2.8675	2.59501	2.92451	3.62301	3.72884	3.58362	3.5872	2.80474	3.11456	3.33967	3.66393
BAE78208	fklB	2.79597	2.78511	2.81709	2.81356	2.86505	2.90008	2.83788	2.91781	2.76259	2.79524	2.69728	2.77179	3.01679	2.98231	2.87906	2.83311	2.66731	2.63211	2.64253	2.72947	2.69353	2.7176	2.68478	2.69439	2.90697	2.9319	3.01321	2.9733	2.9999	3.01987
BAE77387	yiiT	2.40855	2.40489	2.30757	2.21656	2.30296	2.22561	2.4797	2.45164	2.1063	2.07778	2.1537	2.26495	2.45848	2.48125	1.82037	1.92088	2.66521	2.63935	2.68366	2.66363	2.63543	2.53401	2.42337	2.39039	2.15343	2.14565	2.13865	2.10877	2.05676	2.02228
BAA16402	ispG	2.64211	2.61405	2.5595	2.53335	2.7022	2.49849	2.69037	2.73253	2.81202	2.81024	2.39397	2.53208	2.66899	2.69655	2.85265	2.84482	2.66374	2.59302	2.63077	2.6549	2.71019	2.50899	2.62042	2.64851	2.72248	2.77149	2.75424	2.70958	2.79071	2.82063
BAA14858	puuD	1.15028	1.06404	0.924797	0.89347	1.01504	1.01824	1.02152	1.03815	0.900849	0.973787	1.06812	1.02367	0.88665	0.889955	1.34887	1.56547	2.66345	2.60214	2.28329	2.33092	2.51558	2.93557	2.43396	2.46513	1.18579	1.19093	1.38793	1.33214	1.07148	0.915757
BAE77217	argG	2.97652	2.99049	3.00718	2.97982	3.13002	3.06434	3.0624	3.14097	2.98644	3.03353	2.92426	2.95371	3.23503	3.07487	2.8759	2.8037	2.66314	2.74524	2.53502	2.88999	2.82636	2.88724	2.89626	2.91095	3.24778	3.27761	3.32327	3.272	3.36156	3.39049
BAE76499	ydhZ	2.19357	2.36488	2.32894	2.19527	2.20033	1.82519	2.19351	1.88253	2.31541	2.22041	2.10314	2.30859	1.90235	1.8442	1.96147	1.80322	2.66299	2.5672	2.58364	2.61737	2.55456	2.44431	2.81712	2.83134	1.5179	1.57052	1.26398	1.19462	1.46811	1.30111
BAB96580	thrB	2.68408	2.71236	2.64161	2.66518	2.91281	2.73026	2.80761	2.83111	2.94496	2.93557	2.59027	2.62247	2.7613	2.66828	2.91258	2.90678	2.66162	2.80005	2.81811	2.97643	2.91812	2.86995	2.76811	2.80274	3.01052	2.99797	2.8219	2.86698	2.96129	2.95257
BAE77943	slyX	2.59122	2.63296	2.43686	2.292	2.14735	1.88779	2.26599	2.10069	2.51531	2.46517	2.16882	2.35198	2.17925	1.85594	2.30527	2.27234	2.6562	2.54238	2.20975	2.25465	2.13027	2.01904	2.56468	2.58292	2.21349	2.24426	2.07629	1.95026	2.22243	2.25485
BAE76477	ynfB	2.67124	2.62696	2.6405	2.56944	2.57118	2.52984	2.49895	2.43319	2.69629	2.65523	2.58959	2.55772	2.63689	2.63548	2.62701	2.71363	2.65591	2.62396	2.53143	2.59523	2.47982	2.49154	2.65616	2.57647	2.66946	2.64831	2.66496	2.64778	2.7868	2.75441
BAE77150	yqjK	2.62762	2.62047	2.41605	2.33876	2.75874	2.06026	2.9161	2.63645	2.42567	2.36933	2.04657	2.30991	2.31597	2.35048	1.89371	1.67828	2.65559	2.53285	2.75927	2.70254	2.77282	2.32216	2.49357	2.52685	2.06572	2.12149	1.88162	1.85459	1.50029	1.28451
BAB96696	yacC	2.59296	2.58573	2.37565	2.37121	2.42986	2.16378	2.18176	2.10834	2.33299	2.33706	2.19882	2.2546	2.33751	2.40126	2.71509	2.71763	2.65076	2.53848	2.24714	2.34296	2.18942	2.29332	2.56817	2.64744	2.48826	2.44877	2.29051	2.31999	2.22116	2.29593
BAE78001	mscL	2.72468	2.60303	2.80903	2.78792	2.60829	2.67402	2.62431	2.66153	2.56252	2.54734	2.68468	2.75637	2.81116	2.76056	2.50093	2.5723	2.65063	2.63569	2.68634	2.72826	2.5899	2.74768	2.65649	2.61822	2.60727	2.59696	2.74377	2.6958	2.74828	2.73885
BAA35728	mgsA	2.71228	2.72502	2.77425	2.70638	2.65137	2.64218	2.67558	2.77447	2.65027	2.67276	2.60915	2.66903	2.69439	2.70188	2.60141	2.58934	2.64882	2.57971	2.59174	2.59294	2.52772	2.51489	2.56091	2.62421	2.78506	2.81842	2.83942	2.76066	2.77121	2.76085
BAE77157	yhaL	2.79829	2.9147	2.77697	2.79853	2.52995	2.11899	2.43425	2.20166	2.80079	2.7753	2.59427	2.79066	2.14645	2.24996	2.42522	2.33003	2.64727	2.5511	2.38036	2.35144	2.18808	2.12107	2.77937	2.71943	2.49135	2.4948	2.26761	2.15169	2.304	2.2736
BAA35392	sucA	2.68064	2.78502	2.78133	2.79126	2.92592	2.89823	2.9609	3.02232	2.55108	2.56541	2.70837	2.74163	3.02128	2.91419	2.64261	2.67517	2.64518	2.66866	2.80239	2.82461	2.85253	2.91375	2.77618	2.77086	3.11097	3.14331	3.09971	3.13148	2.92106	2.99729
BAA15127	sfcA	2.56915	2.61646	2.60884	2.58062	2.81979	2.81109	2.80727	2.86477	2.75263	2.76324	2.51218	2.52269	2.91329	2.93269	2.88463	2.90774	2.64401	2.61015	2.69213	2.74547	2.7126	2.74258	2.65696	2.6904	2.86102	2.86909	2.93516	2.89163	2.96033	2.98096
BAA15650	holE	2.50825	2.62064	2.52956	2.43746	2.3963	1.94653	2.31782	2.04985	2.57637	2.49519	2.32757	2.43617	2.01703	1.91195	2.13357	2.18973	2.64233	2.63463	2.38317	2.41513	2.3602	2.36748	2.63325	2.54399	2.41144	2.26791	2.11724	2.10175	2.22658	2.09699
BAA16135	ackA	2.66597	2.6294	2.58576	2.58598	2.75486	2.73055	2.75137	2.80088	2.81263	2.83002	2.48378	2.51324	2.84887	2.81052	2.71222	2.69318	2.64178	2.59309	2.72834	2.71223	2.66024	2.56649	2.53038	2.52236	2.65243	2.63803	2.68113	2.65867	2.77394	2.79833
BAA35953	purB	2.73894	2.78738	2.74103	2.72586	2.97188	2.93159	2.93539	3.01974	2.87413	2.8984	2.62307	2.69773	3.01874	2.98391	2.90865	2.84938	2.64134	2.59299	2.76113	2.77443	2.77052	2.67342	2.61491	2.63069	3.02799	3.02353	3.06954	3.06125	3.04327	3.08013
BAA15126	adhP	2.35344	2.12465	2.15366	2.11414	2.26447	2.21017	2.46398	2.50056	1.7319	1.74722	2.01729	2.11278	2.5759	2.55083	2.05247	1.97673	2.63964	2.57749	2.56783	2.55902	2.75215	2.43899	2.106	2.16275	1.7501	1.67474	1.87234	1.82196	1.72471	1.63977
BAA35439	moaA	2.51066	2.49003	2.35402	2.37441	2.45544	2.36202	2.56251	2.56842	2.32367	2.31523	2.27022	2.31298	2.63616	2.61404	2.23612	2.22671	2.63913	2.54106	2.58933	2.52482	2.51568	2.52257	2.41914	2.45667	2.44842	2.46998	2.527	2.5048	2.42426	2.39946
BAE76991	epd	2.58754	2.56083	2.52977	2.51021	2.58315	2.48968	2.43869	2.45474	2.48643	2.54564	2.38996	2.48473	2.52571	2.51252	2.59202	2.64142	2.63811	2.5383	2.45786	2.5021	2.45316	2.45408	2.5831	2.60294	2.61561	2.64032	2.65455	2.61664	2.66429	2.66972
BAE77001	speA	2.81955	2.83165	2.81722	2.79681	3.01732	2.93166	2.90964	2.96333	2.83867	2.83219	2.7082	2.7641	3.01617	2.96604	2.92137	2.86012	2.63544	2.57209	2.9053	2.78025	2.74645	2.63526	2.59198	2.61523	2.94091	2.94081	2.93697	2.8938	2.89226	2.90366
BAE77742	tiaE	2.69704	2.68536	2.66455	2.66913	2.76041	2.75575	2.79002	2.85232	2.4156	2.41174	2.55655	2.62479	2.95225	2.9139	2.4049	2.36597	2.63503	2.54241	2.57938	2.60609	2.62115	2.55199	2.32392	2.33178	2.57716	2.59711	2.69061	2.63842	2.46262	2.45387
BAE77741	yiaF	2.72165	2.71882	2.7546	2.71508	2.81573	2.69781	2.80778	2.87335	2.96414	2.96088	2.56011	2.71208	2.84747	2.81269	2.89965	2.84553	2.63455	2.56736	2.64976	2.65074	2.65708	2.5782	2.71021	2.74277	2.77296	2.75554	2.77693	2.72544	2.91829	3.03212
BAE77448	dsbA	2.80565	2.85278	2.96227	2.91419	2.97032	2.88133	2.96794	3.05584	2.77504	2.77409	2.83862	2.9094	2.99072	2.99314	2.62958	2.602	2.63441	2.59379	2.69151	2.74409	2.71875	2.64941	2.5785	2.58716	2.84666	2.89729	2.91001	2.85573	2.67221	2.69308
BAB96665	secM	2.70136	2.74273	2.57824	2.55977	2.56985	2.41294	2.4798	2.39132	2.58888	2.60074	2.40413	2.53644	2.4713	2.48092	2.67075	2.70853	2.6343	2.61311	2.39128	2.47611	2.38064	2.37026	2.57723	2.59738	2.6115	2.64979	2.58299	2.59746	2.6529	2.61865
BAA15660	zwf	2.7565	2.74846	2.68334	2.69807	2.86754	2.84676	2.84598	2.87155	2.75325	2.768	2.64047	2.65103	2.95028	2.91709	2.76102	2.71467	2.63332	2.60084	2.69836	2.70262	2.68246	2.68847	2.4929	2.51652	2.7363	2.78435	2.83247	2.78921	2.80963	2.83558
BAA15476	nlpC	2.69777	2.63594	2.59409	2.56503	2.46766	2.25975	2.56911	2.53312	2.4569	2.44451	2.4387	2.49202	2.41216	2.43562	2.01002	2.03202	2.62975	2.55116	2.46468	2.43501	2.39104	2.39406	2.52853	2.52759	2.56452	2.54	2.49144	2.42171	2.41376	2.4366
BAE77118	rpoD	2.8116	2.82725	2.78064	2.7621	2.96762	2.9237	2.9304	3.01465	2.88795	2.90052	2.67533	2.74474	2.9798	2.96621	2.9606	2.94023	2.62817	2.60113	2.73565	2.75002	2.77804	2.72468	2.55746	2.59744	2.85278	2.88253	2.89485	2.8936	2.89696	2.93725
BAB96694	speD	2.70808	2.76779	2.74134	2.68789	2.93946	2.97374	2.80161	2.87755	2.6918	2.69646	2.6219	2.67547	2.9938	2.93815	2.78318	2.77661	2.62808	2.66945	2.81809	2.85196	2.76615	2.80014	2.58875	2.61041	3.03907	3.01735	3.09485	3.08159	3.09094	3.07321
BAA15424	purR	2.72925	2.76687	2.71235	2.7108	2.84575	2.72809	2.85907	2.90478	3.03073	3.02984	2.60062	2.67759	2.80599	2.84799	3.00672	2.9791	2.62792	2.55562	2.71556	2.72953	2.69255	2.54667	2.68036	2.68936	2.82441	2.8241	2.8131	2.78174	2.93452	2.94688
BAE76234	ybaZ	2.44217	2.34699	2.27664	2.29666	2.16354	1.74541	2.08069	1.95231	2.26308	2.1958	2.1809	2.25141	1.87822	2.03489	2.0425	1.93847	2.62742	2.49689	2.17719	2.12514	2.20073	2.09907	2.45615	2.50407	2.17288	2.16856	2.01473	1.98979	2.04911	1.9145
BAA16240	evgA	2.27731	2.26537	2.33052	2.32271	2.25044	2.14965	2.15457	2.17594	1.91494	1.86445	2.21477	2.28223	2.17712	2.27543	1.96963	2.0655	2.62663	2.59057	2.57278	2.59151	2.51218	2.55235	2.62714	2.61304	1.15191	1.10387	1.36462	1.50611	1.26772	1.36273
BAA15579	mipA	3.07104	3.10158	3.02081	2.99266	3.07936	3.04561	3.02321	3.07044	2.92384	2.94644	2.89511	2.95712	3.11589	3.06552	2.79029	2.76543	2.6257	2.65527	2.71251	2.73773	2.70073	2.77159	2.71804	2.69134	3.09894	3.12172	3.20305	3.16427	3.02265	3.0575
BAA35895	yceF	2.4021	2.28626	2.26282	2.23269	2.29903	2.23786	2.42806	2.37934	2.16884	2.18937	2.16402	2.22859	2.3605	2.42242	2.14207	1.99031	2.62441	2.50586	2.49074	2.51034	2.53069	2.44323	2.37824	2.35655	2.30341	2.29936	2.36311	2.28116	2.23761	2.12627
BAE76974	ygfB	2.51815	2.58041	2.37196	2.32691	2.57535	2.40874	2.61542	2.57818	2.53977	2.5567	2.20266	2.27963	2.57312	2.52203	2.48882	2.45843	2.62393	2.53404	2.51274	2.54881	2.66179	2.61873	2.5326	2.58644	2.58787	2.61179	2.61967	2.61678	2.54209	2.58799
BAE76362	bioB	2.38345	2.3131	2.20662	2.27555	2.31732	2.30076	2.41073	2.50376	2.22422	2.26324	2.19545	2.23736	2.6074	2.52961	2.20567	2.27573	2.6229	2.77823	2.60292	2.74154	2.824	3.04487	2.56318	2.59161	2.17443	2.15313	2.40322	2.36585	2.32918	2.26863
BAA36013	ycgL	2.70488	2.65287	2.5538	2.47919	2.37381	2.41266	2.4247	2.36738	2.43457	2.37557	2.43511	2.47429	2.44285	2.44775	2.11592	2.24652	2.62091	2.60707	2.48236	2.43973	2.35453	2.45081	2.4711	2.48512	2.61122	2.62666	2.61857	2.55288	2.54744	2.51104
BAB96601	carA	2.88193	2.89012	2.8586	2.84402	2.97668	2.91989	2.78346	2.82063	2.89826	2.92776	2.72893	2.79718	2.9804	2.84796	2.87211	2.85776	2.61705	2.63949	2.5766	2.82837	2.67972	2.71863	2.91859	2.93082	3.28293	3.28763	3.3267	3.29384	3.48482	3.49236
BAB96695	speE	2.671	2.69705	2.69049	2.66713	2.82013	2.88546	2.69252	2.744	2.75684	2.78126	2.62344	2.64467	2.91425	2.809	2.8269	2.84611	2.61696	2.66539	2.76233	2.81993	2.72739	2.8581	2.70615	2.70333	2.97558	2.98118	3.04998	3.04245	3.23474	3.23995
BAE77470	udp	2.46634	2.42747	2.35414	2.32493	2.41875	2.3663	2.551	2.64633	2.12629	2.12452	2.24592	2.27437	2.5647	2.59923	1.95069	1.90692	2.61677	2.55018	2.58259	2.55018	2.64349	2.56347	2.29034	2.33199	2.29366	2.33794	2.41312	2.36727	2.14661	2.10545
BAE76169	aroL	2.81085	2.85928	2.87826	2.8763	2.85253	2.7183	2.75199	2.81552	2.91508	2.9323	2.74465	2.8255	2.84469	2.80369	3.18694	3.17111	2.61357	2.61024	2.54568	2.60949	2.56793	2.59072	2.66715	2.66605	2.8403	2.84542	2.8143	2.84108	2.84045	2.86459
BAE77349	sthA	2.50872	2.57622	2.56155	2.55875	2.56261	2.52217	2.60417	2.66895	2.65146	2.6444	2.42606	2.51479	2.80813	2.76137	2.90623	2.92172	2.61011	2.50821	2.45561	2.49166	2.54651	2.5389	2.49361	2.48727	2.83465	2.85904	2.88692	2.87307	2.84085	2.90054
BAE77063	exbD	2.65424	2.61666	2.35179	2.41723	2.82771	2.65702	2.75933	2.74429	2.8308	2.82222	2.19531	2.43783	2.67336	2.72667	2.73632	2.70401	2.61	2.42155	2.06871	2.16405	2.58068	2.4746	2.28526	2.36078	2.73772	2.5913	2.59026	2.64015	2.64576	2.56504
BAA35408	ybgF	2.78637	2.82126	2.69121	2.69509	2.92653	2.85566	2.87616	2.90355	3.06401	3.07919	2.60343	2.64982	2.93576	2.9164	3.08572	3.07819	2.60965	2.61543	2.74611	2.75162	2.75494	2.71032	2.69742	2.71387	2.99978	3.01222	3.05669	3.04805	3.20918	3.25624
BAE78207	ytfB	2.50907	2.50161	2.40223	2.41827	2.42504	2.32377	2.39957	2.48226	2.37316	2.40893	2.37045	2.41255	2.54897	2.48856	2.40312	2.31526	2.60928	2.53916	2.4237	2.4498	2.40537	2.50481	2.35221	2.36396	2.38638	2.41111	2.45774	2.43076	2.48154	2.51896
BAE76191	tsx	2.9215	2.9557	2.91842	2.87119	2.98209	3.01034	2.83951	2.92744	2.99514	3.00622	2.79586	2.8412	2.91028	2.84968	2.9734	2.94058	2.60855	2.61008	2.61167	2.72179	2.68714	2.72242	2.85305	2.84878	3.33565	3.33062	3.41253	3.38056	3.62131	3.62167
BAE77721	avtA	2.69165	2.67357	2.63165	2.62952	2.71809	2.65803	2.69471	2.75168	2.66986	2.69773	2.51185	2.55922	2.76436	2.78739	2.93234	2.91963	2.60827	2.57625	2.55207	2.62135	2.61539	2.5563	2.52729	2.57356	2.78952	2.79392	2.88087	2.84476	2.85271	2.88439
BAA15529	nadE	2.68296	2.6264	2.52968	2.4761	2.64894	2.68249	2.70862	2.78001	2.41484	2.47606	2.43842	2.46502	2.88229	2.82297	2.36565	2.38143	2.60765	2.67398	2.66983	2.62074	2.67875	2.81975	2.43397	2.45341	2.57781	2.58834	2.84847	2.8312	2.61569	2.58682
BAE77823	yhhP	2.63074	2.74194	2.63602	2.62257	2.33989	2.05751	2.28277	2.12624	2.51899	2.44708	2.3529	2.60709	1.98144	2.10647	2.10625	2.05077	2.60758	2.52529	2.29123	2.40732	2.23748	1.88423	2.61367	2.6513	2.43381	2.41774	2.04511	2.1259	2.13671	2.16815
BAA16559	alaS	2.75525	2.77698	2.76569	2.78746	2.94866	2.89995	2.97944	3.05147	3.0014	3.0243	2.69325	2.74512	3.07403	3.02257	3.09014	3.07294	2.60666	2.65527	2.81543	2.85089	2.8627	2.84041	2.77285	2.77959	3.00383	2.99839	3.11434	3.07867	3.10825	3.13128
BAA35328	glnS	2.70835	2.69726	2.68342	2.66055	2.8555	2.77293	2.82041	2.87561	2.91309	2.91026	2.53572	2.615	2.88551	2.8718	3.01413	2.98152	2.60654	2.56395	2.68887	2.70416	2.70788	2.55088	2.63831	2.69431	2.95707	2.97253	3.00473	2.95945	3.0519	3.09586
BAE76542	yebW	2.41556	2.36124	2.3329	2.26222	2.1631	2.11829	2.06329	2.10061	1.99681	2.16242	2.16964	2.21185	2.09734	2.2555	2.0761	2.13534	2.6062	2.55687	2.3445	2.44241	2.33292	2.32286	2.39729	2.42391	2.00127	2.11459	1.97428	2.05616	2.18547	2.16121
BAE77592	dnaA	2.52646	2.52461	2.44615	2.45128	2.55531	2.49836	2.57301	2.61535	2.69122	2.70075	2.39494	2.40627	2.61689	2.62304	2.80117	2.80669	2.60442	2.57493	2.60478	2.59222	2.63683	2.59572	2.57596	2.58486	2.66265	2.65515	2.77421	2.72695	2.86307	2.90993
BAA16158	purF	2.73302	2.83015	2.75826	2.76465	2.98749	2.95444	2.90636	2.96633	2.89924	2.91602	2.68921	2.7054	3.01643	2.95761	3.00979	2.97355	2.60297	2.56026	2.58717	2.69471	2.65751	2.66008	2.60646	2.62931	3.02677	3.04447	3.06761	3.05969	3.10842	3.12623
BAA15375	ydgJ	2.41387	2.42535	2.3825	2.32592	2.42641	2.31323	2.36676	2.40478	2.29295	2.28812	2.26007	2.32997	2.45317	2.45692	2.29684	2.34657	2.60257	2.64291	2.56166	2.60686	2.59923	2.64102	2.55096	2.58464	2.37263	2.33348	2.40711	2.33489	2.33287	2.3281
BAA35846	mdoG	2.48383	2.4726	2.48972	2.47174	2.53378	2.50339	2.5508	2.55858	2.48338	2.49733	2.38408	2.4227	2.6656	2.62442	2.40686	2.42182	2.60243	2.59	2.60882	2.64685	2.57174	2.50375	2.51744	2.5242	2.71162	2.72522	2.72472	2.71668	2.68865	2.71167
BAE76685	yfbU	2.57644	2.51825	2.54645	2.52028	2.56914	2.66789	2.65937	2.75053	2.43829	2.48117	2.49443	2.50882	2.84429	2.76238	2.36145	2.44607	2.60165	2.56621	2.62151	2.61296	2.59084	2.66844	2.40958	2.41421	2.66744	2.64962	2.80049	2.76057	2.68421	2.68269
BAE77973	rplW	3.07145	3.20681	3.00965	2.93484	3.38725	3.16082	3.32007	2.97028	3.50017	3.48984	2.88368	2.92486	3.12383	3.00448	3.34592	3.38605	2.60029	2.71622	3.01666	3.01355	2.92911	3.0728	2.97323	3.00954	3.40739	3.39843	3.25587	3.32752	3.31912	3.21743
BAA15980	yeiP	2.70821	2.76877	2.74322	2.70947	2.67873	2.69666	2.53573	2.56408	2.84159	2.85158	2.64717	2.67359	2.6885	2.62512	2.82965	2.79865	2.59997	2.57671	2.46374	2.58212	2.4028	2.43233	2.67345	2.6429	2.73517	2.76113	2.77893	2.71462	2.95685	2.96034
BAE77518	rhlB	2.77211	2.76701	2.72161	2.72778	2.87449	2.78909	2.84756	2.87504	2.77214	2.78844	2.63102	2.68883	2.94452	2.93801	2.98026	2.97708	2.59989	2.5791	2.62657	2.63915	2.66583	2.26715	2.6527	2.66418	2.95033	2.97147	3.02544	2.99953	2.95615	2.96669
BAE77011	yqgE	2.50721	2.44874	2.38572	2.35355	2.46351	2.4611	2.48046	2.48681	2.49432	2.4824	2.30121	2.31011	2.57161	2.64315	2.76204	2.77704	2.59859	2.54373	2.47262	2.53354	2.46195	2.48767	2.42102	2.43211	2.54665	2.56373	2.5843	2.5878	2.63437	2.6529
BAA15342	pntA	2.91738	3.03817	2.66929	2.59748	2.79784	2.79482	2.65982	2.68317	2.65653	2.79021	2.59279	2.57462	2.59402	2.45314	2.49856	2.5613	2.59809	2.79778	2.94733	2.59668	2.67367	3.06176	2.73731	2.77639	2.7454	2.76028	2.96231	3.14995	2.88652	2.82384
BAA16121	nuoB	2.7518	2.76039	2.7153	2.68988	2.93576	2.79438	2.98303	2.99466	2.89903	2.91728	2.5923	2.64251	2.96454	2.95882	2.91398	2.88615	2.59791	2.54576	2.81204	2.77687	2.77591	2.68337	2.7034	2.70755	3.10029	3.1142	3.08611	3.07447	3.01444	3.06367
BAA77906	pepD	2.69306	2.66041	2.61925	2.63868	2.75	2.77445	2.84162	2.9375	2.5143	2.54361	2.54185	2.56586	3.02803	2.97236	2.63319	2.58861	2.5954	2.55316	2.6734	2.63227	2.67289	2.69005	2.32263	2.30034	2.76519	2.74132	2.92329	2.88177	2.68581	2.68649
BAA15732	pgsA	2.48996	2.49352	2.49839	2.47742	2.47583	2.28422	2.48783	2.5095	2.39163	2.46521	2.36509	2.49396	2.44054	2.47477	2.38326	2.29854	2.59373	2.51751	2.45322	2.50732	2.4814	2.36535	2.43705	2.50003	2.70777	2.70608	2.63956	2.62418	2.50852	2.51086
BAA35315	ybeZ	2.53346	2.51127	2.38985	2.43626	2.50022	2.53537	2.55585	2.602	2.41055	2.44533	2.35788	2.38901	2.63154	2.60299	2.3551	2.36253	2.5926	2.52156	2.55902	2.5088	2.54453	2.59695	2.35389	2.32527	2.61669	2.58064	2.62832	2.61714	2.55305	2.62733
BAA35275	dacA	2.61582	2.61895	2.57668	2.55136	2.64902	2.61107	2.61591	2.6661	2.66294	2.64391	2.45029	2.5123	2.71868	2.713	2.63864	2.59521	2.59131	2.49947	2.47665	2.54388	2.47706	2.39849	2.4821	2.47022	2.7381	2.7362	2.75611	2.71717	2.70882	2.76481
BAE77022	yggL	2.81864	2.86647	2.82391	2.75674	2.84567	2.73992	2.90182	2.93377	2.86103	2.8489	2.71877	2.74776	2.8373	2.79578	2.67991	2.69649	2.59051	2.62256	2.73083	2.70246	2.69436	2.78121	2.73154	2.76052	2.74271	2.75184	2.71737	2.70583	2.74503	2.68281
BAE76300	purE	2.72687	2.79348	2.60237	2.63932	2.73227	2.6289	2.79043	2.7333	2.70377	2.72137	2.52574	2.58055	2.81803	2.74408	2.7798	2.78828	2.5901	2.61726	2.53717	2.61357	2.56681	2.54204	2.67494	2.7059	2.85895	2.86533	2.89694	2.85112	2.8773	2.93901
BAB96595	ileS	2.6251	2.62911	2.53085	2.5365	2.78602	2.67856	2.80702	2.86809	2.85444	2.88392	2.43932	2.48614	2.82158	2.80451	2.89782	2.87715	2.58756	2.57177	2.71778	2.7054	2.77265	2.6776	2.59106	2.60407	2.84742	2.84304	2.9093	2.91098	2.94418	2.97167
BAE76397	ymjA	2.42822	2.34192	2.31642	2.24952	2.25044	2.19221	2.17502	2.03102	2.23324	2.26671	2.20574	2.30378	2.20495	2.29681	2.51337	2.43963	2.58747	2.4541	2.25238	2.43356	2.3055	2.3551	2.41121	2.43228	2.40132	2.43225	2.35316	2.384	2.30664	2.36673
BAA35950	ycfD	2.53807	2.52771	2.4735	2.431	2.5946	2.49536	2.58801	2.63936	2.52447	2.53096	2.34093	2.42059	2.63332	2.64039	2.63929	2.64616	2.58714	2.50515	2.48221	2.52748	2.52678	2.44453	2.43724	2.48584	2.58282	2.63035	2.58691	2.55425	2.62509	2.64059
BAE76214	yajG	2.64006	2.65717	2.57033	2.53121	2.66221	2.61227	2.516	2.58754	2.74575	2.74708	2.44789	2.50881	2.74188	2.68439	2.72426	2.72042	2.5851	2.52454	2.5347	2.55414	2.45945	2.51124	2.46581	2.56933	2.80702	2.78788	2.82117	2.79345	2.83695	2.89457
BAE77333	rpoB	2.76373	2.80508	2.66733	2.65342	2.96733	2.96684	3.01412	3.11338	2.96371	3.06667	2.57328	2.60997	3.08716	2.9613	3.11601	3.18649	2.58431	2.72434	3.02674	2.85861	3.01534	3.11278	2.76349	2.76388	2.97239	2.99467	3.15745	3.23378	3.20714	3.22371
BAE77353	argC	2.55608	2.52948	2.47122	2.49951	2.55229	2.53722	2.56128	2.57561	2.46398	2.49719	2.4292	2.43746	2.65938	2.51666	2.19399	2.12636	2.58365	2.57293	2.12248	2.57847	2.58348	2.61907	2.61679	2.61982	2.80521	2.87949	2.91319	2.92866	2.9532	2.98383
BAA35418	galM	2.5575	2.5394	2.43179	2.45106	2.63397	2.54532	2.71124	2.77527	2.59957	2.60924	2.36999	2.41346	2.69658	2.6989	2.55574	2.49334	2.58359	2.49463	2.60612	2.60328	2.61974	2.49791	2.39906	2.45572	2.612	2.61849	2.57833	2.56975	2.60094	2.64081
BAE76840	cysI	2.843	2.87945	2.87473	2.88875	3.11974	3.10079	3.0759	3.16976	2.94741	2.99011	2.81654	2.84976	3.11431	3.21421	3.09394	3.11966	2.58339	2.66273	2.62061	2.86378	2.86435	2.89083	2.64235	2.66447	3.15156	3.16808	3.23876	3.24265	3.15603	3.14697
BAA14873	pspA	2.07737	2.11046	2.08789	2.10399	2.1005	2.13338	2.09547	2.17778	2.17254	2.22844	2.06135	2.04233	2.17336	2.15786	2.01494	2.04875	2.58285	2.46179	2.06056	2.20969	2.26064	2.31981	2.1404	2.11148	2.25393	2.31085	2.39811	2.34177	2.43979	2.49578
BAE78166	orn	2.5272	2.53774	2.59431	2.55493	2.48856	2.40725	2.56957	2.54053	2.45497	2.45016	2.50868	2.52573	2.49552	2.5694	2.26037	2.21525	2.58023	2.51896	2.48937	2.52691	2.51454	2.45929	2.47693	2.48461	2.66599	2.6497	2.67308	2.6262	2.57768	2.53571
BAA16577	glgS	2.82048	2.76169	2.58998	2.50467	2.243	2.10385	2.40602	2.08376	1.98291	1.86202	2.40502	2.45716	2.2508	2.16939	1.88012	1.85221	2.57781	2.68357	2.46315	2.30687	2.16967	2.41243	2.46282	2.47076	1.85643	1.95503	1.61622	1.55139	1.54928	1.26214
BAA77852	yaeT	2.61804	2.66934	2.61917	2.61552	2.84171	2.79268	2.84801	2.92876	2.79434	2.84497	2.52908	2.555	2.9244	2.86934	2.86566	2.88994	2.5771	2.63756	2.73901	2.75606	2.82359	2.83611	2.66385	2.64798	2.79648	2.8065	2.93639	2.91786	2.90871	2.87841
BAE78165	rsgA	2.55923	2.5365	2.45528	2.4528	2.58931	2.51856	2.52072	2.59444	2.58984	2.59351	2.41034	2.42129	2.62649	2.61748	2.7486	2.7576	2.57674	2.53771	2.51661	2.54379	2.52276	2.6016	2.49095	2.5209	2.49854	2.56263	2.57073	2.5344	2.5803	2.63382
BAE77894	nudE	2.58459	2.54404	2.53662	2.50336	2.61651	2.46933	2.55735	2.64462	2.66193	2.64116	2.37179	2.45375	2.56446	2.63337	2.7846	2.80727	2.57559	2.50247	2.43951	2.50579	2.58409	2.45269	2.5347	2.56975	2.70301	2.68785	2.72761	2.69879	2.74233	2.78818
BAE77247	yhbH	2.5681	2.64857	2.49039	2.32349	2.61963	2.3709	2.76856	2.51101	2.42579	2.43573	2.30936	2.39274	2.60181	2.49707	2.23447	2.27197	2.57331	2.56254	2.68412	2.61703	2.73096	2.70307	2.42934	2.39616	2.47078	2.46355	2.42279	2.46748	2.23402	2.25207
BAE76495	ydhR	2.43684	2.52405	2.20223	2.0396	2.38118	1.92672	2.57767	2.14902	2.4836	2.49292	1.95708	2.03062	2.09493	2.05961	2.06308	2.08465	2.57219	2.50105	2.44574	2.34767	2.47837	2.3821	2.51503	2.48946	2.33706	2.24461	2.19872	2.1586	2.07715	2.05406
BAA16129	yfbT	2.58054	2.55796	2.60274	2.64298	2.59146	2.43545	2.66837	2.67668	2.47961	2.48073	2.54949	2.6346	2.63025	2.60233	2.32107	2.33008	2.57188	2.52362	2.55194	2.59306	2.56931	2.52764	2.52201	2.56666	2.67341	2.69195	2.645	2.54025	2.44826	2.483
BAE77246	rpoN	2.53282	2.53877	2.48146	2.44536	2.65079	2.5422	2.65613	2.66289	2.59644	2.61768	2.38138	2.42258	2.69461	2.68306	2.71536	2.75244	2.57147	2.57095	2.5958	2.61683	2.66533	2.67406	2.49848	2.53069	2.55636	2.55442	2.65016	2.63485	2.6019	2.65921
BAE77800	yhiO	2.43828	2.33362	2.24554	2.28689	2.16102	1.94141	2.34437	2.30951	1.95335	1.94653	2.1451	2.27879	2.21993	2.21686	1.52621	1.38239	2.56984	2.73106	2.53623	2.5526	2.59878	2.65036	2.53232	2.50194	1.98143	1.9641	2.0287	1.83193	1.77329	1.79596
BAE77064	exbB	2.60426	2.58056	2.31537	2.34274	2.80821	2.68612	2.78009	2.78661	2.71936	2.67184	2.23614	2.37315	2.8235	2.82083	2.68064	2.65147	2.56917	2.44992	2.10394	2.19651	2.64719	2.54786	2.12401	2.2183	2.7573	2.59747	2.70079	2.65613	2.57277	2.59431
BAE76652	yejL	2.66956	2.80499	2.57084	2.50792	2.54076	2.04365	2.41772	2.08051	2.64234	2.58654	2.36128	2.52932	2.16767	2.09103	2.32781	2.33738	2.56846	2.47897	2.2016	2.28062	2.18616	2.23049	2.56531	2.55056	2.49152	2.50978	2.1862	2.2787	2.14452	2.11049
BAE76747	rseB	2.2983	2.33582	2.26627	2.28241	2.51664	2.33929	2.48875	2.53784	2.28883	2.338	2.18025	2.23646	2.56532	2.56808	2.53605	2.51427	2.56725	2.51473	2.56038	2.57681	2.6054	2.47854	2.40026	2.4548	2.37886	2.42023	2.44703	2.42802	2.32181	2.40771
BAA35700	pyrD	2.45284	2.42112	2.35205	2.31104	2.37488	2.36961	2.23393	2.31748	2.30396	2.30992	2.15181	2.23534	2.35491	2.31693	2.28305	2.2464	2.56705	2.50437	2.41967	2.54908	2.29213	2.26667	2.4271	2.45034	2.71143	2.71147	2.69693	2.66885	2.84277	2.85536
BAE77494	cyaY	2.75283	2.76088	2.79707	2.72952	2.51005	2.3722	2.40323	2.38693	2.54772	2.48128	2.57127	2.70465	2.41703	2.46154	2.27669	2.27899	2.56664	2.55241	2.32706	2.46519	2.33862	2.36917	2.60475	2.59438	2.56295	2.62679	2.51598	2.43213	2.53537	2.47855
BAE77674	htrL	2.23577	2.28735	2.40002	2.36955	2.38942	2.38671	2.25524	2.33675	2.00781	2.07299	2.28804	2.32571	2.46324	2.43866	2.36377	2.35439	2.56553	2.51842	2.60329	2.58455	2.46371	2.5073	2.51294	2.48607	2.2456	2.24795	2.2556	2.2017	2.05039	2.0172
BAE78062	yjcB	2.15055	1.97102	1.8183	1.77404	1.70936	1.51611	1.87515	1.85325	2.08648	2.16212	1.6669	1.64696	1.48487	1.54776	1.97858	2.02042	2.5648	2.398	2.29853	2.19288	2.24618	1.93886	2.37279	2.45287	1.85421	1.78492	1.83492	1.62853	2.04568	2.02586
BAE77779	gadW	2.50778	2.45626	2.46222	2.47391	2.62176	2.60313	2.70172	2.69605	2.55261	2.51936	2.36837	2.41716	2.93634	2.91584	2.5887	2.54391	2.56374	2.45075	2.43745	2.43889	2.45585	2.38025	1.96802	2.03495	1.10702	1.20028	1.25298	1.41043	1.01778	1.11278
BAA14810	yciN	2.60764	2.66591	2.47209	2.41975	2.37065	2.06635	2.35051	2.02334	2.61021	2.54085	2.18557	2.3409	2.15259	2.25738	2.31083	2.3103	2.56305	2.4829	2.24947	2.27456	2.17265	2.159	2.4806	2.53048	2.37365	2.36057	2.23817	2.18818	2.32806	2.27788
BAA14778	oppD	2.13855	2.1337	2.12145	2.08496	2.39299	2.30001	2.59903	2.63467	2.27768	2.25901	2.06616	2.01738	2.74165	2.64383	2.43158	2.45184	2.563	2.62645	2.8801	2.87431	2.9713	2.90762	2.62609	2.62951	2.71489	2.76546	2.89208	2.90225	2.78993	2.79842
BAE76202	xseB	2.56024	2.62964	2.52375	2.4767	2.43798	2.24546	2.44085	2.25085	2.50993	2.49689	2.34256	2.50165	2.25753	2.3322	2.30556	2.41978	2.56234	2.50816	2.39207	2.37961	2.2991	2.4527	2.53142	2.48087	2.4748	2.50365	2.41503	2.38079	2.42111	2.4552
BAA14833	yciS	2.54965	2.57975	2.49348	2.46997	2.34413	2.00077	2.29484	2.12548	2.41855	2.40888	2.31591	2.43116	2.11089	2.26673	2.36174	2.34061	2.5622	2.50715	2.45312	2.43562	2.28501	2.19296	2.52849	2.5204	2.53988	2.46874	2.30036	2.27499	2.26561	2.15456
BAE78255	valS	2.65529	2.65287	2.61652	2.62262	2.85727	2.76687	2.86921	2.94265	2.84932	2.84807	2.50742	2.59013	2.87363	2.87625	2.95678	2.92753	2.56162	2.50204	2.67604	2.68529	2.74252	2.38525	2.56046	2.57461	2.93528	2.93175	2.96997	2.94567	2.96656	2.9955
BAA16401	hisS	2.64266	2.6681	2.62623	2.59865	2.72917	2.66796	2.74468	2.78896	2.70001	2.72622	2.51018	2.55818	2.80758	2.76184	2.82924	2.80424	2.56134	2.63067	2.69309	2.67588	2.71251	2.7015	2.63495	2.63504	2.78668	2.7765	2.87675	2.87275	2.86291	2.83692
BAB96733	yadR	2.68114	2.69637	2.77474	2.77755	2.75831	2.46993	2.74758	2.7507	2.93919	2.98562	2.51635	2.73548	2.51649	2.58169	2.65833	2.72366	2.56133	2.67634	2.64555	2.8106	2.84295	2.83919	3.04043	3.06391	2.90765	2.91459	2.87045	2.73174	2.93721	2.89507
BAE78382	trpR	2.51869	2.50341	2.5709	2.5421	2.47592	2.32986	2.53019	2.5744	2.53662	2.49576	2.4425	2.54586	2.42962	2.48726	2.42158	2.29727	2.56018	2.46103	2.39683	2.48504	2.45505	2.33712	2.4428	2.49651	2.59528	2.57795	2.44907	2.46292	2.4383	2.51744
BAA15638	prc	2.68051	2.64215	2.6351	2.59764	2.77476	2.67529	2.71422	2.76962	2.76868	2.79142	2.48337	2.55636	2.77603	2.81759	3.05918	3.05729	2.55941	2.52314	2.52038	2.59313	2.60679	2.57062	2.55929	2.59597	2.76999	2.75926	2.81623	2.8106	2.84985	2.9002
BAA15859	cld	2.8729	2.86621	2.88966	2.84071	2.96191	2.88336	2.83287	2.90469	3.01544	3.03457	2.74055	2.80142	2.87769	2.86726	3.09863	3.06827	2.55886	2.54206	2.57459	2.63335	2.57759	2.60689	2.73105	2.74954	2.97301	2.97618	2.94073	2.91506	3.06348	3.11346
BAA16103	nuoN	2.67852	2.72323	2.60959	2.6742	2.86621	2.62067	2.92627	2.97315	2.77201	2.80603	2.45726	2.59969	2.86032	2.79123	2.68574	2.67247	2.55871	2.55457	2.69824	2.71224	2.71207	2.5028	2.67376	2.71135	2.9876	3.02103	2.92009	2.93252	2.83254	2.87138
BAE76745	lepA	2.62762	2.62852	2.60389	2.59214	2.76814	2.71362	2.694	2.78008	2.77987	2.81203	2.51909	2.53672	2.77235	2.7648	2.85919	2.8423	2.55702	2.56464	2.62398	2.65558	2.62732	2.55717	2.5987	2.61501	2.7501	2.74981	2.76291	2.74845	2.83675	2.83585
BAE78176	hflC	2.7582	2.73346	2.75399	2.69907	2.89139	2.78374	2.90802	2.96329	2.88882	2.89271	2.64024	2.68238	2.91642	2.92148	2.97703	2.97212	2.55462	2.50327	2.58221	2.61424	2.60199	2.43136	2.52964	2.54526	2.89651	2.94442	2.96075	2.92411	2.98998	2.99888
BAE77781	mdtE	1.1487	0.894453	0.727716	0.616513	0.808659	0.871616	2.08906	2.1014	0.473017	0.402533	0.819358	0.60753	2.11117	2.14878	0.420636	0.216632	2.55452	2.47641	2.44767	2.40931	2.4661	2.41635	1.37384	1.46171	0.368922	0.334184	0.554674	0.398769	-0.0862955	0.43468
BAA35907	ycfH	2.31789	2.18649	2.12293	2.1352	2.27343	2.14603	2.25141	2.25801	2.18259	2.22262	2.05713	2.09375	2.27288	2.31603	2.34875	2.43142	2.55417	2.4231	2.36685	2.31257	2.31705	2.26526	2.23072	2.22224	2.28566	2.28565	2.30345	2.28802	2.36877	2.33278
BAE76839	cysH	2.84127	2.89838	2.87764	2.86797	3.03292	3.03976	3.01385	3.04257	2.86077	2.91721	2.78255	2.84127	3.02231	3.14486	2.9906	3.01828	2.55349	2.65962	2.52856	2.79204	2.73098	2.82741	2.55023	2.57311	3.07255	3.08866	3.14941	3.1465	3.05684	3.06024
BAB96649	mraZ	2.51057	2.51696	2.46326	2.40535	2.37379	2.27672	2.35379	2.3377	2.40835	2.43556	2.29208	2.35075	2.39596	2.37759	2.46401	2.4558	2.55157	2.5585	2.52375	2.57708	2.44771	2.54495	2.46371	2.52814	2.64588	2.64255	2.65925	2.60092	2.58042	2.61231
BAE76540	yobH	2.51087	2.49252	2.60098	2.52939	2.50155	2.14494	2.2935	2.23343	2.55177	2.47994	2.28512	2.60513	2.12125	2.21023	2.33202	2.26186	2.55058	2.44504	2.25542	2.39351	2.28006	1.88236	2.49495	2.58337	2.24119	2.2417	2.12947	1.94757	2.17699	2.15957
BAE78172	miaA	2.85102	2.85311	2.86878	2.84257	2.92433	2.67067	2.91671	2.9235	2.96952	2.99685	2.77294	2.80477	2.83745	2.81149	2.78423	2.82558	2.55055	2.65784	2.71226	2.7572	2.83915	2.88932	2.73563	2.74527	2.86457	2.85108	2.87211	2.85438	2.91516	2.89004
BAA77856	lpxA	2.70334	2.73647	2.65417	2.64943	2.87872	2.74042	2.89117	2.96037	2.96043	2.98427	2.49538	2.59297	2.80187	2.85881	2.97643	2.93775	2.55053	2.47285	2.66092	2.68277	2.76138	2.52199	2.55189	2.57803	2.90042	2.91808	2.93728	2.89174	2.91284	2.93341
BAE77860	glgB	2.51793	2.58546	2.43745	2.44103	2.65912	2.63496	2.77801	2.83124	2.28406	2.32821	2.37554	2.4045	2.81593	2.77456	2.3306	2.36984	2.55038	2.57801	2.7843	2.65135	2.76029	2.80025	2.48105	2.49014	2.40265	2.43826	2.57221	2.62341	2.39344	2.39111
BAE77065	metC	2.45958	2.476	2.4851	2.44999	2.54816	2.52501	2.76805	2.80114	2.48973	2.48323	2.3555	2.41633	2.85432	2.81753	2.38725	2.31527	2.54966	2.54877	2.57879	2.66677	2.76034	2.79458	2.53105	2.55026	2.58911	2.56735	2.70171	2.67442	2.54457	2.57891
BAA35893	rne	2.58252	2.58678	2.52542	2.56607	2.72467	2.65034	2.69121	2.75187	2.85201	2.86058	2.46963	2.52317	2.81085	2.76815	2.95279	2.92862	2.54866	2.52034	2.62781	2.64829	2.6354	2.59836	2.64308	2.65928	2.86377	2.8351	2.87459	2.86138	3.05458	3.09442
BAE77529	ilvL	2.58542	2.63374	2.10542	2.02865	2.07915	1.78708	2.02874	1.80419	2.57016	2.39806	1.87484	1.95181	1.89118	1.95407	2.06849	2.00487	2.54855	2.59638	2.0679	2.20531	2.0352	1.66488	2.09617	2.21566	2.34608	2.29156	2.26195	2.27302	1.93602	1.83855
BAA15362	ydgA	2.65595	2.58045	2.6004	2.56065	2.75755	2.71603	2.76737	2.83108	2.61701	2.6254	2.48336	2.52013	2.89615	2.87856	2.73119	2.69632	2.54671	2.48265	2.6238	2.57856	2.62911	2.6114	2.43605	2.45334	2.64546	2.64612	2.75023	2.72835	2.76251	2.77174
BAA16185	aroC	2.64205	2.65721	2.54007	2.57487	2.74803	2.63308	2.75017	2.78941	2.66525	2.68121	2.49601	2.55069	2.75694	2.73842	2.66362	2.60435	2.54634	2.524	2.58347	2.6134	2.66047	2.57293	2.49712	2.53449	2.75643	2.79141	2.76194	2.76217	2.72549	2.72342
BAA16388	purN	2.77211	2.84997	2.72534	2.71067	2.93793	2.84459	2.81547	2.82666	2.79511	2.84038	2.61376	2.68455	2.8859	2.837	2.98698	2.98236	2.54437	2.5249	2.49468	2.58476	2.52398	2.47398	2.56119	2.56163	2.87782	2.92357	2.88318	2.85417	2.8104	2.85024
BAA16180	fabB	2.73732	2.77929	2.6647	2.66615	2.80046	2.84033	2.73173	2.83234	2.90882	2.99288	2.60039	2.64731	2.96129	2.79131	2.85079	2.98444	2.54326	2.62322	2.73874	2.71361	2.65192	2.87355	2.78036	2.77165	2.84514	2.85772	3.05874	3.05839	3.18681	3.16995
BAA35673	ycbL	2.59389	2.57256	2.54617	2.54989	2.69173	2.57205	2.70639	2.74081	2.70182	2.71912	2.47141	2.50585	2.78181	2.7864	2.83801	2.83332	2.54285	2.53765	2.54372	2.65193	2.73142	2.73277	2.70966	2.70669	2.65804	2.68453	2.72924	2.72548	2.74505	2.77495
BAE77673	rfaD	2.50041	2.50207	2.48089	2.4775	2.64849	2.58174	2.6628	2.67688	2.54807	2.54018	2.35901	2.43016	2.71506	2.6932	2.50168	2.56573	2.54224	2.53837	2.64537	2.65085	2.67461	2.65525	2.49754	2.52064	2.69546	2.69489	2.77929	2.74041	2.69283	2.70072
BAA35856	solA	2.50621	2.46678	2.43773	2.37958	2.44419	2.456	2.43554	2.50418	2.2246	2.27148	2.34821	2.3875	2.56323	2.52169	2.21149	2.17599	2.54109	2.47909	2.48859	2.49853	2.42682	2.41986	2.34947	2.35678	2.59982	2.59918	2.64977	2.64614	2.52956	2.49161
BAE76363	bioF	2.1422	2.11494	1.91069	2.00086	2.18602	2.01772	2.32465	2.37424	2.28137	2.27379	1.8399	1.94667	2.28487	2.26018	2.14767	2.11401	2.54079	2.51086	2.4816	2.56551	2.72538	2.5786	2.44721	2.47051	2.05028	2.11886	2.10075	2.08234	2.08656	2.10326
BAA35236	ahpF	2.47543	2.47216	2.43974	2.4502	2.5575	2.50479	2.60234	2.64546	2.60475	2.59668	2.34615	2.41983	2.64485	2.64008	2.58753	2.53925	2.53947	2.43966	2.53171	2.53522	2.53478	2.46929	2.40914	2.40892	2.57674	2.63205	2.65331	2.61508	2.6849	2.71409
BAA35903	fabF	2.81145	2.84685	2.80951	2.80827	3.02706	2.95786	2.99049	3.07058	3.25613	3.26391	2.68468	2.77516	3.06617	2.98579	3.29483	3.26883	2.53825	2.59103	2.77165	2.7857	2.8578	2.79504	2.80141	2.83446	3.03969	3.07801	3.14921	3.13417	3.31433	3.3276
BAE76196	nusB	2.68945	2.74226	2.6601	2.60362	2.85388	2.74759	2.86262	2.86461	3.09839	3.09956	2.5627	2.63967	2.82691	2.80102	3.08795	3.09445	2.53805	2.49624	2.59257	2.62194	2.60647	2.56799	2.89603	2.92193	2.89889	2.93489	2.88723	2.87426	3.11722	3.1493
BAE77883	feoA	2.39583	2.3886	1.98494	2.05935	2.17364	1.94537	2.24622	1.99754	2.31527	2.2844	1.7804	1.94452	1.90049	1.98801	1.69461	1.52447	2.53754	2.395	2.18592	2.09758	2.17131	2.20247	2.09583	2.02649	2.15788	2.0061	1.86251	1.74136	1.93123	1.74251
BAA36010	minC	2.6295	2.61452	2.52723	2.5557	2.54538	2.44454	2.59573	2.58158	2.45407	2.46825	2.43441	2.47208	2.71084	2.69838	2.45331	2.4661	2.53549	2.48435	2.46589	2.54233	2.48627	2.46827	2.48516	2.52483	2.67241	2.67914	2.68883	2.64952	2.66436	2.67628
BAE76973	pepP	2.35112	2.40158	2.29461	2.32792	2.57387	2.50133	2.60615	2.63774	2.50868	2.51576	2.26217	2.27795	2.69037	2.66786	2.60534	2.55661	2.53456	2.46744	2.60333	2.59977	2.68585	2.62118	2.43275	2.45394	2.62559	2.62511	2.73388	2.72207	2.65764	2.68298
BAE78380	yjjK	2.57909	2.59344	2.4734	2.45567	2.70072	2.59542	2.66299	2.74892	2.54518	2.57958	2.37063	2.45265	2.65922	2.63673	2.53608	2.47686	2.5337	2.52573	2.58082	2.56755	2.58411	2.51835	2.3798	2.40459	2.65656	2.70284	2.69644	2.70665	2.63201	2.63855
BAA36087	ychN	2.59226	2.57337	2.65066	2.62838	2.3301	2.30131	2.45126	2.48471	2.39097	2.3608	2.49415	2.59124	2.41486	2.51661	2.31916	2.42813	2.5335	2.49539	2.37719	2.44958	2.3667	2.32511	2.43126	2.49973	2.56285	2.58028	2.52963	2.5119	2.52183	2.30477
BAE77377	ftsN	2.46637	2.48746	2.40773	2.39474	2.37484	2.29694	2.39889	2.40922	2.41364	2.42997	2.3191	2.37719	2.40082	2.41215	2.34281	2.29807	2.53328	2.50611	2.37793	2.46832	2.44268	2.4054	2.46137	2.48208	2.53275	2.55274	2.55256	2.52579	2.60845	2.64859
BAA35943	potD	2.72352	2.76383	2.79234	2.74738	2.94111	2.90065	2.93108	3.03273	2.77685	2.81408	2.67085	2.7122	2.98725	2.95755	2.63875	2.64106	2.53242	2.57979	2.77758	2.81593	2.80881	2.65017	2.65617	2.68085	2.92263	2.89745	2.93973	2.92369	2.82049	2.8058
BAA35237	uspG	2.45438	2.53368	2.59481	2.54087	2.40778	2.43971	2.55148	2.61786	2.23437	2.26391	2.40027	2.46835	2.61498	2.5791	2.25501	2.19811	2.53141	2.49551	2.41032	2.38765	2.41815	2.32524	2.26782	2.23986	2.24387	2.25151	2.27596	2.28129	2.34496	2.32078
BAE76862	yqcA	2.46756	2.43681	2.41605	2.37839	2.42243	2.19905	2.47496	2.53409	2.3539	2.34939	2.19364	2.34254	2.36299	2.36635	2.23937	2.2154	2.53127	2.41592	2.3667	2.34437	2.42758	2.18339	2.36771	2.44018	2.44427	2.43042	2.52831	2.41349	2.31984	2.26292
BAE76962	ygfY	2.69134	2.75782	2.63907	2.48945	2.46962	2.06868	2.40268	1.91905	2.50547	2.52785	2.44397	2.54455	2.15928	2.14806	2.21317	2.30867	2.5308	2.52199	2.37826	2.40097	2.06938	2.34991	2.68524	2.67779	2.63959	2.5483	2.23326	2.35264	2.25847	2.18582
BAE76509	ydiZ	2.31748	2.17852	2.24766	2.10563	2.09645	2.1862	2.21944	2.14974	1.7914	1.84265	2.14926	2.15347	2.5542	2.4107	1.84	1.97026	2.52897	2.64299	2.66988	2.66163	2.55793	2.89508	2.47599	2.46799	2.0145	2.06029	2.15449	2.14471	1.98334	1.83613
BAA35898	plsX	2.50618	2.53736	2.45431	2.38115	2.53443	2.39534	2.51389	2.53447	2.49267	2.53229	2.30747	2.32219	2.51756	2.57199	2.73695	2.77071	2.52881	2.49712	2.57449	2.59428	2.62401	2.57637	2.54053	2.58421	2.68438	2.69006	2.7094	2.68229	2.67881	2.68608
BAA15346	rstA	2.63995	2.66891	2.69541	2.70068	2.79519	2.65827	2.67058	2.6607	2.77938	2.75155	2.64003	2.65257	2.73911	2.80134	2.80432	2.75607	2.52732	2.45457	2.47548	2.53078	2.48577	2.53489	2.69507	2.70972	2.87286	2.86912	2.8543	2.81158	2.81884	2.91059
BAE76535	yoaH	2.51579	2.5724	2.55319	2.47125	2.35498	1.93888	2.32298	2.25965	2.5549	2.4736	2.31672	2.43945	2.26442	2.27242	2.28598	2.36749	2.52697	2.4391	2.34538	2.39686	2.27018	2.29206	2.52491	2.58075	2.55555	2.44365	2.2623	2.24596	2.41234	2.40448
BAA16049	ubiG	2.56586	2.54949	2.57297	2.59224	2.5463	2.47669	2.51276	2.58917	2.51498	2.55045	2.46484	2.55856	2.62395	2.62876	2.6239	2.61572	2.52671	2.46463	2.53481	2.52744	2.48735	2.48155	2.57103	2.52884	2.56175	2.59039	2.58855	2.53139	2.57691	2.62527
BAB96731	hemL	2.76006	2.7624	2.6781	2.69118	2.89354	2.69548	2.82423	2.83806	3.02729	3.00885	2.57839	2.64186	2.81151	2.80297	2.97679	2.91923	2.52656	2.48934	2.57831	2.5944	2.59879	2.48389	2.69296	2.71545	2.8383	2.83611	2.82016	2.80384	2.93263	2.9608
BAA35317	asnB	2.44467	2.45473	2.42492	2.37041	2.43584	2.37421	2.49156	2.52289	2.34719	2.36133	2.29943	2.35201	2.51666	2.50188	2.31254	2.27903	2.52422	2.52782	2.53565	2.67547	2.57479	2.5552	2.60211	2.60772	2.94289	2.95823	2.96651	2.91513	2.79975	2.78483
BAA15803	yeeN	2.54477	2.61197	2.64923	2.60914	2.56822	2.57375	2.56749	2.55965	2.35684	2.27203	2.52919	2.58205	2.67994	2.63238	2.27129	2.27147	2.52414	2.48914	2.46382	2.59754	2.38461	2.40385	2.38205	2.39231	2.79107	2.77505	2.79485	2.75904	2.51722	2.53866
BAE76479	ynfD	2.33227	2.38952	2.01497	2.03177	1.96786	1.52339	2.02152	1.8497	1.83469	1.7642	1.96722	2.07326	1.71471	1.81711	1.47574	1.23395	2.52297	2.43323	2.16264	2.05535	1.89664	1.86862	2.15239	2.20122	1.77082	1.90671	1.6855	1.67573	1.5886	1.34846
BAA16340	tktB	2.39139	2.24199	2.15642	2.22057	2.45342	2.4105	2.70628	2.77177	1.79849	1.81308	2.1409	2.16251	2.75102	2.7586	1.71901	1.69653	2.52244	2.63911	2.8597	2.72859	2.89912	2.90971	2.30252	2.32895	1.78502	1.77949	2.02588	2.03332	1.644	1.68551
BAE76534	yoaC	2.31349	2.19857	2.35173	2.28901	2.09422	2.09067	2.21781	2.23761	2.0706	1.97784	2.15376	2.2763	2.24928	2.3874	2.07726	2.14728	2.52233	2.5214	2.51393	2.47974	2.41807	2.50723	2.38948	2.36013	1.89981	1.81931	1.91159	1.81644	1.96518	1.95633
BAA15802	amn	2.42916	2.37915	2.28332	2.29339	2.40548	2.4181	2.45079	2.50317	2.23489	2.25013	2.20875	2.25527	2.59456	2.56043	2.34018	2.32092	2.5217	2.4411	2.46573	2.45257	2.48365	2.32525	2.31608	2.33528	2.41382	2.45872	2.53028	2.48732	2.35862	2.42719
BAA77911	proB	2.50187	2.45031	2.375	2.42229	2.48171	2.39549	2.53334	2.56431	2.57098	2.58579	2.32582	2.34659	2.54991	2.52427	2.52452	2.48596	2.52075	2.4705	2.51534	2.479	2.51601	2.48122	2.44489	2.46758	2.50656	2.54244	2.54088	2.53898	2.59006	2.61076
BAA16484	pheA	2.4932	2.44298	2.37903	2.35903	2.43688	2.46032	2.51148	2.5515	2.44573	2.41001	2.2912	2.3073	2.66489	2.65587	2.65881	2.6246	2.5205	2.47301	2.52904	2.55326	2.53453	2.51012	2.35341	2.35609	2.71977	2.69123	2.83165	2.8105	2.72483	2.75509
BAE78058	yjbQ	2.13363	2.06502	1.89062	1.86739	1.84399	1.74116	2.03365	1.90815	1.89255	1.82558	1.88912	1.80015	2.17295	2.06605	1.79871	1.76572	2.52007	2.42932	2.35485	2.32174	2.22952	2.39988	2.08407	2.12107	1.93013	1.99524	1.94554	1.89925	1.8951	1.96342
BAA16188	prmB	2.52227	2.48263	2.35251	2.40931	2.54594	2.51089	2.55252	2.61853	2.53533	2.56168	2.27867	2.30522	2.6921	2.64645	2.56329	2.51049	2.51988	2.46558	2.49848	2.47929	2.47775	2.46062	2.38269	2.40156	2.61128	2.6412	2.6927	2.69527	2.72562	2.75382
BAE78234	yjgA	2.573	2.54962	2.60045	2.57469	2.58241	2.54948	2.628	2.65374	2.58825	2.59936	2.48971	2.55197	2.7026	2.68404	2.80761	2.71377	2.51948	2.51701	2.5774	2.56906	2.56388	2.57518	2.51286	2.51476	2.59559	2.60595	2.65252	2.65605	2.59436	2.679
BAE76357	miaB	2.53255	2.5294	2.40876	2.40674	2.54786	2.46275	2.54597	2.5768	2.69418	2.69306	2.27965	2.38633	2.57737	2.52766	2.68252	2.66748	2.51863	2.47458	2.54876	2.53809	2.53536	2.41392	2.48146	2.50983	2.63548	2.66957	2.64682	2.62351	2.77152	2.8241
BAA15481	pheT	2.52321	2.54008	2.50611	2.55806	2.75738	2.67173	2.73793	2.80327	2.81004	2.85679	2.47724	2.51098	2.82635	2.75144	2.95958	2.95835	2.51721	2.55232	2.75754	2.74854	2.77283	2.81003	2.65599	2.66414	2.81852	2.82874	2.90338	2.89454	2.99697	3.03381
BAE77862	glgC	2.43399	2.45019	2.3328	2.35531	2.62679	2.59111	2.71235	2.78073	2.27866	2.24957	2.33292	2.2968	2.83291	2.80246	2.39458	2.41998	2.51715	2.51085	2.72178	2.62988	2.71625	2.73742	2.40373	2.42948	2.398	2.4128	2.51892	2.56046	2.34625	2.37848
BAA77886	dnaQ	2.44706	2.41587	2.41828	2.32926	2.38352	2.27993	2.42844	2.47091	2.35967	2.39894	2.19133	2.29261	2.38955	2.4202	2.34082	2.23537	2.51709	2.4091	2.37959	2.41614	2.4146	2.27227	2.34724	2.35988	2.37805	2.41205	2.34494	2.34512	2.35841	2.37947
BAA14811	topA	2.60908	2.58085	2.55794	2.52892	2.70378	2.68866	2.64082	2.72428	2.80886	2.82578	2.46243	2.50878	2.80557	2.77498	3.02525	3.01845	2.51637	2.49476	2.58395	2.63898	2.60997	2.58934	2.57027	2.60827	2.7248	2.73105	2.82097	2.8062	2.92478	2.94836
BAA16206	vacJ	2.70152	2.68196	2.6988	2.66477	2.6857	2.59205	2.66384	2.70912	2.77573	2.79205	2.53309	2.61915	2.63938	2.68707	2.56055	2.57863	2.51606	2.46101	2.49464	2.56887	2.47084	2.355	2.58067	2.61386	2.54187	2.59079	2.56962	2.49029	2.71379	2.66257
BAA36061	ychF	2.60344	2.62609	2.64862	2.60912	2.70884	2.66357	2.62244	2.69019	2.70158	2.69573	2.51588	2.59338	2.72195	2.69119	2.77714	2.75534	2.51415	2.43865	2.53226	2.58083	2.444	2.3723	2.46614	2.41914	2.83057	2.83041	2.84464	2.80156	2.83764	2.88695
BAA77849	ispU	2.62959	2.68874	2.62814	2.55351	2.6514	2.46023	2.55839	2.57858	2.73144	2.80076	2.46607	2.49827	2.57029	2.50382	2.79244	2.87839	2.51413	2.57569	2.48931	2.53819	2.51703	2.67131	2.71713	2.75075	2.58499	2.59331	2.66876	2.65338	2.79006	2.78079
BAE78175	hflK	2.74462	2.70686	2.72206	2.72313	2.90673	2.84039	2.90682	2.98592	2.82429	2.85301	2.64602	2.68722	2.95946	2.93198	2.97748	2.9324	2.51357	2.5089	2.61336	2.63316	2.66779	2.4979	2.53655	2.53417	2.92419	2.93313	2.97912	2.94817	2.92916	2.99149
BAA14831	ribA	2.52508	2.4958	2.46388	2.45373	2.47929	2.36584	2.39517	2.42193	2.44078	2.43319	2.36813	2.40631	2.53896	2.45055	2.4547	2.44451	2.51175	2.41704	2.35889	2.40675	2.33644	2.29597	2.38881	2.38449	2.57662	2.61083	2.5699	2.51349	2.55413	2.56143
BAB96602	carB	2.76122	2.74691	2.70306	2.73005	2.89576	2.81274	2.74439	2.81456	2.83603	2.85145	2.61313	2.68177	2.94133	2.78129	2.98885	2.91819	2.50881	2.51445	2.49348	2.73865	2.63702	2.56795	2.78989	2.79423	3.2001	3.21366	3.22591	3.23355	3.41169	3.4342
BAE77348	fabR	2.57767	2.59155	2.57019	2.55733	2.58274	2.38331	2.52254	2.51409	2.67427	2.65024	2.40884	2.53673	2.45458	2.49466	2.75574	2.73589	2.50706	2.46556	2.39464	2.44179	2.37086	2.33007	2.5243	2.53831	2.63495	2.64618	2.63309	2.59414	2.71917	2.76247
BAE76744	lepB	2.57009	2.57967	2.59565	2.56555	2.70883	2.58091	2.63196	2.67366	2.75309	2.76002	2.43564	2.5429	2.65009	2.66694	2.85537	2.86883	2.50496	2.48974	2.48163	2.50695	2.49532	2.40954	2.52773	2.58325	2.63799	2.64125	2.62533	2.60871	2.74084	2.72643
BAA16469	trxC	2.38503	2.39741	2.33608	2.29481	2.22398	2.04208	2.16605	2.05241	2.22278	2.17309	2.17514	2.24297	2.04596	2.05664	2.11637	2.10425	2.50463	2.39383	2.31211	2.27918	2.10417	2.11001	2.35294	2.36546	2.31754	2.27123	2.12776	2.13735	2.19615	2.31183
BAA15482	pheS	2.56949	2.59209	2.54724	2.59032	2.74083	2.69933	2.7077	2.75885	2.84859	2.87025	2.48145	2.51674	2.82384	2.74218	2.98495	3.01162	2.50425	2.57667	2.75438	2.73943	2.72779	2.79214	2.75631	2.75264	2.85572	2.87509	2.94583	2.93595	3.06233	3.08916
BAE77873	malT	2.52275	2.53726	2.64402	2.64366	2.76084	2.64555	2.68749	2.75382	2.42262	2.44281	2.50524	2.5883	2.77622	2.75132	2.6868	2.6928	2.50336	2.43278	2.43708	2.57891	2.60944	2.53982	2.48665	2.4948	2.5792	2.59472	2.65101	2.61711	2.34027	2.42684
BAE77652	dut	2.54147	2.5887	2.55538	2.53091	2.74047	2.66912	2.71254	2.73641	2.69426	2.73275	2.45309	2.46457	2.65922	2.61539	2.58956	2.59681	2.50298	2.44125	2.51478	2.5253	2.58337	2.50829	2.42652	2.48383	2.7364	2.73893	2.72338	2.68433	2.70047	2.73521
BAA15478	btuE	2.49879	2.3653	2.319	2.26903	2.38945	2.31832	2.39771	2.37106	2.07001	2.07574	2.19256	2.22426	2.45725	2.55212	2.04344	2.03671	2.50175	2.44228	2.51657	2.46773	2.43925	2.42849	2.31728	2.35261	2.14299	2.09529	2.19271	2.16145	2.06478	2.0352
BAA15399	pdxH	2.46848	2.45436	2.35552	2.35402	2.3364	2.30757	2.36637	2.36926	2.20181	2.1956	2.25783	2.29037	2.45685	2.458	2.21085	2.28885	2.50076	2.48621	2.43536	2.4438	2.36989	2.47642	2.39379	2.42245	2.47971	2.54293	2.62504	2.59657	2.51396	2.50473
BAE77902	aroB	2.61949	2.65867	2.69908	2.6611	2.79423	2.7012	2.72358	2.76502	2.88074	2.89357	2.62769	2.60913	2.75827	2.71619	2.91684	2.95258	2.50017	2.57085	2.63929	2.62956	2.67431	2.76779	2.69847	2.70353	2.79005	2.81169	2.82439	2.79467	2.88757	2.91899
BAE76538	yebO	2.64716	2.76314	2.75495	2.72257	2.90521	2.36054	2.64344	2.52886	3.15204	3.12208	2.34499	2.61933	2.33999	2.51191	3.13621	3.15035	2.49997	2.4401	2.47467	2.65782	2.55938	2.30913	3.02233	3.09754	2.78242	2.81788	2.53269	2.55127	2.7355	2.79614
BAA35674	aspC	2.51295	2.5839	2.46028	2.44	2.61041	2.63676	2.55355	2.62759	2.44551	2.47173	2.33276	2.39467	2.73822	2.5468	2.58133	2.67425	2.49912	2.49511	2.70879	2.55895	2.64024	3.20663	2.56752	2.60506	2.75543	2.77644	2.91604	2.9385	2.79995	2.8256
BAA35402	ybgC	2.48688	2.5397	2.32511	2.31165	2.31121	2.0812	2.32433	2.14004	2.39282	2.40666	2.19244	2.31366	2.17602	2.19698	2.33021	2.3188	2.49833	2.47166	2.14132	2.16962	2.10906	2.13011	2.46345	2.47475	2.36648	2.31386	2.21115	2.18136	2.27575	2.25891
BAE76251	recR	2.62057	2.64796	2.64121	2.64334	2.77395	2.63847	2.7882	2.80383	2.82924	2.82437	2.49953	2.61441	2.67461	2.67689	2.69398	2.61514	2.49745	2.49084	2.56737	2.53531	2.64583	2.3056	2.56111	2.59927	2.83168	2.82494	2.82966	2.76755	2.76255	2.6875
BAE77192	yraL	2.17034	2.18595	2.12687	2.11859	2.14486	2.09787	2.10473	2.12074	2.11922	2.15608	2.09242	2.12442	2.16384	2.16867	2.14594	2.13773	2.49702	2.42396	2.38326	2.46132	2.35374	2.35719	2.47577	2.48318	2.64548	2.6581	2.64784	2.60954	2.72815	2.70169
BAE77980	rpsQ	2.88701	2.9932	2.81817	2.71954	3.29854	2.61197	3.22679	2.91815	3.59396	3.5285	2.39336	2.66456	2.56997	2.64381	2.94586	2.94476	2.496	2.46808	2.66654	2.63408	2.86954	2.21665	2.79395	2.86197	3.07574	3.02928	2.76814	2.79472	2.88157	2.67918
BAA35318	nagD	2.53349	2.50888	2.53581	2.54967	2.553	2.35389	2.53603	2.57257	2.55288	2.53241	2.43625	2.48905	2.50056	2.4846	2.49797	2.47173	2.49541	2.46093	2.39804	2.45378	2.42073	2.08219	2.4555	2.45555	2.59015	2.55352	2.51401	2.46915	2.5255	2.55609
BAA14789	yciE	1.84027	1.60303	1.6179	1.53948	1.6116	1.71803	2.23844	2.25497	1.0602	1.0275	1.37435	1.46683	2.36129	2.42811	0.779337	0.751424	2.49505	2.36461	2.37556	2.28137	2.25699	2.26664	1.69561	1.64217	1.27853	1.17001	1.28576	1.35223	0.874465	1.05662
BAE77450	yihD	2.60329	2.62946	2.57912	2.48354	2.63046	2.13705	2.6975	2.47143	2.4432	2.41509	2.40179	2.44399	2.27033	2.26866	1.9824	1.88039	2.49392	2.38279	2.38379	2.31812	2.36861	2.11597	2.34882	2.27158	2.57207	2.46656	2.31273	2.3709	2.12583	2.08821
BAA14869	puuC	1.03505	0.825067	0.953276	1.10968	1.06385	1.03893	1.10704	1.24935	0.982573	1.04893	1.12064	1.15185	1.3411	1.25706	0.964954	1.02419	2.49345	2.4774	2.52372	2.51439	2.72561	2.76908	2.35615	2.38031	1.21427	1.30447	1.5377	1.51518	1.24414	1.39273
BAE77588	yidC	2.82256	2.87728	2.79327	2.81289	3.00001	2.87688	2.88198	2.91845	3.09432	3.1066	2.65659	2.7447	2.9152	2.89084	3.18003	3.13461	2.49334	2.51344	2.55365	2.64067	2.60596	2.4655	2.65196	2.67879	2.96231	2.97315	2.9079	2.9057	3.06725	3.07688
BAA16493	rimM	3.00804	3.12822	2.94194	2.8841	3.36698	3.28696	3.28114	3.30656	3.53281	3.65174	2.85686	2.88778	3.35597	3.1702	3.52372	3.69137	2.49279	2.84281	2.96785	2.99599	3.20165	3.3369	3.08453	3.05349	3.20136	3.17683	3.51666	3.52495	3.66824	3.62333
BAE76445	yncE	2.468	2.37883	2.19408	2.16876	2.69654	2.66054	2.67384	2.71644	2.63546	2.63835	2.10945	2.21136	2.78223	2.7705	2.45561	2.43103	2.49255	2.29496	1.96739	2.06433	2.63008	2.50328	2.03084	2.14963	2.81756	2.66816	2.89298	2.85861	2.65928	2.68445
BAE78363	prfC	2.55196	2.57237	2.51883	2.5104	2.67824	2.60359	2.56318	2.60989	2.78711	2.79613	2.41153	2.47321	2.61424	2.59414	2.86227	2.83596	2.49252	2.43891	2.44116	2.50411	2.48225	2.39391	2.52046	2.54798	2.67753	2.69325	2.68866	2.66898	2.86202	2.87716
BAE77301	dusB	2.90788	2.88926	2.86669	2.8237	2.94596	2.80835	2.81653	2.81012	3.12022	3.13722	2.72324	2.77538	2.82153	2.82735	3.21219	3.16854	2.49222	2.43253	2.44983	2.56323	2.51759	2.33439	2.68413	2.71091	3.08146	3.09086	3.05677	3.01102	3.21307	3.28156
BAE77633	nlpA	2.69403	2.58628	2.5694	2.5344	2.54945	2.47829	2.61488	2.67722	2.6304	2.64638	2.47221	2.51	2.60222	2.74732	2.61166	2.58912	2.48875	2.44887	2.31986	2.46585	2.31756	2.29925	2.48811	2.50324	2.74206	2.73166	2.68347	2.66492	2.77762	2.73175
BAE78043	plsB	2.3481	2.38126	2.35452	2.3567	2.42407	2.35923	2.41216	2.43198	2.30236	2.30262	2.2861	2.33007	2.46329	2.45431	2.36604	2.31162	2.48792	2.43298	2.43741	2.46541	2.42958	2.3236	2.30684	2.32676	2.45293	2.49837	2.50635	2.48003	2.44597	2.45726
BAA15458	ynhG	2.22142	2.10799	2.03279	1.96809	2.09422	2.0471	2.27892	2.32532	1.8631	1.81552	1.93233	1.97728	2.3179	2.3589	1.75634	1.77302	2.48729	2.42409	2.43672	2.43255	2.47348	2.48098	2.118	2.13066	1.79844	1.87645	1.89822	1.93453	1.78143	1.91673
BAE77833	livJ	2.83444	2.91705	2.60747	2.54841	2.73587	2.76028	2.32105	2.34277	2.67251	2.77486	2.46658	2.46113	2.3141	2.12602	2.68342	2.79608	2.48714	2.68559	2.89317	2.52971	2.49672	3.4864	2.64031	2.69469	2.55665	2.59982	2.62794	2.78073	2.90665	2.90206
BAA36062	pth	2.45227	2.41779	2.43454	2.38898	2.30933	2.31773	2.29384	2.30268	2.33414	2.35599	2.35216	2.35467	2.35161	2.28989	2.23438	2.31596	2.48287	2.39551	2.28065	2.34235	2.25345	2.28409	2.32726	2.30783	2.4205	2.47584	2.36311	2.36495	2.49015	2.45823
BAA14776	oppB	2.11366	2.14077	2.03775	2.09315	2.39018	2.2582	2.5464	2.56708	2.21057	2.27846	2.01123	2.0472	2.66937	2.5752	2.33566	2.39976	2.48235	2.61871	2.83876	2.81097	2.92851	2.77607	2.6522	2.64516	2.65901	2.6886	2.87404	2.87552	2.68801	2.67138
BAA16487	aroF	2.79528	2.82952	2.68009	2.66344	2.75173	2.74648	2.69477	2.71982	2.62472	2.68424	2.58175	2.61765	2.90716	2.79041	2.85371	2.81344	2.48233	2.48506	2.49447	2.59428	2.48094	2.5934	2.52783	2.53073	2.91547	2.92395	2.8529	2.84093	2.8436	2.87966
BAE76733	purL	2.67921	2.72696	2.62245	2.66592	2.86189	2.75283	2.85049	2.90242	2.836	2.90135	2.55633	2.60921	2.89858	2.83525	2.8954	2.89501	2.48177	2.51152	2.54133	2.58568	2.64671	2.6075	2.61554	2.62961	2.94143	2.95723	3.03319	3.02263	3.02951	3.05757
BAE77282	yhcO	2.36512	2.23919	2.26052	2.18191	1.96448	1.75799	2.05359	1.93534	1.54292	1.71548	2.07602	2.12902	1.9104	1.9991	1.27863	1.52087	2.4813	2.44666	2.27735	2.29142	2.20702	2.26806	2.22933	2.34976	1.42244	1.47361	1.24021	1.39429	1.01837	1.4302
BAA15918	dcd	2.56684	2.5621	2.48408	2.46756	2.63168	2.34001	2.64861	2.66508	2.68846	2.67016	2.38498	2.45176	2.44533	2.4746	2.61869	2.56464	2.48036	2.50416	2.45697	2.44659	2.56515	2.36757	2.63826	2.68097	2.54083	2.57186	2.48837	2.51534	2.51999	2.59778
BAA16053	nrdA	2.41471	2.37861	2.32042	2.34577	2.51586	2.46669	2.48759	2.5053	2.40336	2.40619	2.30235	2.31672	2.55951	2.53801	2.32475	2.28815	2.48024	2.41505	2.605	2.50285	2.47148	2.42759	2.37464	2.36301	2.61165	2.62357	2.60747	2.58723	2.54776	2.56009
BAE76250	ybaB	2.63805	2.72327	2.77315	2.69742	2.74962	2.46112	2.71537	2.56252	2.8019	2.7698	2.61288	2.66387	2.58656	2.51037	2.42522	2.39276	2.47907	2.47746	2.65673	2.70869	2.58952	2.3493	2.58872	2.53978	2.93622	2.94149	2.75651	2.72929	2.6603	2.63947
BAE78232	fbp	2.67458	2.73658	2.64604	2.66085	2.72559	2.64553	2.6755	2.72718	2.56717	2.61684	2.51668	2.60729	2.72089	2.71693	2.56106	2.53363	2.47825	2.4068	2.41935	2.4577	2.41099	2.30787	2.39091	2.38007	2.73168	2.75816	2.76539	2.71333	2.66359	2.66515
BAE77886	ompR	2.51806	2.45301	2.48894	2.41857	2.50288	2.49173	2.55085	2.56181	2.43819	2.41717	2.33719	2.44794	2.65697	2.63007	2.39342	2.29807	2.4764	2.38933	2.42222	2.3621	2.45351	2.2717	2.235	2.28182	2.51259	2.4942	2.61187	2.5683	2.51628	2.50537
BAA35422	modF	2.31871	2.28065	2.19048	2.20036	2.29418	2.18271	2.3506	2.39867	2.07412	2.14409	2.13694	2.16945	2.43658	2.44868	2.25165	2.25202	2.47618	2.42222	2.2329	2.39964	2.6366	2.60822	2.16977	2.21533	2.47275	2.45918	2.62854	2.60319	2.34005	2.36761
BAA35276	rlpA	2.45438	2.44833	2.35297	2.35605	2.49898	2.40345	2.46272	2.50951	2.54772	2.54852	2.2856	2.31141	2.55131	2.52087	2.56953	2.58918	2.47395	2.39656	2.51191	2.51931	2.48918	2.32855	2.40801	2.45372	2.52343	2.56735	2.51729	2.48337	2.57234	2.59596
BAA16111	nuoG	2.58231	2.62066	2.48998	2.55383	2.74128	2.66633	2.82608	2.89476	2.63215	2.68644	2.43715	2.47997	2.86828	2.78327	2.70275	2.67685	2.47388	2.48919	2.74703	2.66042	2.67079	2.68006	2.56314	2.56216	2.92159	2.94352	2.91356	2.99952	2.85925	2.92139
BAE77654	yicR	2.70965	2.75228	2.68467	2.63565	2.50558	2.2226	2.39151	2.17925	2.76141	2.70325	2.62484	2.60924	2.22188	2.2077	2.5471	2.55096	2.47318	2.43539	2.26523	2.26421	2.09872	2.20887	2.44213	2.46983	2.73897	2.75324	2.55316	2.55995	2.59837	2.54802
BAE77094	ygiC	2.44623	2.43055	2.43924	2.39474	2.63984	2.5165	2.62755	2.64923	2.55935	2.5669	2.28953	2.3748	2.64882	2.66684	2.68809	2.63464	2.47237	2.38846	2.53972	2.54154	2.55477	2.42061	2.35489	2.37008	2.66471	2.6777	2.69923	2.70199	2.66807	2.68398
BAA15032	aldA	2.53273	2.56162	2.57178	2.54132	2.57434	2.60781	2.52268	2.60166	2.13658	2.24855	2.52914	2.52005	2.77054	2.59123	2.32772	2.44368	2.47161	2.56136	2.44675	2.46021	2.59563	3.13042	2.53734	2.54301	2.7355	2.75008	2.95487	3.00262	2.5734	2.47143
BAE77271	sspB	2.68172	2.70214	2.64172	2.63419	2.77311	2.42791	2.72923	2.8053	2.84744	2.84819	2.48811	2.60804	2.55242	2.57021	2.70672	2.71103	2.47109	2.49103	2.46283	2.53877	2.6423	2.41226	2.59805	2.63912	2.69444	2.67089	2.60689	2.62379	2.69516	2.71761
BAE78140	dcuA	2.52503	2.51744	2.44308	2.47454	2.5606	2.47208	2.5409	2.61047	2.6781	2.7081	2.32031	2.40413	2.54371	2.51773	2.56894	2.58049	2.47101	2.47027	2.46577	2.4618	2.48006	2.3072	2.47279	2.50262	2.57902	2.56606	2.56131	2.54127	2.73762	2.76
BAA16423	iscU	2.62658	2.65029	2.39123	2.39173	2.76133	2.66521	2.73113	2.64607	2.92639	2.95855	2.4016	2.41709	2.79457	2.6643	2.71618	2.84872	2.4702	2.65959	2.65956	2.7109	2.79012	2.96719	2.67774	2.65971	2.70956	2.66068	2.75436	2.77532	2.90225	2.85269
BAA36104	galU	2.6364	2.62993	2.72295	2.68799	2.7834	2.75785	2.78398	2.87075	2.7672	2.76053	2.52031	2.63925	2.76376	2.79129	2.66786	2.6011	2.46965	2.41899	2.62958	2.60026	2.58039	2.41351	2.4986	2.5268	2.71572	2.70208	2.75098	2.72262	2.73234	2.74394
BAE77863	glgA	2.42592	2.41841	2.38213	2.42107	2.581	2.40049	2.72261	2.74652	2.28784	2.306	2.31117	2.37436	2.63527	2.63435	2.24896	2.2369	2.46925	2.48194	2.6155	2.57772	2.746	2.61177	2.44545	2.48315	2.36441	2.3494	2.30337	2.32463	2.15632	2.14118
BAA15045	ydcI	2.41839	2.40427	2.44401	2.41061	2.44726	2.34852	2.30421	2.39273	2.33333	2.32565	2.31084	2.36358	2.42148	2.47264	2.70109	2.7195	2.46807	2.3754	2.32432	2.40118	2.36051	2.34177	2.48696	2.51423	2.49949	2.51814	2.52528	2.51937	2.50659	2.52689
BAA36016	hlyE	0.686561	0.63019	0.63761	0.754988	0.768951	0.748086	0.812565	0.702988	0.41703	0.346546	0.856125	0.798394	0.997403	0.998146	-0.47565	0.0193162	2.46752	2.33899	2.45378	2.34361	2.21739	2.14676	1.51809	1.53192	0.632337	0.437898	0.716379	0.55684	0.0174182	0.60534
BAA14838	yciT	2.42005	2.37101	2.40265	2.32912	2.36021	2.32874	2.43711	2.49707	2.69261	2.65535	2.2708	2.266	2.59622	2.63378	2.7874	2.79133	2.46681	2.41592	2.36713	2.37353	2.32908	2.29773	2.39249	2.36703	2.36675	2.40078	2.43415	2.44915	2.62152	2.65406
BAA15398	tyrS	2.5464	2.6159	2.62563	2.59745	2.68216	2.6788	2.69614	2.8017	2.64524	2.6927	2.49736	2.54875	2.80055	2.69951	2.75868	2.78682	2.46504	2.48564	2.71761	2.61566	2.6419	2.82231	2.56249	2.60113	2.72871	2.75795	2.83994	2.81596	2.90007	2.90698
BAA36032	dsbB	2.70594	2.6828	2.79744	2.82607	2.64299	2.50478	2.6301	2.70956	2.75077	2.73611	2.64973	2.7783	2.80343	2.7752	2.9155	2.83798	2.46424	2.30164	2.27294	2.32985	2.18671	1.99944	2.32328	2.30588	2.48809	2.5179	2.41833	2.35994	2.46183	2.50836
BAE77225	greA	2.64528	2.62207	2.69451	2.63936	2.60778	2.43717	2.56648	2.60232	2.67572	2.66678	2.4833	2.57059	2.49372	2.56535	2.704	2.65298	2.46371	2.38869	2.44864	2.50444	2.35998	2.23585	2.43273	2.47807	2.7226	2.74417	2.63635	2.63522	2.63435	2.7073
BAE77735	glyS	2.68608	2.70834	2.64242	2.65918	2.84907	2.77379	2.89321	2.9639	2.84725	2.88489	2.57006	2.63542	2.90412	2.87242	2.95078	2.92258	2.46288	2.48052	2.68195	2.63339	2.65948	2.60783	2.53601	2.53157	2.83229	2.84244	2.90198	2.89845	2.87708	2.93112
BAE77845	yhhA	2.08705	1.90532	1.88893	1.71248	1.49363	1.6657	1.85994	1.74855	1.49435	1.29892	1.73199	1.78013	1.838	1.93616	1.016	1.33487	2.46208	2.34695	2.06908	2.09057	1.98096	2.0528	1.94825	1.77975	1.51519	1.34173	1.51801	1.48705	1.23606	1.11719
BAE76510	yniB	2.44395	2.37653	2.37447	2.3297	2.32299	2.19723	2.22586	2.21345	2.2703	2.2568	2.17723	2.28587	2.28812	2.39752	2.29595	2.27259	2.46176	2.38607	2.33259	2.32409	2.25577	2.25276	2.36755	2.39319	2.34501	2.32234	2.33998	2.30227	2.29666	2.37047
BAE76526	yeaK	2.4471	2.40773	2.24494	2.25079	2.2942	2.31608	2.37116	2.36042	2.39887	2.34971	2.17059	2.22004	2.47768	2.46139	2.17637	2.25915	2.4608	2.37997	2.4129	2.37734	2.35494	2.33294	2.40732	2.45566	2.41043	2.38344	2.48915	2.44129	2.53146	2.5531
BAE78174	hflX	2.6066	2.6183	2.53636	2.51427	2.70574	2.60405	2.68929	2.67856	2.59444	2.60496	2.47498	2.48797	2.73408	2.72743	2.71004	2.72667	2.46023	2.46934	2.57041	2.52219	2.59741	2.58068	2.45311	2.4577	2.74135	2.73204	2.81925	2.80814	2.76777	2.76375
BAB96685	aceF	2.70834	2.73299	2.62808	2.64549	2.93349	2.89023	3.02069	3.12722	2.91055	3.03443	2.56618	2.60091	3.09229	2.97337	2.93514	3.00243	2.45968	2.7088	2.90681	2.79064	2.98866	3.01247	2.77845	2.76345	2.74778	2.75698	3.02318	3.07459	3.06855	3.0433
BAE77269	nanR	2.36609	2.36714	2.25894	2.2711	2.31483	2.28648	2.28521	2.30138	2.19708	2.26381	2.14869	2.21794	2.37359	2.40335	2.34604	2.25085	2.4594	2.36332	2.29478	2.29332	2.301	2.29626	2.26964	2.32394	2.20805	2.2746	2.23249	2.25039	2.24304	2.27636
BAA35289	leuS	2.52518	2.53324	2.4628	2.45515	2.65942	2.61856	2.6845	2.75586	2.64362	2.68867	2.38415	2.42231	2.75839	2.74388	2.73986	2.73347	2.45933	2.50953	2.61833	2.62382	2.6462	2.64212	2.55933	2.56107	2.79095	2.77667	2.89187	2.86867	2.85521	2.88732
BAA15513	katE	2.26129	2.1114	1.9041	1.9613	2.24035	2.32178	2.44556	2.53998	1.10572	1.1739	1.90775	1.90843	2.75382	2.67433	1.12108	1.2376	2.45694	2.56723	2.76203	2.57955	2.74605	2.90904	2.00801	2.02424	1.54054	1.52052	1.8744	1.93879	1.17922	1.15107
BAA14785	yciA	2.53413	2.52352	2.44379	2.45185	2.21649	2.07031	2.12926	2.05225	2.397	2.38378	2.35292	2.39819	2.00964	2.13809	2.22776	2.2296	2.45366	2.37935	2.18041	2.22502	2.05226	2.22003	2.40363	2.36883	2.24477	2.29003	2.06161	2.10205	2.21213	2.40482
BAE77651	ttk	2.56113	2.60621	2.53079	2.53603	2.65645	2.57494	2.61201	2.6197	2.61808	2.60854	2.42575	2.54579	2.49949	2.5107	2.63471	2.58083	2.45365	2.39017	2.41538	2.45182	2.41848	2.33079	2.46009	2.48785	2.63742	2.63791	2.54998	2.58669	2.67493	2.72745
BAE77468	ubiE	2.49133	2.50405	2.53325	2.50031	2.70802	2.61667	2.67784	2.72231	2.60496	2.63753	2.43591	2.45337	2.72184	2.68872	2.66463	2.70447	2.45217	2.45425	2.55505	2.57489	2.61018	2.52236	2.47548	2.47221	2.66805	2.69365	2.7863	2.76043	2.74234	2.75234
BAE77481	yigI	2.31477	2.25573	2.32962	2.39319	2.13154	2.04323	2.19674	2.15907	2.28274	2.272	2.32867	2.36586	2.23654	2.11222	2.17771	2.11862	2.45204	2.41262	2.29878	2.36763	2.27758	2.35861	2.46957	2.42081	2.41774	2.39859	2.39196	2.29738	2.50993	2.48615
BAE77386	fpr	2.49947	2.48772	2.45918	2.45931	2.54736	2.50454	2.48268	2.50006	2.39888	2.40789	2.35554	2.43307	2.5502	2.53436	2.33283	2.33644	2.45167	2.35905	2.41148	2.41254	2.38586	2.32464	2.32554	2.36337	2.61282	2.59043	2.55702	2.49513	2.43955	2.43238
BAA36043	ycgB	2.08343	1.88894	1.83735	1.78471	1.95473	1.91611	2.05631	2.05849	1.28256	1.15798	1.76518	1.77325	2.22364	2.25083	1.31999	1.31881	2.45159	2.36087	2.36276	2.34623	2.40669	2.2871	1.88865	1.9414	1.39665	1.50792	1.55388	1.54955	1.18981	1.06617
BAE76828	cysN	2.65879	2.69526	2.58335	2.57889	2.79908	2.7903	2.86598	2.91637	2.71645	2.74387	2.51163	2.55504	2.81466	2.93083	2.80543	2.8412	2.45097	2.51236	2.44927	2.61663	2.66036	2.72281	2.47875	2.50119	2.95914	2.97826	3.04499	3.0756	2.9995	3.00008
BAE78220	msrA	2.39397	2.31117	2.21227	2.19435	2.33109	2.1856	2.40583	2.43853	2.16995	2.13	2.09935	2.23164	2.45184	2.44651	1.86069	2.0095	2.45026	2.38203	2.40485	2.32226	2.42983	2.36016	2.21665	2.21322	2.26395	2.28037	2.36485	2.27607	2.21724	2.16025
BAE76361	bioA	2.04651	1.99738	1.9293	1.95806	2.12703	1.97086	2.21913	2.25807	2.24008	2.2316	1.8669	1.88971	2.23331	2.23808	2.18061	2.18153	2.44981	2.36307	2.29184	2.39076	2.55205	2.45998	2.31814	2.38479	2.0659	2.06816	2.08017	2.06398	2.12809	2.23186
BAE78025	yjbD	2.56064	2.56714	2.5583	2.49428	2.49335	2.27192	2.5482	2.4767	2.22467	2.20839	2.26645	2.46268	2.46572	2.5834	2.40421	2.39745	2.44972	2.41048	2.35797	2.37925	2.43378	2.37048	2.46573	2.48114	2.59368	2.65193	2.60429	2.55437	2.22249	2.12917
BAA16446	yphA	2.3471	2.09667	2.1731	2.215	2.06531	2.07181	2.24252	2.27261	1.78887	1.77164	2.13715	2.14132	2.13785	2.29727	1.56789	1.66492	2.44897	2.36578	2.25729	2.25182	2.27018	2.11204	2.10034	2.08537	1.64711	1.61311	1.73669	1.64869	1.44418	1.457
BAE76743	rnc	2.63688	2.59798	2.57695	2.54929	2.53102	2.45969	2.44018	2.51508	2.51598	2.52604	2.39403	2.45846	2.50717	2.54698	2.68623	2.64378	2.44873	2.3638	2.37651	2.39168	2.36131	2.36333	2.40442	2.44192	2.6338	2.64843	2.61956	2.62701	2.63912	2.65052
BAE77826	yhhM	2.36626	2.38392	2.41352	2.35116	2.06859	2.10602	2.13646	2.10989	2.00002	2.06551	2.27824	2.37021	2.10867	2.1527	1.72043	1.74523	2.44779	2.26979	2.13957	2.13621	2.02951	2.03213	2.1323	2.17565	2.24015	2.21953	2.17363	2.1417	2.07912	2.02726
BAE77461	rfaH	2.36616	2.32775	2.27588	2.32587	2.21066	2.07233	2.10148	2.12777	2.21204	2.18674	2.13683	2.2372	2.04984	2.11393	2.29609	2.15923	2.44683	2.32885	2.18639	2.20554	2.11167	2.12097	2.24535	2.21918	2.25148	2.33569	2.14278	2.21617	2.25659	2.31196
BAE76485	ydgK	2.39797	2.43789	2.26756	2.27047	2.20992	1.92022	2.18202	2.08961	2.31867	2.28073	2.03698	2.19477	2.02896	2.09601	2.19015	2.16738	2.44571	2.34868	2.20993	2.24657	2.10854	1.97596	2.4176	2.40942	2.29183	2.23775	2.0557	2.1471	2.17496	2.15135
BAA16396	xseA	2.29428	2.24825	2.11257	2.18084	2.2632	2.07364	2.16654	2.21086	2.4673	2.44417	2.01017	2.14225	2.27291	2.2878	2.54541	2.52442	2.44538	2.36148	2.32904	2.37551	2.29647	2.26058	2.41861	2.41668	2.298	2.30175	2.29282	2.29733	2.45633	2.53502
BAE76998	tktA	2.56905	2.66778	2.38601	2.43047	2.65215	2.48707	2.64227	2.67364	2.64489	2.70195	2.34334	2.36465	2.61404	2.54469	2.5781	2.54984	2.44517	2.51959	2.58844	2.4518	2.5367	2.62003	2.5304	2.57927	2.63089	2.63485	2.6594	2.79699	2.69474	2.69487
BAE78059	yjbR	2.13843	2.07891	1.96139	1.95417	2.00767	1.95561	2.26128	2.20658	1.99069	1.93635	1.75946	1.9671	2.19712	2.27267	1.9691	1.918	2.44491	2.39072	2.39673	2.39602	2.41003	2.38794	2.11561	2.15736	2.05605	2.02849	1.9688	2.01018	1.98704	2.04838
BAA36009	minD	2.62069	2.6394	2.54897	2.54404	2.74426	2.68519	2.80412	2.81998	2.67316	2.66127	2.4501	2.4606	2.85888	2.82116	2.60728	2.51638	2.44392	2.40229	2.57905	2.56895	2.57819	2.55017	2.49079	2.48404	2.78341	2.78529	2.83377	2.80329	2.76324	2.78096
BAA16115	nuoC	2.62558	2.62866	2.56074	2.57956	2.78128	2.79537	2.86778	2.92813	2.7292	2.76997	2.50543	2.53307	2.94245	2.86941	2.82834	2.84108	2.44336	2.47361	2.69727	2.64392	2.66982	2.72747	2.54808	2.57399	2.9331	2.97504	3.03164	3.06594	2.97147	2.97812
BAE76712	yfeY	2.32134	2.3296	2.2882	2.22533	2.23416	2.11275	2.24712	2.31067	2.25119	2.2036	2.1595	2.22021	2.27976	2.29928	2.23043	2.19202	2.44256	2.37256	2.29728	2.30238	2.29358	2.25735	2.21577	2.2327	2.10713	2.14431	2.18165	2.12475	2.15651	2.12713
BAA35848	mdoH	2.3221	2.32542	2.29739	2.33838	2.46644	2.27367	2.45378	2.50206	2.45327	2.47505	2.21926	2.28966	2.4617	2.44792	2.56554	2.52343	2.44249	2.38003	2.42327	2.44766	2.42579	2.29196	2.3767	2.4219	2.52711	2.54245	2.47599	2.4697	2.52541	2.57264
BAA77880	yafD	2.2354	2.13885	2.03143	2.03983	2.16342	2.14564	2.29625	2.296	2.10235	2.09113	1.94052	1.9687	2.39222	2.34753	2.17841	2.1494	2.44162	2.37506	2.31287	2.34833	2.39066	0.567826	2.21061	2.31032	2.29985	2.28753	2.3947	2.32327	2.31682	2.37651
BAA15473	aroH	2.52533	2.50809	2.32048	2.30125	2.45853	2.34615	2.68819	2.70722	2.57602	2.59218	2.24949	2.24112	2.7619	2.74685	2.50302	2.44509	2.4411	2.38907	2.27573	2.35541	2.40931	2.33698	2.35907	2.3868	2.50494	2.48769	2.58489	2.56157	2.6743	2.67984
BAA14868	puuR	1.50198	1.61766	1.56066	1.43419	1.56507	1.50551	1.63567	1.59893	1.68047	1.61426	1.44362	1.56696	1.77306	1.55241	1.89305	1.94025	2.44088	2.46925	2.36698	2.31007	2.48646	2.88864	2.3691	2.41045	1.62385	1.61149	1.77094	1.78279	1.72214	1.87123
BAA15030	ydcF	2.37639	2.31152	2.16103	2.19983	2.22401	2.1481	2.33186	2.32842	2.18191	2.16383	2.1157	2.14174	2.36658	2.31348	1.92707	1.94197	2.44078	2.32973	2.24784	2.25225	2.25333	2.25722	2.14705	2.2001	2.20314	2.22261	2.25167	2.22349	2.12686	2.22484
BAE77771	yhjE	2.97592	2.99295	2.79057	2.87244	2.93095	2.74864	2.45353	2.47648	2.77119	2.76426	2.71575	2.81763	2.42243	2.3727	2.57842	2.53123	2.43961	2.40836	2.43921	2.47404	2.28775	2.1016	2.46748	2.49068	3.14789	3.15765	2.81593	2.8644	2.93774	2.95851
BAA16177	pdxB	2.45101	2.49267	2.40517	2.42179	2.5414	2.45123	2.52876	2.60626	2.44184	2.41414	2.25959	2.37135	2.59316	2.52063	2.40859	2.35892	2.43339	2.40463	2.49318	2.50801	2.50269	2.3479	2.38578	2.38807	2.51675	2.52075	2.54747	2.53876	2.47856	2.54012
BAE77354	argE	2.59028	2.52946	2.46717	2.4713	2.54856	2.52529	2.50599	2.57191	2.453	2.46111	2.40303	2.42418	2.67156	2.59482	2.30542	2.33367	2.43191	2.38845	2.06487	2.38235	2.33702	2.34128	2.37349	2.36192	2.78242	2.82798	2.82393	2.81722	2.85273	2.81351
BAA15370	hdhA	2.72404	2.58277	2.55266	2.57542	2.53378	2.59449	2.70011	2.77065	2.37941	2.35286	2.48017	2.5236	2.77875	2.78068	1.95692	2.07848	2.43116	2.38098	2.49577	2.42171	2.3961	2.34542	2.16876	2.13543	2.08017	2.03758	2.16323	2.06473	1.81221	1.78912
BAA35900	fabD	2.5598	2.63054	2.56141	2.51989	2.69998	2.70398	2.72072	2.77582	2.71532	2.77827	2.5154	2.50248	2.83956	2.71109	2.77282	2.88182	2.42984	2.53003	2.70877	2.63814	2.66753	2.90734	2.58428	2.57976	2.7334	2.7318	2.89382	2.90156	2.97974	3.03551
BAA77875	metI	2.35732	2.42351	2.42978	2.36866	2.56574	2.3502	2.6948	2.67396	2.7757	2.7842	2.33633	2.36081	2.65304	2.65367	2.55919	2.45153	2.4297	2.43554	2.4417	2.56062	2.62725	2.6201	2.62573	2.63135	2.64418	2.64207	2.66994	2.62977	2.69713	2.77389
BAE76568	yeeZ	2.35459	2.33649	2.33134	2.31654	2.31646	2.30849	2.41413	2.46715	2.29379	2.23998	2.24667	2.28342	2.52167	2.51292	2.43712	2.44307	2.42838	2.38168	2.42072	2.43241	2.45464	2.23707	2.34795	2.36394	2.37818	2.43689	2.49929	2.45379	2.42645	2.43012
BAA35271	lipA	2.54694	2.49107	2.35398	2.37611	2.51706	2.50396	2.628	2.70934	2.54366	2.54138	2.30584	2.37051	2.77554	2.67563	2.47157	2.45598	2.42765	2.45542	2.50052	2.43895	2.54746	2.56136	2.39727	2.40828	2.47839	2.53267	2.59211	2.5622	2.59989	2.5956
BAA14856	puuP	1.01534	1.14739	1.12678	1.18763	1.12854	1.0343	1.20894	1.22019	1.12612	1.15005	1.05457	1.14343	1.2048	1.2935	1.40704	1.26079	2.42753	2.33038	2.23844	2.34873	2.57118	2.41703	2.25834	2.30697	1.34095	1.38242	1.4274	1.36734	1.09092	1.12254
BAA35337	pgm	2.55373	2.51391	2.44975	2.41653	2.61496	2.60082	2.66089	2.74226	2.6268	2.66585	2.35992	2.37053	2.7479	2.6877	2.66141	2.68589	2.42737	2.4756	2.59816	2.53473	2.62107	2.56443	2.47376	2.49953	2.61988	2.63457	2.77249	2.73233	2.7808	2.77627
BAA36053	ymgE	2.20756	2.01473	1.85618	1.7508	1.59415	1.37617	1.9145	1.63126	1.16237	1.30749	1.62265	1.72543	1.5051	1.37967	0.980894	1.22598	2.42652	2.36872	2.23931	2.02374	2.09139	1.97292	2.02387	2.13987	1.02609	0.866414	1.01996	0.782936	-0.882349	0.313697
BAE78113	proP	2.49145	2.44058	2.3407	2.3159	2.46349	2.38996	2.55838	2.60587	2.5742	2.61261	2.21589	2.30682	2.6277	2.58566	2.83886	2.96041	2.42525	2.50516	2.60884	2.56967	2.65256	2.64085	2.54661	2.55446	2.69606	2.70256	2.78861	2.79731	2.62523	2.61955
BAE77639	yicE	2.60108	2.57973	2.53088	2.52317	2.61575	2.3385	2.45291	2.45997	2.578	2.58267	2.35583	2.44435	2.39866	2.4151	2.57421	2.54196	2.42464	2.37447	2.33338	2.37652	2.32403	2.17348	2.58358	2.60109	2.63751	2.68015	2.56666	2.51676	2.57017	2.60435
BAB96650	mraW	2.3595	2.35868	2.16294	2.16418	2.23515	2.11197	2.28786	2.27377	2.22616	2.24982	2.16429	2.17027	2.31981	2.28595	2.21186	2.1606	2.42427	2.4343	2.30315	2.34084	2.31959	2.34867	2.31893	2.32484	2.42602	2.40157	2.42711	2.44041	2.37719	2.38066
BAA14877	pspE	2.39573	2.45255	2.53665	2.53329	2.22874	1.86897	2.21979	2.1207	2.19398	2.23959	2.27366	2.47275	1.99057	1.98686	1.79221	1.83318	2.42364	2.27027	1.97271	2.08127	2.01751	1.85603	2.24729	2.28286	2.39001	2.4421	2.14713	2.08911	2.09715	2.03484
BAA16470	pssA	2.47315	2.44742	2.44846	2.42734	2.58945	2.60061	2.52497	2.59767	2.547	2.59734	2.3578	2.39898	2.70852	2.68989	2.67822	2.66692	2.42271	2.38926	2.46895	2.50928	2.49885	2.48193	2.37673	2.3774	2.57247	2.585	2.71106	2.66574	2.71673	2.7372
BAE76252	htpG	2.6682	2.74873	2.65235	2.64127	2.75923	2.73475	2.71117	2.78229	2.6552	2.68385	2.587	2.63024	2.71398	2.70338	2.51063	2.48591	2.42261	2.39238	2.4825	2.49084	2.42471	2.40159	2.28408	2.28233	2.8169	2.76425	2.74183	2.72545	2.73013	2.78649
BAE76648	rsuA	2.50396	2.44943	2.40579	2.38733	2.38734	2.33987	2.4178	2.42324	2.36905	2.45712	2.34273	2.38426	2.44824	2.46957	2.56238	2.59002	2.42237	2.41448	2.28204	2.31467	2.23606	2.33642	2.24605	2.27619	2.37929	2.37318	2.41497	2.39121	2.33208	2.41545
BAE77302	fis	3.05255	3.12151	2.86373	2.76074	2.96598	2.6087	2.80977	2.5751	3.15712	3.13239	2.64943	2.75074	2.48028	2.51289	2.80677	2.84601	2.42153	2.40262	2.33376	2.47367	2.36314	2.18003	2.79235	2.75121	3.01678	3.01768	2.78412	2.79363	2.95104	2.82954
BAA15580	yeaG	2.16224	1.98925	1.8747	1.89414	2.08786	2.13373	2.28497	2.35807	1.5288	1.58281	1.85714	1.86965	2.47383	2.42218	1.55939	1.68386	2.42116	2.4882	2.68354	2.44778	2.64073	2.82724	2.11599	2.13424	1.42975	1.53854	1.8828	1.84106	1.5856	1.52346
BAB96700	hpt	2.65568	2.65299	2.7656	2.7118	2.72325	2.65308	2.63126	2.74169	2.83048	2.86237	2.61592	2.69031	2.70743	2.71274	2.89832	2.81222	2.41959	2.4173	2.4783	2.53413	2.53306	2.47315	2.53618	2.58492	2.79569	2.77682	2.83988	2.78839	2.9021	2.90619
BAE77145	yqjA	2.33719	2.36649	2.25321	2.25665	2.22057	2.09742	2.15127	2.09853	2.15636	2.11512	2.10855	2.23889	2.22931	2.23554	2.14997	2.17483	2.41951	2.38988	2.20053	2.19764	2.15623	2.25397	2.20976	2.19721	2.14683	2.09817	2.15453	2.15061	2.17293	2.10824
BAE77023	yggH	2.51481	2.53334	2.48162	2.44872	2.48715	2.34123	2.41008	2.44727	2.61699	2.63105	2.36872	2.43888	2.3811	2.37912	2.48071	2.45442	2.41915	2.38901	2.32823	2.34045	2.36441	2.33391	2.48742	2.53212	2.41064	2.45437	2.41564	2.34393	2.57872	2.5985
BAB96663	ftsZ	2.47429	2.51126	2.4324	2.37591	2.54129	2.57637	2.57443	2.66125	2.48616	2.55989	2.32831	2.36524	2.7472	2.58019	2.58814	2.67449	2.41822	2.52839	2.73447	2.5929	2.69534	3.15925	2.46807	2.46867	2.65069	2.6724	2.81598	2.86302	2.82041	2.83862
BAE78044	dgkA	2.36011	2.34076	2.34497	2.30001	2.21849	2.25708	2.20242	2.24892	2.38723	2.41264	2.15399	2.2803	2.288	2.27608	2.23119	2.22184	2.41818	2.30229	2.22711	2.3453	2.16751	2.13488	2.27222	2.33338	2.35384	2.25	2.33498	2.25969	2.42322	2.40118
BAE77117	dnaG	2.48427	2.47901	2.38061	2.38245	2.51892	2.46793	2.43186	2.492	2.45559	2.46186	2.33097	2.34652	2.49096	2.53728	2.76487	2.77728	2.41649	2.37054	2.37564	2.40651	2.39026	2.43698	2.35996	2.37353	2.58133	2.56196	2.61205	2.59335	2.59421	2.64816
BAE76965	yqfB	2.52825	2.55509	2.49372	2.409	2.21549	1.82272	2.24955	2.11948	2.26107	2.25954	2.29355	2.43236	2.03145	2.09238	1.76104	1.86537	2.41534	2.42885	2.14147	2.28955	2.16191	2.02933	2.2828	2.3733	2.32468	2.16797	2.05365	2.09973	2.13647	1.88884
BAA35955	trmU	2.50506	2.52503	2.38954	2.37939	2.57689	2.48059	2.53653	2.5835	2.67089	2.70903	2.30345	2.34908	2.60256	2.57965	2.85584	2.8848	2.41496	2.50034	2.46861	2.49259	2.53532	2.44206	2.53359	2.52984	2.62931	2.62819	2.75771	2.72397	2.89063	2.87144
BAE76548	yecN	2.39049	2.317	2.30229	2.32556	2.32341	2.04299	2.37704	2.3051	2.31505	2.32163	2.17427	2.22989	2.34423	2.3015	2.30329	2.27371	2.41464	2.34312	2.3855	2.33025	2.39719	2.24061	2.41702	2.45297	2.20498	2.32847	2.25837	2.234	2.26902	2.46496
BAE77690	yibL	2.70449	2.72146	2.68484	2.64319	2.60665	2.46257	2.55508	2.52844	2.63739	2.62105	2.50907	2.60811	2.52621	2.62125	2.66873	2.61392	2.41456	2.36511	2.27202	2.3621	2.22145	2.11567	2.4376	2.41528	2.7947	2.77122	2.81326	2.70557	2.76581	2.75912
BAA35314	ybeY	2.30834	2.35398	2.34233	2.26625	2.50788	2.31372	2.48253	2.50586	2.40671	2.39722	2.22626	2.25627	2.49532	2.50639	2.39843	2.41116	2.4138	2.36123	2.4425	2.47	2.50416	2.50018	2.29628	2.31475	2.5316	2.48542	2.47133	2.48596	2.47596	2.41735
BAE77236	yrbC	2.5013	2.54218	2.44067	2.41824	2.63601	2.56323	2.7015	2.69768	2.68788	2.67821	2.44617	2.38848	2.70782	2.66989	2.59258	2.57292	2.41163	2.39848	2.53984	2.48908	2.49342	2.47664	2.34654	2.39479	2.60486	2.59171	2.65422	2.63948	2.74857	2.68021
BAA35954	hflD	2.41743	2.45166	2.29267	2.35221	2.39537	2.30065	2.3782	2.34106	2.46834	2.53243	2.29038	2.29863	2.50011	2.4508	2.63298	2.62662	2.41152	2.41684	2.31879	2.33989	2.2801	2.30648	2.38181	2.416	2.50464	2.50085	2.52804	2.52962	2.68042	2.63943
BAA35288	rlpB	2.36221	2.35674	2.31876	2.2879	2.46799	2.35813	2.50987	2.55836	2.56902	2.60232	2.23872	2.27326	2.46548	2.45219	2.58453	2.58638	2.41031	2.36472	2.37698	2.44351	2.48105	2.37015	2.38462	2.40209	2.54661	2.54145	2.58986	2.60818	2.62158	2.6464
BAE76592	metG	2.60302	2.61461	2.56442	2.56383	2.7164	2.68458	2.68627	2.75507	2.64731	2.67295	2.4506	2.51347	2.79222	2.74503	2.74805	2.75927	2.40907	2.41234	2.48109	2.48074	2.52003	2.44248	2.40521	2.41346	2.73482	2.73373	2.83136	2.79732	2.81472	2.86825
BAA15631	manZ	2.47077	2.50028	2.54555	2.49146	2.67994	2.5159	2.6923	2.72766	2.24136	2.24402	2.39787	2.44522	2.67657	2.63633	2.1514	2.03108	2.40814	2.39986	2.54015	2.5343	2.60302	2.48585	2.43002	2.40957	2.70804	2.71786	2.64582	2.61383	2.26642	2.24008
BAA15662	pykA	2.57436	2.57911	2.60897	2.59068	2.70819	2.65539	2.7442	2.82217	2.49396	2.52567	2.49863	2.52364	2.79922	2.7461	2.48163	2.41278	2.40801	2.47335	2.55273	2.58358	2.60264	2.41755	2.40879	2.43261	2.5421	2.58425	2.643	2.62253	2.52657	2.51618
BAE77780	mdtF	1.18181	1.01769	0.9172	0.907062	0.934597	0.950161	2.01393	1.99742	0.848542	0.934527	0.966254	0.918283	1.96377	1.97901	0.935509	0.94839	2.4077	2.38303	2.26938	2.26024	2.28867	2.19419	1.33263	1.36224	0.684039	0.581268	0.510415	0.592408	0.785124	0.71828
BAE76486	rsxA	2.27608	2.18489	2.11	2.11373	2.09225	1.99189	1.95141	1.96085	2.24781	2.20855	2.00544	2.13392	2.08178	2.10662	2.39152	2.4005	2.40655	2.34635	2.17044	2.17924	2.16377	2.12303	2.33467	2.38813	2.28865	2.28497	2.183	2.19448	2.26749	2.35671
BAA35915	ycfP	2.35767	2.29647	2.32893	2.32185	2.37593	2.36576	2.49532	2.57564	2.34312	2.34909	2.24169	2.28214	2.53647	2.56386	2.32589	2.34142	2.40541	2.4267	2.60443	2.54005	2.58561	2.59781	2.33225	2.38673	2.34238	2.40739	2.5127	2.49607	2.45746	2.43104
BAE77934	yhfA	2.53989	2.53228	2.61598	2.59347	2.49296	2.48868	2.50612	2.53692	2.37762	2.4123	2.42085	2.55825	2.6264	2.56716	2.37795	2.35413	2.40397	2.45636	2.47589	2.45448	2.39321	2.46508	2.4618	2.46814	2.56201	2.54821	2.64584	2.54581	2.49868	2.46109
BAA14983	ydbJ	2.33665	2.28315	2.27447	2.35494	2.09299	2.13435	2.23933	2.28511	2.30377	2.33909	2.18665	2.32189	2.40012	2.30276	2.27532	2.33456	2.4038	2.57116	2.63314	2.5578	2.46033	2.70426	2.70526	2.69502	2.37616	2.32836	2.3802	2.21781	2.48032	2.42726
BAA35431	ybhE	2.57505	2.4605	2.33921	2.33356	2.50314	2.45704	2.59595	2.71236	2.25318	2.29005	2.33594	2.32886	2.66157	2.63233	2.20042	2.18788	2.40341	2.47842	2.44387	2.36773	2.51541	2.61336	2.23176	2.23633	2.29371	2.28045	2.505	2.45985	2.38484	2.34729
BAE77575	yieF	2.33009	2.32718	2.29504	2.26243	2.29306	2.23182	2.39724	2.45116	1.93637	1.99666	2.16176	2.25456	2.38135	2.39219	1.83113	1.81119	2.40319	2.30582	2.30019	2.25197	2.33353	2.05123	2.10757	2.13113	1.98008	2.06137	2.08228	1.93248	1.96419	1.82399
BAA15858	hisI	2.41562	2.48918	2.29248	2.38948	2.48572	2.37713	2.58709	2.62728	2.24349	2.2697	2.22342	2.28243	2.49903	2.53384	2.26226	2.31641	2.40258	2.37163	2.26504	2.26377	2.52284	2.49944	2.20023	2.26901	2.592	2.61493	2.62151	2.67602	2.53799	2.54944
BAA15686	argS	2.43002	2.44901	2.36099	2.36177	2.51127	2.43075	2.48516	2.53874	2.60845	2.61499	2.26697	2.32921	2.53558	2.5131	2.63304	2.60507	2.40237	2.35998	2.41157	2.4806	2.47166	2.44363	2.48635	2.49424	2.54619	2.58474	2.58712	2.58009	2.66778	2.73935
BAE76186	tgt	2.49581	2.54148	2.60717	2.57281	2.75107	2.66063	2.70957	2.73489	2.77032	2.79761	2.50889	2.53097	2.7693	2.73041	2.85838	2.80206	2.40223	2.3613	2.39063	2.48675	2.51053	2.46305	2.47702	2.49533	2.60906	2.64661	2.71419	2.69588	2.78604	2.80274
BAE76221	ppiD	2.53297	2.53316	2.53077	2.49885	2.61775	2.59111	2.64969	2.71113	2.6864	2.69961	2.43647	2.49873	2.78718	2.74289	2.80098	2.77667	2.40053	2.39901	2.48024	2.51041	2.48382	2.46973	2.4733	2.48684	2.7815	2.79803	2.86024	2.83873	2.87257	2.92258
BAA35516	iaaA	2.67593	2.64616	2.68128	2.70082	2.6404	2.57779	2.73732	2.76568	2.67635	2.7166	2.64227	2.65578	2.70159	2.78285	2.64332	2.63729	2.4001	2.39961	2.30098	2.50162	2.42879	2.47771	2.45773	2.48503	2.62695	2.64144	2.6714	2.60891	2.60996	2.60858
BAB96659	murC	2.31379	2.31133	2.255	2.28199	2.35103	2.19221	2.37981	2.38764	2.32741	2.34248	2.18106	2.21955	2.34941	2.39403	2.47362	2.42722	2.39995	2.34195	2.32114	2.34499	2.40497	2.34305	2.31772	2.31745	2.49257	2.48196	2.50566	2.48185	2.45129	2.53161
BAE76219	lon	2.57018	2.60101	2.56841	2.55956	2.73456	2.68073	2.704	2.7774	2.77858	2.81358	2.46061	2.54804	2.69143	2.71338	2.8335	2.83069	2.3995	2.40769	2.5769	2.5939	2.5959	2.37384	2.44212	2.46171	2.8177	2.80324	2.87536	2.85922	2.91834	2.95986
BAE76724	yfgC	2.194	2.15838	2.15685	2.12525	2.17573	2.14256	2.21409	2.23221	2.10727	2.07885	2.10083	2.10956	2.31495	2.31263	2.07392	2.06904	2.39945	2.36703	2.33925	2.33486	2.33299	2.36969	2.19752	2.22655	2.13502	2.12095	2.17829	2.13284	2.08371	2.10492
BAE78021	metH	2.33348	2.32526	2.22545	2.25194	2.3401	2.32074	2.55808	2.63671	2.33762	2.37671	2.18982	2.19227	2.65931	2.60385	2.45052	2.47745	2.39935	2.44695	2.59712	2.56412	2.62333	2.75922	2.42484	2.45557	2.57568	2.59247	2.78451	2.78415	2.66925	2.65757
BAA14781	cls	2.25744	2.23845	2.15927	2.11944	2.12165	2.07331	2.17653	2.22744	2.17616	2.18852	2.02805	2.09703	2.22169	2.231	2.19418	2.21692	2.39933	2.33601	2.29294	2.2634	2.2761	2.26931	2.23287	2.24547	2.09044	2.10174	2.16008	2.15031	2.19116	2.17259
BAE77622	ilvB	2.35705	2.26985	2.14993	2.18866	2.30185	2.25951	2.51441	2.58194	2.40117	2.42002	2.18765	2.17421	2.65041	2.59759	2.57373	2.56892	2.39685	2.39475	2.29496	2.52114	2.93941	2.89041	2.3348	2.35643	2.86839	2.90125	3.19684	3.17821	2.77876	2.81545
BAA36042	fadR	2.41247	2.45117	2.33961	2.35384	2.38495	2.27297	2.28497	2.27411	2.42937	2.41247	2.23601	2.33967	2.34558	2.38175	2.69668	2.65537	2.39427	2.35476	2.18443	2.31768	2.20891	2.16602	2.35283	2.39415	2.50755	2.50787	2.46679	2.41268	2.46839	2.535
BAA15286	speG	2.54065	2.56732	2.50486	2.46855	2.61125	2.60626	2.57904	2.65115	2.69085	2.69112	2.37322	2.44948	2.60201	2.5866	2.66172	2.68443	2.39394	2.38856	2.43587	2.50075	2.42028	2.37307	2.52414	2.52572	2.57823	2.58532	2.61035	2.603	2.7233	2.69637
BAE77864	glgP	2.37937	2.39573	2.3926	2.37762	2.55394	2.42371	2.67227	2.74806	2.2817	2.30472	2.2757	2.32118	2.67068	2.66957	2.36969	2.3261	2.39251	2.3873	2.58225	2.52826	2.64635	2.55739	2.35493	2.37854	2.30732	2.3349	2.35967	2.355	2.23891	2.2356
BAA16495	ffh	2.49447	2.50285	2.45934	2.45049	2.54224	2.49818	2.51448	2.58458	2.56369	2.6005	2.38695	2.45556	2.60462	2.53301	2.69259	2.74768	2.39234	2.45769	2.41853	2.44907	2.51564	2.51126	2.44629	2.43029	2.50498	2.52079	2.6261	2.6207	2.64567	2.66777
BAE77444	yihA	2.56641	2.57135	2.59064	2.55179	2.53622	2.39263	2.45791	2.50214	2.56379	2.54293	2.46448	2.49793	2.50261	2.43324	2.48142	2.45376	2.39171	2.41593	2.31559	2.41349	2.35533	2.37425	2.40022	2.49293	2.53937	2.54684	2.53701	2.45391	2.51425	2.54524
BAA16105	nuoM	2.54894	2.57624	2.47643	2.50854	2.68221	2.5633	2.76499	2.81712	2.5223	2.56311	2.40448	2.4381	2.82923	2.7346	2.56847	2.56252	2.39158	2.39384	2.62043	2.57395	2.5667	2.48841	2.47006	2.46546	2.83164	2.85961	2.74861	2.85856	2.7068	2.6924
BAA16297	cysW	2.48422	2.51821	2.39645	2.43632	2.58247	2.29626	2.55725	2.58731	2.56199	2.6131	2.28467	2.35599	2.34632	2.52675	2.70081	2.73404	2.38949	2.40974	2.09003	2.31057	2.38698	2.17776	2.31978	2.40532	2.54618	2.58371	2.5375	2.55367	2.46868	2.45443
BAE77216	yhbC	2.60871	2.66826	2.47378	2.49578	2.60709	2.39069	2.49278	2.46928	2.64635	2.71072	2.2978	2.45271	2.39121	2.40886	2.9637	3.02693	2.38939	2.42114	2.46008	2.38995	2.41505	2.38569	2.59327	2.60615	2.59972	2.59913	2.63832	2.62461	2.62126	2.59434
BAA15471	pps	2.611	2.81057	2.8138	2.83996	2.94982	2.87373	3.00842	3.07703	2.6686	2.70539	2.75415	2.78386	3.02808	3.02187	2.76948	2.739	2.38857	2.37434	2.60714	2.60885	2.56804	2.56031	2.42839	2.44225	2.88353	2.88653	2.77483	2.74422	2.56101	2.67729
BAA15080	yncA	2.2793	2.20969	2.22609	2.09939	2.05345	1.97064	2.34822	2.31786	2.12757	2.10695	2.12489	2.06441	2.27766	2.33854	2.07881	2.07706	2.38842	2.34522	2.20166	2.21864	2.26123	2.36811	2.19793	2.28378	2.27644	2.27379	2.33573	2.25246	2.29163	2.16644
BAE76190	yajD	2.48663	2.45703	2.42594	2.38477	2.17782	2.16104	2.18694	2.16861	2.30771	2.28784	2.31856	2.36435	2.26708	2.27459	2.25663	2.26704	2.38592	2.3821	2.22092	2.16687	1.96039	2.0558	2.27163	2.24434	2.50147	2.44459	2.36043	2.3223	2.39008	2.26144
BAE76195	ribE	2.57603	2.60489	2.56057	2.57147	2.74804	2.68097	2.72316	2.76731	2.76596	2.75918	2.55077	2.51965	2.73616	2.76805	2.89411	2.87683	2.3857	2.38786	2.51977	2.55536	2.54757	2.52642	2.55279	2.52977	2.78492	2.81434	2.84573	2.83452	2.90209	2.92228
BAA16466	ung	2.38011	2.41723	2.35052	2.3339	2.32771	2.20041	2.24923	2.35038	2.35772	2.32301	2.2545	2.33829	2.37743	2.32132	2.3348	2.2724	2.38524	2.31003	2.24999	2.28216	2.25139	2.14752	2.3033	2.2982	2.3004	2.3372	2.19925	2.17832	2.28001	2.21383
BAE77685	cysE	2.42117	2.38524	2.39401	2.40301	2.56057	2.5029	2.54119	2.56936	2.56672	2.57097	2.32884	2.34557	2.6119	2.59491	2.66464	2.66596	2.38514	2.39086	2.45544	2.47539	2.52052	2.53514	2.42518	2.46567	2.59249	2.59529	2.60192	2.59449	2.64517	2.64295
BAA16281	yfeH	2.14778	2.15026	2.13111	2.0676	2.15298	1.87361	2.10108	2.06838	2.07158	2.0637	2.01429	2.06961	2.07178	2.04122	2.02636	2.04233	2.38474	2.37036	2.2794	2.33101	2.32601	2.19766	2.39692	2.40491	2.04937	2.10162	2.01923	2.02401	2.10657	2.07478
BAA77851	yaeL	2.40846	2.46392	2.38111	2.37066	2.45393	2.43524	2.43114	2.51312	2.47046	2.53487	2.34188	2.33851	2.55079	2.51772	2.5236	2.61997	2.38454	2.49014	2.30962	2.41293	2.52519	2.64805	2.49122	2.47223	2.40247	2.39167	2.62108	2.59866	2.62535	2.53588
BAE76547	exoX	2.30963	2.25139	2.19934	2.13936	2.26998	2.14485	2.27621	2.31859	2.20979	2.26237	2.06031	2.13101	2.38263	2.39144	2.18003	2.1578	2.38439	2.32816	2.29037	2.29874	2.28151	2.19175	2.28166	2.32076	2.19469	2.22229	2.27192	2.26628	2.25799	2.24508
BAA16395	guaB	2.45066	2.47641	2.39111	2.41027	2.53785	2.57432	2.58597	2.67136	2.56449	2.57415	2.27294	2.36448	2.72039	2.57471	2.65096	2.64825	2.3841	2.42832	2.563	2.51373	2.5569	2.88116	2.52796	2.50788	2.71713	2.73695	2.81664	2.83361	2.90737	2.97853
BAE76263	copA	1.9383	1.78614	2.17221	2.04515	2.57715	2.48482	2.02211	2.08953	2.46125	2.43694	1.97961	2.14394	2.0617	2.03254	2.59014	2.52301	2.38344	2.23223	2.59911	2.20334	2.1656	2.22881	2.50041	2.52943	2.90637	2.44372	2.01744	1.93485	2.6086	2.74039
BAE77867	glpE	2.30578	2.32957	2.22724	2.12788	2.12683	1.9339	2.0413	2.00263	2.15375	2.08326	2.10091	2.17093	1.99308	2.1005	1.86189	2.13686	2.38212	2.30817	2.12622	2.24375	2.10167	2.11964	2.25916	2.31512	2.35654	2.40839	2.28199	2.19508	2.24102	2.26639
BAE77371	metB	2.36305	2.34781	2.31587	2.3226	2.26947	2.18028	2.55038	2.59605	2.28686	2.26656	2.25824	2.29611	2.69739	2.57403	2.03861	1.97328	2.38144	2.36647	2.21531	2.49206	2.50097	2.61198	2.4295	2.39828	2.44939	2.50915	2.57148	2.55721	2.41295	2.45818
BAA14792	trpA	2.62954	2.6442	2.46296	2.44775	2.65624	2.55993	3.32064	3.36317	2.47685	2.53885	2.36612	2.40452	3.27738	3.37855	2.49287	2.46337	2.38081	2.34928	2.45186	2.48053	2.70935	2.5122	2.33994	2.35459	2.72104	2.71145	2.9549	2.94323	2.67584	2.70323
BAE77144	exuR	2.34137	2.26797	2.22979	2.20686	2.28433	2.24902	2.26749	2.28519	2.36423	2.38252	2.08707	2.05574	2.34573	2.36455	2.52232	2.58235	2.3801	2.30112	2.1663	2.24619	2.27448	2.2631	2.20034	2.29626	2.40487	2.35334	2.38665	2.37824	2.41435	2.52442
BAE77496	hemC	2.39842	2.42231	2.40665	2.33922	2.54972	2.47979	2.55628	2.60782	2.52391	2.53991	2.24462	2.31871	2.57106	2.61717	2.65017	2.59465	2.37996	2.33391	2.33335	2.35886	2.45804	2.33626	2.30214	2.34948	2.6337	2.57306	2.71437	2.68229	2.67546	2.67866
BAA14827	cysB	2.43715	2.44559	2.31082	2.30356	2.46279	2.40816	2.44665	2.47738	2.46841	2.47118	2.25848	2.22699	2.5174	2.5811	2.6537	2.65776	2.37802	2.29529	2.29869	2.30557	2.30852	2.30912	2.26182	2.28145	2.59319	2.57324	2.67804	2.62105	2.62339	2.64979
BAA35816	ycdY	2.3105	2.34726	2.33672	2.31764	2.36643	2.21906	2.34078	2.33797	2.47158	2.49393	2.21588	2.26496	2.30124	2.30942	2.32438	2.32668	2.37729	2.32049	2.3173	2.35738	2.34802	2.28127	2.4011	2.42566	2.52368	2.48048	2.43039	2.37842	2.51529	2.50486
BAA36051	emtA	2.44187	2.45665	2.50381	2.47705	2.4868	2.36557	2.37116	2.40007	2.61284	2.61399	2.42265	2.44479	2.47384	2.43675	2.57091	2.53102	2.37712	2.34954	2.34948	2.41608	2.32227	2.30228	2.478	2.50188	2.34194	2.36415	2.26529	2.27923	2.51802	2.52788
BAA15807	erfK	2.15147	2.02495	1.886	1.88158	1.90249	1.80592	1.95866	2.00368	1.73846	1.74603	1.79563	1.89479	1.96979	2.02965	1.59725	1.6429	2.37664	2.29401	2.16307	2.13885	2.098	2.04111	2.03472	2.01586	1.68748	1.58183	1.7092	1.62186	1.45469	1.56327
BAE77093	ygiB	2.33884	2.3409	2.16836	2.2014	2.49497	2.4355	2.46535	2.47809	2.48583	2.43386	2.10102	2.09329	2.53443	2.4725	2.50207	2.51004	2.37572	2.3491	2.47467	2.39407	2.46055	2.43382	2.27205	2.30722	2.47989	2.45454	2.53661	2.52856	2.50142	2.58718
BAE77476	pldB	2.29335	2.32807	2.19317	2.19214	2.29032	2.13057	2.31683	2.35878	2.20809	2.22037	2.08117	2.13929	2.26559	2.30341	2.25407	2.19345	2.37559	2.31121	2.28918	2.28266	2.29562	2.09962	2.24528	2.269	2.30736	2.31935	2.27596	2.23698	2.23471	2.23541
BAE76170	yaiA	2.37015	2.41145	2.22077	2.17808	2.50716	2.13447	2.39621	2.09133	2.50684	2.54612	1.99522	2.10579	2.21192	2.26633	2.8031	2.83431	2.37503	2.29997	2.1801	2.13949	2.16751	2.22955	2.29426	2.32059	2.23648	2.24089	2.04021	2.07497	2.22559	2.33456
BAE76150	hemB	2.4857	2.48955	2.49509	2.50552	2.4888	2.48437	2.50871	2.56297	2.36166	2.39551	2.39218	2.42826	2.53894	2.54561	2.33732	2.30732	2.37481	2.40684	2.49577	2.50052	2.4412	2.42424	2.42776	2.40947	2.72111	2.74359	2.75718	2.71899	2.69853	2.71396
BAE77558	glmU	2.72277	2.76807	2.82005	2.75924	2.9202	2.76032	2.83575	2.87324	2.66159	2.67284	2.68981	2.74118	2.84669	2.82995	2.66641	2.59929	2.37451	2.37695	2.46585	2.51554	2.50396	2.46883	2.49252	2.47432	2.92159	2.9571	2.93955	2.89309	2.83623	2.9021
BAA16394	guaA	2.55457	2.5974	2.47482	2.47463	2.74798	2.72249	2.78214	2.8692	2.66179	2.72192	2.40877	2.43823	2.88396	2.76592	2.76524	2.79698	2.37244	2.47188	2.662	2.59616	2.6922	2.79934	2.56846	2.57475	2.84518	2.85094	2.96283	2.99725	2.96029	2.9756
BAE76436	ydcL	2.7192	2.55442	2.50256	2.48062	2.4838	2.46952	2.55726	2.594	2.24669	2.24204	2.4112	2.47928	2.64519	2.66074	2.2005	2.17507	2.37227	2.28102	2.22736	2.2391	2.14212	2.10979	2.11446	2.10814	2.33057	2.33496	2.2883	2.29283	2.17729	2.14523
BAA16555	gshA	2.47479	2.48721	2.46578	2.40153	2.64298	2.58836	2.63142	2.69782	2.54373	2.54864	2.33423	2.39099	2.71377	2.68604	2.6609	2.62461	2.37169	2.34473	2.48801	2.46713	2.47077	2.44836	2.30637	2.31603	2.57547	2.57552	2.65361	2.63493	2.64934	2.65375
BAA77870	proS	2.64081	2.66312	2.59102	2.59723	2.79262	2.72093	2.76801	2.8428	2.83606	2.88956	2.50512	2.55599	2.82899	2.79848	2.86047	2.86428	2.37134	2.47849	2.53959	2.58667	2.59528	2.55387	2.58513	2.58216	2.8676	2.84544	2.9395	2.92663	2.9793	3.04066
BAE77485	corA	2.43509	2.44167	2.33491	2.25985	2.37893	2.41787	2.41984	2.50068	2.50454	2.55824	2.23934	2.27221	2.56693	2.45736	2.28504	2.24417	2.36876	2.43456	2.44074	2.45946	2.50635	2.59396	2.46802	2.43418	2.30774	2.31734	2.56816	2.53584	2.70295	2.60775
BAE76364	bioC	2.00457	1.9364	1.71636	1.76784	2.07076	1.80442	2.24137	2.16868	2.0908	2.14587	1.65638	1.76789	2.14891	2.05204	1.92597	1.96411	2.36676	2.32412	2.18501	2.36382	2.50331	2.39664	2.21538	2.24192	1.83791	1.98735	1.92211	1.95193	1.86605	2.00008
BAE76285	gcl	0.660466	0.481945	0.557551	0.617304	0.578708	0.715451	0.593008	0.704987	0.634273	0.63287	0.787061	0.73326	0.72768	0.624698	0.64841	0.631493	2.36484	2.38459	2.51486	2.53525	2.5547	2.55464	2.37514	2.37672	2.53197	2.54514	2.58232	2.55727	2.78588	2.81996
BAE77106	htrG	2.41695	2.43945	2.36829	2.37907	2.3383	2.34028	2.44665	2.39518	2.08148	2.08812	2.26772	2.34633	2.58509	2.57906	2.1868	2.11564	2.36238	2.30578	2.22037	2.29246	2.20501	2.08568	2.15707	2.17826	2.37014	2.40155	2.43656	2.36603	2.18432	2.19899
BAE76210	cyoC	2.34848	2.49151	2.18781	2.26853	2.62013	2.39633	2.60098	2.57724	2.50897	2.57287	2.08794	2.22259	2.49486	2.41087	2.5137	2.61695	2.36069	2.45747	2.71626	2.56356	2.67684	2.64851	2.53919	2.5739	2.43925	2.45412	2.44229	2.55707	2.50868	2.44458
BAA35952	phoP	2.53852	2.5633	2.57215	2.5371	2.75416	2.76188	2.70432	2.80427	2.7979	2.80619	2.50551	2.52056	2.86722	2.80658	2.75458	2.77828	2.35589	2.47557	2.51083	2.57255	2.64571	2.64251	2.63562	2.64288	2.71585	2.6956	2.91881	2.84498	2.94383	2.97277
BAA15624	manX	2.48184	2.52014	2.51573	2.46463	2.66713	2.61667	2.61466	2.67014	2.0825	2.12203	2.421	2.42917	2.77079	2.71821	2.22827	2.17206	2.35548	2.38942	2.50147	2.51588	2.52168	2.52805	2.3262	2.32337	2.64148	2.64859	2.69222	2.64449	2.30885	2.30194
BAA35585	poxB	2.16225	1.96828	1.97045	1.99771	2.13841	2.2092	2.25537	2.35313	1.66026	1.69451	1.93623	1.95521	2.40517	2.3849	1.43376	1.64166	2.35512	2.41473	2.49623	2.45602	2.53495	2.62856	2.08234	2.08928	1.68716	1.72342	1.87246	1.90114	1.44971	1.53418
BAE76188	secD	2.49433	2.51381	2.46264	2.46564	2.66447	2.56625	2.62064	2.67933	2.69327	2.73023	2.41373	2.44724	2.66244	2.66127	2.75294	2.77274	2.35377	2.38318	2.44703	2.51519	2.47911	2.44029	2.42939	2.4302	2.75151	2.76289	2.79214	2.7639	2.77853	2.84693
BAB96592	nhaA	2.02602	1.96855	2.02798	1.98805	2.0545	1.88714	2.21833	2.25762	1.93205	1.94987	1.87507	2.01071	2.13584	2.16894	1.84378	1.77556	2.35342	2.3688	2.35945	2.36321	2.4239	2.31433	2.20396	2.21294	1.87372	1.90917	1.91169	1.83632	1.67001	1.69849
BAA15665	znuA	2.21875	3.14571	2.24183	2.25492	2.36207	2.29676	2.67337	2.66981	2.20186	2.14057	2.18932	2.31999	2.72709	3.26736	2.71339	2.62538	2.35201	2.29062	3.61534	2.28487	2.49495	2.41394	2.09103	2.12756	3.90048	2.44557	3.43697	3.4166	2.46085	2.68787
BAE78054	dnaB	2.3356	2.3725	2.28381	2.25514	2.36476	2.26245	2.29655	2.34749	2.33392	2.37091	2.17336	2.20592	2.37512	2.37999	2.52417	2.4853	2.3512	2.2846	2.25752	2.29274	2.24046	2.23083	2.33785	2.35793	2.42005	2.46955	2.47531	2.45297	2.52878	2.53107
BAE77460	ubiD	2.35187	2.37115	2.32464	2.34551	2.40023	2.29103	2.39483	2.44697	2.32978	2.33359	2.20048	2.26032	2.40214	2.42285	2.46715	2.4359	2.35105	2.30158	2.35258	2.33449	2.37047	2.40029	2.29658	2.29954	2.51569	2.50058	2.56414	2.54915	2.53626	2.55957
BAE77350	oxyR	2.43898	2.42129	2.48064	2.4633	2.52165	2.43929	2.44391	2.56937	2.49896	2.48497	2.38773	2.43945	2.56158	2.5302	2.64208	2.55049	2.35097	2.32028	2.46534	2.49268	2.43868	2.42912	2.43983	2.46513	2.67721	2.69869	2.68289	2.6624	2.71397	2.73876
BAE76631	yeiG	2.32196	2.40386	2.36341	2.37336	2.41063	2.30715	2.45344	2.44909	2.15902	2.16277	2.31059	2.33585	2.48569	2.46055	2.23001	2.25798	2.35078	2.36332	2.30845	2.36879	2.39585	2.41097	2.349	2.36516	2.46092	2.48642	2.47844	2.45743	2.40783	2.40282
BAA15678	yecD	2.11725	2.09588	2.07287	2.03498	2.09651	2.00806	2.13173	2.11951	2.12557	2.13274	1.94903	2.01649	2.1255	2.23363	2.04463	2.03529	2.35074	2.29688	2.25443	2.21811	2.25779	2.22793	2.10579	2.08454	1.99432	2.05297	2.03464	2.07188	2.09889	2.08723
BAA14777	oppC	1.9942	2.0286	1.95867	2.02178	2.27494	2.18188	2.49588	2.55066	2.20061	2.22432	1.94034	1.92279	2.5899	2.46284	2.32027	2.31078	2.3507	2.48833	2.75192	2.72782	2.85633	2.77728	2.55422	2.62399	2.60045	2.60256	2.67145	2.73214	2.57575	2.59989
BAA77890	ivy	2.49504	2.42256	2.46356	2.45418	2.35983	2.3414	2.55163	2.54082	2.22988	2.2563	2.34537	2.38952	2.61607	2.59043	2.11176	2.07069	2.34995	2.35622	2.28721	2.31573	2.32039	2.27673	2.22531	2.24413	2.00944	2.03913	2.00866	1.9761	2.14982	1.98894
BAE77747	yhjY	2.14608	1.94983	1.95041	1.85521	1.87685	1.83267	2.0225	2.10147	1.53255	1.44734	1.83694	1.781	2.07434	2.0843	1.24193	1.23174	2.34786	2.28433	2.23048	2.18038	2.18337	2.18219	2.04426	2.05046	1.62955	1.59972	1.71056	1.69233	1.49466	1.52897
BAE77456	pepQ	2.34081	2.33654	2.37278	2.34927	2.47291	2.46546	2.47064	2.49003	2.31531	2.3487	2.28748	2.336	2.59707	2.53009	2.44939	2.4918	2.34769	2.29472	2.354	2.36307	2.37987	2.4375	2.24661	2.23764	2.59418	2.62989	2.70492	2.68066	2.64948	2.68528
BAE77002	yqgB	2.48613	2.4509	2.75892	2.77218	2.76219	2.60849	2.65224	2.82094	2.63204	2.71132	2.50614	2.62705	2.69857	2.78578	2.732	2.66933	2.34652	2.28058	2.61958	2.56214	2.54053	2.18183	2.31717	2.38113	2.83612	2.81462	2.77623	2.73607	2.56214	2.57411
BAE76543	yebY	2.35804	2.40941	2.3858	2.40447	2.34508	2.07714	2.30989	2.22004	2.54293	2.49588	2.24114	2.36624	2.21925	2.22663	2.41122	2.3747	2.34575	2.3102	2.30443	2.36463	2.17131	2.20139	2.49543	2.50493	2.41123	2.42317	2.2542	2.20721	2.50597	2.37654
BAE76240	ybaJ	2.07942	2.07894	1.99843	1.94082	2.10282	1.77503	2.07152	1.89814	2.1112	2.09002	1.85487	1.97866	2.04138	2.07465	2.26056	2.18704	2.34568	2.1749	2.11959	2.1479	2.15815	2.11611	2.04895	2.09783	1.92555	1.96999	1.89386	1.89705	1.93486	1.91706
BAA15664	yebA	2.09084	2.38537	2.04425	2.06719	2.16316	2.03561	2.19904	2.2565	2.28485	2.23074	1.9138	2.00112	2.33758	2.55515	2.64427	2.60126	2.34557	2.30152	2.68843	2.28074	2.42453	2.25984	2.21937	2.22432	2.93558	2.12683	2.62531	2.60067	2.24855	2.36509
BAE76980	argP	2.25965	2.3094	2.14716	2.19253	2.31679	2.16008	2.31308	2.32207	2.1342	2.11361	2.07519	2.11201	2.32098	2.35376	2.10121	2.05938	2.34492	2.22507	2.2934	2.26869	2.28584	2.01655	2.18139	2.18834	2.2791	2.31358	2.30696	2.26293	2.1548	2.21606
BAE77196	yraP	2.42621	2.40827	2.50053	2.40052	2.44058	2.32332	2.41685	2.46065	2.47926	2.41795	2.22694	2.38064	2.54916	2.47735	2.49624	2.45819	2.3439	2.19124	2.31265	2.34204	2.29302	2.0641	2.22921	2.26583	2.44632	2.4428	2.42532	2.42414	2.42918	2.43549
BAE77825	yhhN	2.27089	2.24522	2.11866	2.21371	2.17633	2.10637	2.24664	2.29589	2.15056	2.13252	2.04279	2.15272	2.38024	2.35815	1.97263	1.8495	2.34362	2.27235	2.17772	2.13886	2.19372	2.0184	2.01295	2.06921	2.12672	2.11084	2.17605	2.1846	2.03445	2.05969
BAE76842	ygcM	2.38843	2.45086	2.22968	2.21797	2.25089	1.90427	2.07789	2.05195	2.33642	2.27737	1.93987	2.08293	2.01197	1.98615	2.14358	2.16012	2.34255	2.27669	2.0052	2.08865	2.02891	1.65898	2.34724	2.37509	2.26902	2.26778	2.18753	2.14779	2.22349	2.25713
BAE77320	yjaG	2.3719	2.39519	2.35268	2.36664	2.43259	2.34303	2.41595	2.4716	2.38679	2.41322	2.23393	2.25822	2.43256	2.4783	2.49235	2.40912	2.34217	2.26094	2.31451	2.33792	2.30868	2.24281	2.25606	2.27907	2.51298	2.46358	2.46184	2.46662	2.46946	2.50132
BAE76239	hha	2.39672	2.48723	2.3453	2.33614	2.48009	2.45132	2.39658	2.23948	2.56664	2.46822	2.19721	2.2154	2.44303	2.46636	2.70975	2.66622	2.3418	2.21548	2.3054	2.35207	2.39761	2.34248	2.27162	2.27232	2.46428	2.53638	2.48974	2.51179	2.36532	2.45897
BAA35637	pflA	2.25559	2.26097	2.27185	2.21266	2.28839	2.20234	2.363	2.43808	2.16891	2.22989	2.08196	2.18762	2.33678	2.32608	2.18971	2.02857	2.34128	2.25604	2.4173	2.33551	2.26943	2.28123	2.17798	2.21298	2.36139	2.39804	2.42591	2.37465	2.34939	2.33043
BAA16467	yfiF	2.47694	2.47405	2.52311	2.51605	2.50727	2.42728	2.51549	2.5724	2.63215	2.64573	2.43874	2.47605	2.54866	2.52129	2.69885	2.65508	2.34111	2.32872	2.39586	2.46549	2.40659	2.34431	2.50814	2.51647	2.57714	2.58412	2.59278	2.53595	2.68179	2.67993
BAE77649	yicC	2.47497	2.42534	2.4415	2.45057	2.53245	2.46727	2.49576	2.56415	2.49657	2.51719	2.30449	2.35277	2.56989	2.54266	2.56403	2.55999	2.34095	2.37283	2.37526	2.387	2.43485	2.50512	2.37199	2.40017	2.49126	2.46084	2.5511	2.543	2.59296	2.62005
BAA15039	cybB	2.51074	2.50191	2.41033	2.3708	2.4033	2.32293	2.4024	2.44304	2.38611	2.38612	2.27761	2.34888	2.34625	2.39152	2.16749	2.24099	2.3401	2.26457	2.28837	2.27748	2.24792	2.11827	2.36514	2.39752	2.62135	2.64419	2.67709	2.62575	2.74786	2.68975
BAE77239	yrbF	2.41091	2.44803	2.51762	2.46524	2.49496	2.46588	2.44386	2.44731	2.61467	2.63414	2.41639	2.4369	2.51504	2.529	2.8874	2.90588	2.33944	2.39305	2.39226	2.45965	2.40886	2.51546	2.57811	2.56103	2.6249	2.63086	2.70491	2.71115	2.85497	2.89811
BAA16398	yfgL	2.42532	2.41904	2.3065	2.30368	2.48547	2.33662	2.46873	2.55157	2.52065	2.58892	2.17651	2.30492	2.44158	2.40387	2.51355	2.56676	2.33894	2.41245	2.44602	2.37836	2.50526	2.3055	2.39701	2.43005	2.33322	2.37463	2.45879	2.4804	2.49361	2.49506
BAA15226	ydeI	1.71868	1.48871	1.50666	1.37772	0.814218	1.44105	1.83138	1.8925	1.12942	0.837087	1.51546	1.55397	1.91931	1.93105	1.0039	0.86204	2.33858	2.25145	2.00345	2.01812	2.05024	1.94626	1.59537	1.64687	1.11444	0.941803	1.38301	1.29405	1.03623	0.426874
BAA35601	clpA	2.31711	2.30429	2.11349	2.09032	2.32456	2.30946	2.41068	2.51215	2.39705	2.48979	2.04534	2.08717	2.52198	2.44754	2.38705	2.48408	2.33844	2.46152	2.60878	2.43432	2.69193	3.02839	2.43342	2.44375	2.29625	2.28295	2.6016	2.6564	2.55982	2.57426
BAA15254	cspI	1.30045	1.04793	1.49647	1.41879	1.486	1.518	1.25229	0.982421	1.1358	1.20001	1.33284	1.65579	1.10614	1.7131	2.68101	2.69035	2.33807	2.176	2.19253	2.18905	2.22115	2.20549	2.40783	2.4492	1.69408	1.88243	1.76712	1.86649	1.72821	1.92334
BAA35730	yccU	2.43027	2.36235	2.46312	2.4768	2.29055	2.23721	2.36546	2.44521	2.319	2.34596	2.34421	2.37415	2.4442	2.40975	2.37923	2.3117	2.33721	2.54255	2.4288	2.38558	2.47376	2.54707	2.59949	2.62052	2.25232	2.19167	2.3236	2.25934	2.45732	2.36092
BAE77314	purD	2.56778	2.6295	2.59991	2.63782	2.82129	2.68518	2.81163	2.8703	2.5155	2.53308	2.49675	2.58641	2.8227	2.72693	2.56549	2.46145	2.33602	2.34567	2.41899	2.46236	2.51299	2.45746	2.40693	2.44273	2.92699	2.93919	2.92169	2.90972	2.73044	2.69955
BAA35912	ycfM	2.23137	2.18348	2.204	2.2009	2.33053	2.20964	2.45639	2.49707	2.42413	2.40987	2.08169	2.15001	2.43429	2.41733	2.34983	2.27387	2.3347	2.28318	2.44974	2.40521	2.43807	2.29922	2.2195	2.28059	2.39018	2.44995	2.47361	2.44873	2.45205	2.45428
BAB96652	ftsI	2.21675	2.18908	2.1388	2.1146	2.02253	1.85987	2.04525	2.01458	1.98913	1.9648	2.00239	2.08728	2.05554	2.07263	2.08406	2.12035	2.33445	2.28352	2.11636	2.09486	2.02579	2.0788	2.08416	2.15525	2.17167	2.17081	2.15033	2.08251	2.09846	2.16936
BAA16479	rluD	2.34224	2.29263	2.26692	2.24183	2.31055	2.2382	2.3151	2.29762	2.24403	2.30708	2.20285	2.22844	2.3208	2.37104	2.43319	2.47478	2.33377	2.26479	2.24667	2.30694	2.23046	2.27599	2.21609	2.21652	2.34163	2.33882	2.37101	2.35086	2.48336	2.50889
BAE76038	ksgA	2.26367	2.2614	2.19462	2.16256	2.40611	2.25185	2.41614	2.39302	2.3789	2.35493	2.08118	2.14848	2.38888	2.37803	2.49838	2.48108	2.33253	2.26787	2.32346	2.34485	2.37845	2.34642	2.22118	2.24472	2.35591	2.34783	2.4359	2.37108	2.41182	2.43375
BAE77379	hslU	2.5694	2.61146	2.53356	2.51872	2.71897	2.6262	2.62708	2.72652	2.64424	2.67043	2.4398	2.49585	2.66922	2.67897	2.62063	2.55116	2.32971	2.26815	2.41324	2.45164	2.39904	2.12511	2.24274	2.29642	2.66606	2.64005	2.62214	2.63799	2.6439	2.6387
BAE77684	gpsA	2.50436	2.55188	2.52382	2.5522	2.76923	2.61626	2.76365	2.80871	2.57254	2.58475	2.43283	2.51964	2.74537	2.69698	2.6228	2.6087	2.32772	2.31703	2.45055	2.50024	2.57339	2.4565	2.36607	2.38814	2.68463	2.69732	2.67504	2.65908	2.62299	2.60262
BAA35239	rnk	2.42435	2.44861	2.31872	2.26595	2.34555	2.14054	2.27027	2.30886	2.37831	2.37293	2.15973	2.27195	2.37496	2.41576	2.48223	2.50535	2.32668	2.25395	2.09314	2.20614	2.05198	2.09038	2.29209	2.28747	2.43973	2.50421	2.46587	2.37584	2.47584	2.47001
BAE76902	ygdR	2.27366	2.21718	2.14646	2.08014	2.28445	1.76558	2.03804	1.76041	2.37459	2.30411	1.64201	1.98934	1.69614	1.80478	1.93629	1.9289	2.32601	2.20597	2.02892	2.14223	2.06007	1.8139	2.17273	2.31738	1.90137	1.60152	1.43284	1.76549	1.48207	1.63507
BAA35733	yccX	2.16095	1.9999	2.0971	2.14666	1.90388	1.92759	1.9836	2.02406	1.88566	1.85118	2.03641	2.1257	2.11925	2.12491	1.87759	1.75119	2.32573	2.28902	2.23887	2.26868	2.14842	2.118	2.16804	2.1362	2.01506	2.06204	2.11656	1.94799	1.93835	1.89788
BAE78164	psd	2.34579	2.34554	2.30258	2.31801	2.44535	2.41855	2.5111	2.53777	2.35186	2.36511	2.3006	2.27536	2.60303	2.56841	2.46369	2.4672	2.32385	2.32907	2.36996	2.39985	2.38909	2.32169	2.26487	2.25036	2.34637	2.35974	2.38411	2.40659	2.28556	2.31711
BAA15334	mdtJ	1.71856	1.69571	1.88308	1.98695	1.83716	1.85956	1.31822	1.36711	1.55827	1.7333	1.83622	1.92067	1.71614	1.84892	2.51081	2.51963	2.32361	2.29582	2.17317	2.29416	2.00023	2.15662	2.48141	2.50293	1.87395	1.81214	1.81726	1.7836	1.91224	2.111
BAE78141	aspA	2.1511	2.15927	2.04221	1.97314	2.0139	1.90281	2.06171	2.05869	2.09591	2.12528	1.84335	1.94693	2.03799	2.06695	2.04622	2.02188	2.32345	2.2276	1.96467	2.04912	2.10801	2.00339	2.04628	2.10361	2.2202	2.20067	2.26711	2.1797	2.2748	2.2512
BAA16389	ppk	2.22175	2.19797	2.11875	2.1121	2.24417	2.23433	2.25335	2.3026	2.10874	2.09652	2.04027	2.11431	2.38163	2.35331	2.30572	2.27516	2.3233	2.24805	2.23862	2.27874	2.28031	2.29284	2.12292	2.12274	2.25118	2.24579	2.32922	2.31485	2.2848	2.29588
BAA16404	yfgB	2.43179	2.4316	2.3239	2.33917	2.4666	2.3641	2.38306	2.43902	2.4947	2.50003	2.21793	2.27403	2.40603	2.41885	2.67267	2.65313	2.32288	2.27436	2.36477	2.3178	2.36141	2.12107	2.36252	2.35971	2.57266	2.57711	2.5592	2.53872	2.54322	2.57986
BAE76396	yciW	2.26189	2.29796	2.16855	2.14588	2.34712	2.30046	2.33792	2.38016	2.253	2.24791	2.08465	2.09444	2.48772	2.63011	2.3775	2.4362	2.32187	2.32713	1.99249	2.29386	2.34896	2.37339	2.15264	2.18978	2.39128	2.4077	2.54899	2.54221	2.43363	2.41222
BAE77492	yifL	2.38614	2.53314	2.25704	2.22843	2.20372	1.84754	2.14931	1.61219	2.2271	2.15994	1.99785	2.14376	1.9378	1.88675	1.90711	2.00212	2.32122	2.37553	2.26504	2.21383	2.05928	2.24101	2.37365	2.40599	2.21798	2.0544	1.98217	2.0907	1.91082	1.52455
BAE76299	purK	2.48107	2.56665	2.56713	2.5729	2.7047	2.60476	2.70811	2.74761	2.69459	2.718	2.51264	2.53383	2.79363	2.70381	2.85319	2.87165	2.32046	2.3846	2.44695	2.57157	2.51314	2.56881	2.56823	2.59923	2.8231	2.8234	2.81494	2.79095	2.8592	2.8666
BAE78381	slt	2.09544	2.096	2.03401	2.03837	2.15322	2.02279	2.23145	2.28252	1.91067	1.91436	1.95256	1.99312	2.27535	2.25473	1.77218	1.75828	2.31903	2.25633	2.29848	2.22703	2.31072	2.11026	2.03797	2.08439	2.07921	2.10672	2.17167	2.11664	2.00181	1.95533
BAE78233	mpl	2.31934	2.36572	2.33972	2.36831	2.47128	2.35764	2.45129	2.49469	2.47288	2.50612	2.26209	2.3	2.48919	2.46189	2.57527	2.57008	2.31884	2.30608	2.38994	2.4347	2.45912	2.44099	2.40784	2.44513	2.49543	2.52087	2.53044	2.50078	2.58567	2.60012
BAE76459	tam	2.02829	1.83307	1.80104	1.81944	1.86899	1.91152	1.98674	2.00071	1.56373	1.62739	1.84615	1.82576	2.12637	2.07706	1.42365	1.45125	2.31686	2.19841	2.20586	2.17382	2.19468	2.25654	1.93495	1.95997	1.53767	1.65199	1.71912	1.5705	1.54433	1.48345
BAE78004	fmt	2.35531	2.35198	2.31868	2.29817	2.51295	2.37534	2.47407	2.50156	2.39439	2.41132	2.22611	2.29407	2.49447	2.52012	2.60236	2.54966	2.31661	2.24486	2.35882	2.34766	2.37823	2.27148	2.23055	2.25483	2.45292	2.50432	2.45209	2.44788	2.49406	2.55768
BAA15501	yniA	2.05555	1.95014	1.89145	1.87822	2.012	1.96165	2.22862	2.21778	1.81412	1.8356	1.79139	1.81742	2.23724	2.30713	1.8349	1.69267	2.3166	2.29571	2.49026	2.37989	2.47629	2.42089	2.19294	2.20727	1.91996	1.85206	1.90461	1.95344	1.9087	1.87159
BAA15610	yeaY	2.09007	2.1299	2.12687	2.064	2.0239	1.93216	2.08292	2.12945	2.1534	2.20333	1.93956	2.04724	2.06171	2.05814	2.30148	2.32666	2.31526	2.30661	2.15055	2.16772	2.16075	2.11539	2.07991	2.13001	2.06371	2.07818	2.14349	2.0426	2.07283	2.06926
BAA35874	rimJ	2.26892	2.31594	2.15267	2.09396	2.16826	2.18085	2.19171	2.21265	2.17017	2.16263	2.05472	2.09286	2.33482	2.303	1.98903	1.98301	2.31458	2.24666	2.30874	2.26146	2.26427	2.24724	2.2297	2.1917	2.30783	2.28395	2.34855	2.37717	2.39637	2.30333
BAE77015	yggT	2.30189	2.31211	2.25056	2.2176	2.35793	2.19442	2.36839	2.29028	2.37677	2.38405	2.16975	2.1913	2.31103	2.3185	2.22907	2.18715	2.31321	2.25418	2.29121	2.32702	2.27666	1.99455	2.21294	2.25466	2.39598	2.46055	2.35315	2.34236	2.38818	2.34323
BAE77287	tldD	2.26134	2.25932	2.25326	2.23291	2.3348	2.29318	2.3856	2.45991	2.27121	2.24942	2.135	2.21579	2.4307	2.45137	2.51619	2.4866	2.31297	2.253	2.39254	2.3719	2.41508	2.40883	2.27832	2.29594	2.33692	2.39722	2.42636	2.38342	2.33707	2.41316
BAA35814	ycdW	2.30289	2.30227	2.2733	2.26033	2.31883	2.35931	2.3681	2.47854	2.44925	2.46349	2.18785	2.25621	2.52381	2.49839	2.45468	2.42078	2.31261	2.37021	2.42755	2.43122	2.42145	2.49403	2.32976	2.35665	2.44224	2.44174	2.58914	2.54468	2.6316	2.62953
BAB96616	folA	2.41679	2.46121	2.48822	2.49209	2.5088	2.4632	2.37896	2.40041	2.54568	2.53199	2.35411	2.39937	2.44199	2.39659	2.53308	2.47271	2.31257	2.2679	2.24495	2.26969	2.19639	2.18019	2.40847	2.45791	2.61073	2.60805	2.55817	2.52631	2.6579	2.63117
BAE77242	kdsC	2.37869	2.33491	2.33098	2.23306	2.45374	2.3174	2.43096	2.44465	2.52351	2.53774	2.14771	2.1395	2.40929	2.42356	2.4994	2.4737	2.31241	2.30779	2.3677	2.3393	2.37154	2.33066	2.30224	2.33689	2.44496	2.45134	2.41415	2.41476	2.47547	2.49685
BAE77248	ptsN	2.41997	2.50448	2.44503	2.43863	2.62415	2.51356	2.65172	2.66773	2.53359	2.51037	2.38183	2.40524	2.71104	2.63224	2.57053	2.5991	2.31213	2.42537	2.61378	2.60006	2.65967	2.70984	2.51218	2.54847	2.51315	2.52875	2.62477	2.59442	2.55613	2.59294
BAA15575	yeaA	2.47172	2.52069	2.51368	2.46691	2.481	2.49227	2.47556	2.45031	2.48521	2.5032	2.33159	2.44242	2.5363	2.48005	2.52344	2.67723	2.31159	2.43547	2.45796	2.47345	2.47788	2.81953	2.5843	2.56639	2.55511	2.6102	2.78108	2.72246	2.72684	2.72024
BAE77313	purH	2.48655	2.55215	2.66191	2.66728	2.85557	2.80362	2.82867	2.88007	2.49462	2.5374	2.60045	2.63403	2.94549	2.82735	2.53798	2.49475	2.30987	2.33267	2.54976	2.579	2.54292	2.55766	2.47075	2.461	3.01147	3.03139	3.0617	3.06871	2.84253	2.87773
BAA15999	rcsD	2.2273	2.23751	2.25249	2.18561	2.21989	2.17491	2.19088	2.20152	2.20422	2.18751	2.11936	2.16622	2.30891	2.30072	2.37248	2.4051	2.30983	2.26965	2.18472	2.23264	2.18596	2.21419	2.24446	2.25487	2.17914	2.15059	2.23671	2.19122	2.20411	2.22975
BAE77347	yijD	2.42471	2.47234	2.42151	2.41488	2.47273	2.20534	2.47067	2.46278	2.75746	2.71768	2.22361	2.35521	2.25235	2.29968	2.5851	2.53528	2.30972	2.23201	2.34116	2.31094	2.28331	2.03812	2.53341	2.55307	2.61931	2.54703	2.39739	2.35333	2.4423	2.482
BAE77861	glgX	2.25234	2.30721	2.16297	2.16	2.32714	2.28852	2.46174	2.49462	2.08743	2.07398	2.14471	2.13303	2.45549	2.43941	2.08882	2.13805	2.30803	2.33411	2.45223	2.3935	2.49851	2.54431	2.31115	2.28946	2.13243	2.16466	2.24099	2.27411	2.1214	2.08576
BAE76757	ypjD	2.2526	2.23763	2.19345	2.19641	2.1299	1.98258	2.13866	2.07964	2.10071	2.10359	2.14605	2.19811	2.23818	2.15292	2.04738	2.10575	2.30673	2.17456	2.08825	2.16365	2.05622	1.90367	2.1626	2.14952	2.16876	2.22517	2.10244	2.04994	2.06265	2.14205
BAA14828	acnA	2.17601	2.17319	2.15829	2.17028	2.29709	2.27623	2.43624	2.50075	1.95529	1.98172	2.11753	2.14077	2.50327	2.47854	2.03412	2.04598	2.30643	2.34004	2.44087	2.39761	2.51161	2.5676	2.20267	2.21353	2.23531	2.2364	2.43358	2.40185	2.14487	2.14462
BAE76451	yddM	2.23029	2.20798	2.1896	2.10559	2.01414	1.73645	1.98821	1.92699	2.13005	2.05007	2.02707	2.13709	2.00495	2.06063	2.21447	2.22218	2.30357	2.31547	2.16217	2.19664	2.19867	2.2106	2.36101	2.37366	2.0552	2.07162	2.03292	1.9913	2.1618	2.11937
BAA77860	accA	2.52282	2.57091	2.51433	2.48976	2.70384	2.59869	2.64697	2.70662	2.73343	2.76026	2.41477	2.46872	2.68988	2.63899	2.72453	2.73819	2.30349	2.42254	2.50904	2.5219	2.576	2.57295	2.51413	2.52739	2.71096	2.71338	2.79705	2.77261	2.82637	2.83868
BAA36067	lolB	2.25961	2.22278	2.14484	2.11442	2.19008	2.11361	2.21685	2.20507	2.15523	2.25347	2.06101	2.11633	2.32953	2.21854	2.15751	2.13352	2.30323	2.28861	2.29638	2.25888	2.23386	2.25813	2.21577	2.195	2.3734	2.35667	2.44125	2.39483	2.39308	2.4396
BAE77398	cpxA	2.25364	2.24029	2.30238	2.29747	2.50107	2.41208	2.4648	2.51917	2.29932	2.33489	2.20662	2.26698	2.53625	2.53487	2.42986	2.39155	2.30291	2.31252	2.4316	2.45711	2.5017	2.45074	2.30496	2.28129	2.41922	2.45129	2.51953	2.48566	2.44094	2.44972
BAA36075	chaB	2.09452	2.05766	1.94369	1.96578	1.86094	1.77382	2.0587	1.99834	1.67195	1.66993	1.8562	1.80054	2.09894	2.10897	1.7542	1.59342	2.30284	2.30493	2.21106	2.17458	2.24006	2.46785	2.09692	2.03255	1.67108	1.72226	1.91482	1.87216	1.69298	1.69905
BAA16422	iscA	2.61888	2.6829	2.42825	2.41887	2.86442	2.51324	2.85308	2.71539	3.12041	3.19586	2.33088	2.42129	2.6287	2.49126	2.68222	2.75093	2.30002	2.6098	2.61578	2.68597	2.91704	2.76213	2.87411	2.88533	2.6642	2.62374	2.59417	2.62893	2.83701	2.56187
BAA16397	der	2.35962	2.31097	2.28142	2.27948	2.47132	2.39834	2.47043	2.53132	2.51154	2.55461	2.20382	2.20871	2.55337	2.51453	2.69399	2.67769	2.29925	2.28489	2.45083	2.40794	2.42615	2.37447	2.30141	2.34678	2.43502	2.47397	2.49801	2.50593	2.55701	2.58263
BAA16501	recN	1.70101	1.67895	1.6614	1.67926	1.72177	1.74121	1.74326	1.71428	1.65547	1.69633	1.55612	1.63624	1.79367	1.73918	1.69508	1.70562	2.29889	2.24999	2.18751	2.17126	2.01913	1.98614	1.9823	1.97808	2.10161	2.11989	2.11435	2.07944	2.18411	2.26153
BAE77559	glmS	2.78447	2.85736	2.828	2.80856	3.06931	3.00434	3.02787	3.11124	2.84955	2.87893	2.70911	2.76428	3.08703	3.07068	2.89941	2.85611	2.29795	2.32609	2.52152	2.56696	2.59879	2.53942	2.488	2.50626	3.04006	3.05334	3.12277	3.10976	3.07127	3.0877
BAA15360	fumA	2.39572	2.41335	2.5019	2.47619	2.54287	2.53179	2.53359	2.60821	2.35315	2.35098	2.43617	2.45164	2.61577	2.60454	2.40119	2.41098	2.29772	2.33164	2.5177	2.5516	2.43782	2.48614	2.41012	2.4307	2.6572	2.69624	2.67815	2.66968	2.54498	2.57653
BAE78142	fxsA	2.34095	2.36054	2.42424	2.3222	2.05231	1.99276	2.0161	1.97798	1.94292	2.0162	2.27432	2.33624	1.86434	1.94923	1.80583	1.73216	2.29693	2.2668	1.97731	2.06198	1.96175	1.71059	2.10911	2.17096	2.3339	2.28463	2.06091	2.07176	1.81078	1.89298
BAE76651	yejK	2.36901	2.40444	2.46117	2.42301	2.48597	2.43601	2.41536	2.45553	2.56358	2.58939	2.3232	2.37959	2.51742	2.44846	2.60506	2.56858	2.29562	2.30505	2.33062	2.4094	2.34274	2.39181	2.46153	2.47787	2.54013	2.56469	2.60297	2.53723	2.72562	2.76754
BAE77442	hemN	2.33178	2.32273	2.27834	2.24909	2.34517	2.27979	2.30136	2.385	2.27469	2.29494	2.21763	2.2165	2.45035	2.41654	2.33847	2.32917	2.29541	2.24028	2.35727	2.31823	2.23877	2.19625	2.17745	2.2153	2.42641	2.44211	2.43841	2.4317	2.4316	2.50185
BAA15046	mdoD	2.31281	2.2993	2.31654	2.27443	2.41161	2.34898	2.32084	2.36292	2.32527	2.32559	2.19008	2.25869	2.37975	2.37364	2.24171	2.28605	2.29494	2.23071	2.21035	2.23304	2.23788	2.19849	2.20786	2.23812	2.30589	2.28929	2.32108	2.2909	2.3256	2.32203
BAA35413	pnuC	2.23638	2.23573	2.30627	2.2475	2.3556	2.29887	2.33495	2.36772	2.06924	2.1501	2.20839	2.23073	2.28476	2.3278	2.05515	2.06399	2.29487	2.27978	2.32604	2.35663	2.3322	2.23455	2.26332	2.27655	2.46491	2.44972	2.40871	2.37156	2.35053	2.34435
BAE76480	ydgD	2.14732	2.07035	2.16435	2.06275	2.08883	2.01722	2.08905	2.14476	2.08194	2.06785	2.00619	2.04392	2.13595	2.15593	2.12092	2.08769	2.29277	2.28458	2.29341	2.24102	2.21831	2.22952	2.21547	2.20666	1.94912	1.99989	1.99986	1.98324	1.93177	2.02808
BAE76562	yeeI	2.28563	2.32944	2.33782	2.24373	2.40573	2.35935	2.39929	2.45672	2.2736	2.28088	2.09501	2.22238	2.48028	2.47015	2.29246	2.30262	2.29272	2.22217	2.26036	2.30457	2.30214	2.21737	2.15891	2.23871	2.33226	2.38026	2.36544	2.36027	2.2442	2.22647
BAE78153	blc	2.11767	2.04034	2.05155	1.98409	2.02707	1.99653	2.08641	2.12213	1.64948	1.49399	1.93779	2.01064	2.24269	2.28249	1.38005	1.51894	2.29199	2.19479	2.20782	2.14376	2.07445	2.0791	2.03514	2.03784	1.64294	1.59977	1.61394	1.61954	1.45399	1.27145
BAB96747	pyrH	2.48005	2.52125	2.63085	2.61138	2.7182	2.74853	2.65424	2.73279	2.6591	2.71382	2.54588	2.60695	2.80061	2.68526	2.78418	2.84875	2.29126	2.40296	2.52019	2.58287	2.6376	2.80843	2.67484	2.67004	2.7567	2.79163	2.91667	2.93465	3.07216	3.08821
BAE77075	parC	2.22653	2.25028	2.18196	2.17782	2.34695	2.32469	2.32598	2.39371	2.36355	2.3879	2.12997	2.11436	2.42072	2.37888	2.57463	2.52794	2.28984	2.27341	2.35938	2.3594	2.38437	2.39128	2.27183	2.31471	2.39678	2.43733	2.49601	2.46802	2.58302	2.61134
BAE76960	fldB	2.40716	2.41933	2.42709	2.40581	2.41447	2.30743	2.38443	2.50027	2.46629	2.52168	2.28597	2.37863	2.38274	2.35248	2.52026	2.47912	2.28919	2.24703	2.22285	2.32927	2.30597	2.25397	2.3353	2.41089	2.48744	2.4691	2.45007	2.33587	2.51862	2.45741
BAE78053	qor	2.22082	2.16014	2.25052	2.16974	2.21055	2.23524	2.38201	2.44138	1.84809	1.84785	2.12052	2.17425	2.49524	2.48417	1.75617	1.70232	2.28888	2.32862	2.40944	2.37983	2.45236	2.51079	2.13253	2.16459	2.01559	2.00831	2.18255	2.09616	1.9289	1.87337
BAA35714	ycbG	2.21369	2.26653	2.21739	2.07042	2.04758	2.06271	2.09581	2.10828	2.08475	2.05981	2.06672	2.13278	2.00887	2.14113	2.04043	2.03922	2.28868	2.29871	2.12713	2.17138	2.10248	2.03165	2.15111	2.07318	2.23391	2.22787	2.25864	2.23988	2.33415	2.30469
BAA15040	ydcA	2.41461	2.5043	2.2393	2.20559	2.29985	1.92617	2.1988	2.05177	2.34659	2.25788	1.99054	2.2473	2.08792	2.05849	2.36437	2.35155	2.28735	2.14474	2.01487	2.10832	1.96439	1.86161	2.30876	2.24904	2.35511	2.41262	2.27703	2.21019	2.50029	2.1329
BAA35615	ftsK	2.3068	2.31361	2.24168	2.25256	2.35035	2.25382	2.40612	2.46519	2.22424	2.26468	2.17355	2.23693	2.44261	2.43988	2.44993	2.45096	2.28721	2.25133	2.24023	2.26067	2.28546	2.21808	2.19294	2.2243	2.41397	2.38715	2.40174	2.38325	2.2515	2.32039
BAE77012	yqgF	2.30609	2.319	2.15356	2.14822	2.34258	2.23018	2.34175	2.32665	2.39814	2.35644	2.07297	2.12624	2.3543	2.36708	2.64091	2.63678	2.28589	2.22811	2.24958	2.21908	2.22771	2.0579	2.23564	2.31677	2.35518	2.38788	2.37063	2.33742	2.52311	2.41185
BAE77464	tatB	2.45765	2.4796	2.47949	2.44469	2.66402	2.57235	2.61058	2.59415	2.66678	2.68925	2.41239	2.43732	2.6348	2.59544	2.77559	2.77788	2.28493	2.3297	2.42276	2.51455	2.47231	2.45222	2.3723	2.38824	2.68586	2.74357	2.69562	2.68332	2.75682	2.77548
BAA35734	yccK	2.37552	2.38343	2.37603	2.36469	2.23787	2.18135	2.21513	2.18145	2.29697	2.32234	2.25185	2.26294	2.26496	2.29065	2.35677	2.25319	2.28478	2.20346	2.10665	2.18403	2.0417	2.08181	2.2937	2.25056	2.39444	2.38959	2.3737	2.43063	2.47802	2.48728
BAA16136	pta	2.37718	2.40643	2.38075	2.40027	2.59915	2.5397	2.63604	2.71517	2.57494	2.60008	2.23828	2.37256	2.72479	2.64117	2.52986	2.48547	2.28432	2.31158	2.47247	2.51139	2.5374	2.28672	2.3436	2.34683	2.54646	2.55923	2.55547	2.56026	2.584	2.59698
BAB96660	ddlB	2.27202	2.27429	2.25981	2.24637	2.31091	2.17919	2.36374	2.35903	2.34838	2.36163	2.0949	2.16854	2.2865	2.32787	2.3658	2.40155	2.28367	2.28273	2.28238	2.28826	2.38079	2.29318	2.25808	2.26823	2.41992	2.41928	2.47834	2.4166	2.45327	2.43267
BAE77574	yieG	2.52597	2.50753	2.52375	2.51795	2.6473	2.46458	2.49009	2.58373	2.76718	2.7746	2.34159	2.45118	2.52599	2.5082	2.90158	2.83806	2.28255	2.26092	2.33192	2.3994	2.32975	2.26598	2.48703	2.51407	2.66769	2.67434	2.64378	2.62531	2.82914	2.85433
BAA35815	ycdX	2.25966	2.2421	2.23976	2.21586	2.40279	2.34602	2.41447	2.36616	2.43839	2.408	2.12895	2.19136	2.46865	2.42485	2.32894	2.38426	2.28085	2.30344	2.31824	2.38053	2.35522	2.42235	2.36537	2.40625	2.47544	2.44299	2.50456	2.49058	2.54313	2.57151
BAE77096	ygiE	2.22498	2.21481	2.14323	2.16866	2.16511	2.11765	2.22905	2.27076	2.13174	2.19995	2.09666	2.10701	2.30545	2.26349	2.21574	2.24591	2.28021	2.30244	2.28275	2.25583	2.29077	2.19838	2.15498	2.22731	2.12113	2.12458	2.17791	2.10945	2.20594	2.2329
BAA15672	ruvA	2.08511	2.06799	2.03324	2.01295	2.05176	1.96272	2.02861	2.07834	2.08628	2.10588	1.90636	2.01123	2.07913	2.04085	2.15849	2.0529	2.27925	2.24994	2.16264	2.17632	2.1305	2.20442	2.17697	2.22711	2.22184	2.25336	2.33484	2.21897	2.29275	2.25982
BAE77097	ribB	2.47679	2.4197	2.40785	2.37261	2.53841	2.50924	2.57912	2.67659	2.59218	2.64291	2.24933	2.32793	2.70767	2.63339	2.93664	3.00697	2.2791	2.37305	2.53276	2.5247	2.60769	2.6365	2.53985	2.51643	2.42624	2.51365	2.65711	2.63931	2.64112	2.66583
BAE78180	rnr	2.23708	2.23942	2.18125	2.18873	2.3213	2.18588	2.40482	2.48196	2.24159	2.25235	2.11262	2.12339	2.40152	2.41442	2.44704	2.48809	2.27891	2.24051	2.39493	2.34096	2.38237	2.36784	2.14615	2.16998	2.34301	2.3496	2.39222	2.38237	2.34018	2.38248
BAA35684	pepN	2.17192	2.12406	2.00896	2.02212	2.17539	2.17602	2.24712	2.32969	2.10739	2.08989	1.93931	1.97746	2.4409	2.33312	2.21147	2.27059	2.27753	2.29934	2.38411	2.29964	2.40233	2.67017	2.17273	2.21168	2.28031	2.31696	2.48179	2.48044	2.42892	2.47248
BAA77907	gpt	2.50797	2.51944	2.30801	2.30096	2.45204	2.3473	2.40866	2.44487	2.54914	2.58701	2.22125	2.32236	2.44326	2.41791	2.49555	2.46825	2.27549	2.40491	2.2523	2.3256	2.41419	2.5203	2.51438	2.5173	2.56087	2.55808	2.68896	2.67495	2.75965	2.7884
BAE77370	metL	2.22852	2.20765	2.22928	2.25609	2.27993	2.17472	2.49641	2.57932	2.36665	2.39929	2.13812	2.20995	2.56535	2.49836	2.40484	2.36622	2.27525	2.26676	2.20171	2.401	2.44366	2.38496	2.40117	2.42898	2.404	2.46258	2.5157	2.47957	2.49517	2.52471
BAE77624	uhpA	2.32706	2.28348	2.17578	2.1629	2.19986	1.97541	2.29967	2.30202	2.37301	2.35959	2.09116	2.17458	2.22324	2.19646	2.27147	2.22891	2.2739	2.25088	2.14659	2.19365	2.32483	2.28379	2.32387	2.386	2.41522	2.35769	2.41583	2.3852	2.34255	2.3431
BAE77835	livK	2.75523	2.79718	2.79841	2.78064	2.89115	2.85501	2.57828	2.63655	2.99697	3.06853	2.73	2.73986	2.55897	2.54062	2.884	2.92588	2.27389	2.31116	2.40993	2.4042	2.39542	2.41615	2.52274	2.51559	2.82857	2.82733	2.70132	2.71847	3.04419	3.05258
BAA35732	yccW	2.28915	2.26415	2.24205	2.27988	2.30471	2.2692	2.26696	2.30493	2.38542	2.38996	2.14668	2.23632	2.33931	2.29988	2.43963	2.37646	2.27356	2.23035	2.26222	2.29364	2.23681	2.19124	2.31389	2.35116	2.51279	2.53605	2.57758	2.47819	2.62063	2.63006
BAA16399	yfgM	2.36987	2.37624	2.27891	2.29579	2.47449	2.35923	2.41993	2.42842	2.41998	2.49219	2.24574	2.25634	2.48962	2.39056	2.44176	2.52963	2.27291	2.42484	2.54408	2.44753	2.46854	2.50503	2.45664	2.43001	2.46272	2.46289	2.5401	2.60287	2.53843	2.57939
BAA35240	rna	2.26808	2.22531	2.16785	2.12392	2.1838	2.18704	2.17895	2.19923	2.17772	2.21406	2.03635	2.07847	2.25464	2.25851	2.26321	2.23381	2.27146	2.21389	2.19717	2.17621	2.11737	2.13279	2.13976	2.1334	2.34089	2.30477	2.38427	2.33903	2.35157	2.40331
BAA15842	yeeF	2.70389	2.74613	2.75303	2.75685	2.88372	2.83449	2.65533	2.73809	2.83561	2.84869	2.62557	2.68259	2.73905	2.68606	2.7475	2.72633	2.27029	2.32717	2.29953	2.43786	2.31464	2.27366	2.50176	2.54458	2.86316	2.87706	2.81325	2.77309	2.9259	2.91865
BAA16318	amiA	2.26286	2.38306	2.23212	2.19491	2.25182	2.14078	2.2353	2.28598	2.34718	2.27011	2.13428	2.12089	2.19542	2.27017	2.3476	2.32759	2.26985	2.17997	2.19753	2.21846	2.14655	2.08494	2.17173	2.20586	2.36299	2.34345	2.34898	2.31301	2.37933	2.38817
BAA36101	ychJ	2.33031	2.39243	2.18499	2.10654	2.12865	1.966	2.13341	1.98976	2.3038	2.27932	1.98254	2.15035	2.0701	1.91074	2.04002	2.12368	2.26898	2.13197	2.11023	2.14899	2.04352	2.01129	2.31164	2.39395	2.2282	2.18517	2.11794	2.15349	2.1607	2.18228
BAE76260	ybaK	2.28671	2.25464	2.26975	2.26321	2.06255	2.13022	2.17819	2.12787	2.22441	2.23572	2.14912	2.2176	2.17103	2.10248	2.04115	1.92132	2.26881	2.17493	2.12875	2.1623	2.04975	2.03663	2.21984	2.21185	2.40567	2.43161	2.4038	2.34551	2.40844	2.35914
BAE77643	spoT	2.40756	2.42798	2.3208	2.32696	2.53042	2.47896	2.4879	2.54783	2.44172	2.48108	2.24512	2.28082	2.61287	2.56043	2.63141	2.64999	2.26799	2.36363	2.45285	2.45682	2.46658	2.47706	2.29752	2.30168	2.56492	2.58903	2.68144	2.68577	2.68656	2.73402
BAA35643	aroA	2.55167	2.59889	2.61411	2.61502	2.78214	2.7392	2.68945	2.70975	2.63809	2.64271	2.56749	2.58063	2.80668	2.70435	2.74164	2.72928	2.26758	2.34572	2.5701	2.59437	2.53665	2.67097	2.54832	2.54576	2.72547	2.7099	2.82967	2.81401	2.70675	2.69085
BAA35436	ybhC	2.43009	2.41471	2.44147	2.45838	2.52441	2.51761	2.49513	2.52583	2.55973	2.53798	2.33866	2.41833	2.58203	2.52574	2.5689	2.55334	2.26719	2.2628	2.37364	2.44442	2.35408	2.51043	2.44166	2.44172	2.60787	2.63544	2.62851	2.56981	2.68409	2.70263
BAE76264	ybaS	1.12999	0.68725	0.423603	0.835278	0.601456	1.10228	1.4954	1.54504	0.0549607	-0.316553	0.448298	0.724838	1.54981	1.43362	0.359561	0.749792	2.26629	2.27774	2.19172	1.99319	2.07443	2.75066	1.67997	1.71259	-0.190464	-0.475079	0.405463	0.546954	0.00753137	0.704598
BAE76867	ygdH	2.20304	2.19629	2.10221	2.13569	2.23468	2.28052	2.31379	2.3532	2.04958	2.08345	2.07544	2.10366	2.48878	2.43965	2.22485	2.23688	2.26542	2.23767	2.31142	2.28842	2.27517	2.24139	2.12467	2.1086	2.4572	2.46688	2.58632	2.55949	2.43943	2.44604
BAE77289	rng	2.27968	2.29243	2.29361	2.29912	2.39247	2.29616	2.34814	2.37775	2.25066	2.29725	2.19658	2.23092	2.458	2.403	2.4687	2.48409	2.2654	2.25852	2.29338	2.35615	2.35699	2.39244	2.22839	2.24865	2.41282	2.44773	2.48621	2.46893	2.40943	2.48183
BAA35854	yceI	2.17572	2.17872	2.04636	2.07741	2.1785	2.25542	2.20447	2.18803	1.75578	1.85905	1.98682	1.98188	2.40783	2.43499	1.75735	1.78118	2.2653	2.20489	2.29335	2.34204	2.29583	2.26953	2.07223	2.05071	2.40727	2.39902	2.53335	2.5046	2.21481	2.10594
BAE77121	yqjI	2.16355	2.21367	2.21844	2.23722	2.14952	2.0648	2.02576	2.0973	2.03243	2.07825	2.10492	2.20961	2.01347	2.05655	1.91188	1.80217	2.26517	2.1792	2.20285	2.21233	2.03319	2.09877	2.09439	2.13669	2.36535	2.25713	2.31155	2.23861	2.24103	2.22608
BAA35401	ybgE	1.9706	2.02793	1.92077	1.97779	1.98166	1.43355	2.16455	1.75891	2.07501	2.04532	1.41472	1.83971	1.7195	1.68228	1.6881	1.60787	2.26505	2.26	2.54403	2.5012	2.47002	1.97032	2.34784	2.45069	2.03942	1.87771	1.72818	1.63758	1.67043	1.09699
BAA15677	aspS	2.37885	2.4515	2.40723	2.44082	2.59243	2.54861	2.57043	2.64633	2.64537	2.70467	2.35179	2.38131	2.69141	2.64828	2.70428	2.75344	2.26198	2.32322	2.57625	2.50397	2.54278	2.60803	2.50858	2.52887	2.6079	2.61772	2.73516	2.72583	2.77324	2.79622
BAE77351	argH	2.45008	2.46807	2.37968	2.42778	2.53329	2.40539	2.5036	2.5795	2.5114	2.57053	2.3072	2.34319	2.61633	2.44499	2.50653	2.49115	2.26145	2.3896	2.16886	2.48275	2.49222	2.51532	2.57231	2.59102	2.74694	2.75649	2.83009	2.80927	2.91788	2.94228
BAE77322	hemE	2.38383	2.35833	2.32374	2.37885	2.44024	2.34935	2.45217	2.49586	2.41372	2.39127	2.23177	2.32664	2.49707	2.50682	2.39551	2.37109	2.2613	2.24295	2.29519	2.29664	2.32571	2.13591	2.21431	2.21515	2.44623	2.47177	2.49875	2.47573	2.46989	2.50446
BAE78152	sugE	2.15781	2.14846	1.99143	2.11773	2.04948	1.69173	2.01887	1.97961	2.2706	2.17209	1.83221	2.12573	1.8167	1.9158	2.50175	2.45916	2.26093	2.17331	2.07815	2.16717	2.15785	1.81973	2.31671	2.42265	1.91548	1.99238	1.61328	1.743	1.90635	1.91678
BAA16054	nrdB	2.32837	2.33028	2.2469	2.26191	2.4793	2.44613	2.47279	2.53988	2.3192	2.38305	2.19402	2.23524	2.51725	2.50296	2.18216	2.17382	2.26081	2.32291	2.49987	2.46549	2.44446	2.41602	2.20953	2.23996	2.51057	2.52269	2.53871	2.56273	2.45029	2.48829
BAE78080	yjcO	2.29907	2.26985	2.23858	2.23568	2.17083	2.17966	2.22135	2.25787	2.14503	2.14388	2.15336	2.18457	2.21372	2.27134	2.09265	2.06988	2.2603	2.25369	2.08602	2.14025	2.13755	2.19219	2.12627	2.08964	2.37032	2.44764	2.30827	2.3687	2.33308	2.33927
BAA14835	pyrF	2.2693	2.2811	2.23215	2.19463	2.23952	2.21109	2.16746	2.18508	2.50216	2.51159	2.13276	2.15536	2.28937	2.15368	2.42315	2.38886	2.25982	2.27639	2.27626	2.32655	2.29989	2.32917	2.56807	2.54235	2.49513	2.52602	2.49574	2.47141	2.71196	2.75309
BAE76200	dxs	2.29016	2.2869	2.2298	2.22708	2.36908	2.28102	2.34789	2.38889	2.3515	2.36471	2.13212	2.19186	2.41918	2.40264	2.53841	2.56219	2.25962	2.20609	2.25705	2.27572	2.25808	2.19808	2.21596	2.23384	2.43141	2.43704	2.48194	2.43365	2.45071	2.48705
BAE77090	nudF	2.15084	2.14623	2.25216	2.22413	2.20836	2.22182	2.22763	2.21332	2.19515	2.16468	2.13735	2.18483	2.31339	2.23449	2.16068	2.22333	2.25938	2.29137	2.28215	2.29915	2.29963	2.37109	2.27702	2.30553	2.15905	2.18542	2.2717	2.20721	2.26265	2.2692
BAA15452	ydiI	2.37276	2.49559	2.35713	2.32165	2.35107	2.08324	2.28675	2.24617	2.36524	2.38486	2.26045	2.32975	2.10698	2.08314	2.08535	2.15434	2.25598	2.26824	2.34302	2.2628	2.23219	2.34256	2.27322	2.35286	2.27279	2.28236	2.16161	2.23005	2.15245	2.05579
BAA15625	manY	2.30402	2.258	2.30143	2.26148	2.52277	2.45097	2.53605	2.60697	2.11575	2.06145	2.17176	2.2415	2.67181	2.59209	2.09791	2.08214	2.25573	2.20193	2.47142	2.4602	2.448	2.27617	2.14358	2.17558	2.61138	2.61401	2.6297	2.59574	2.25562	2.29517
BAA35440	moaB	2.10435	2.17746	2.07782	2.09775	2.33471	2.26071	2.58049	2.51361	2.07628	2.08466	2.0127	2.02391	2.5695	2.52722	1.83113	1.86579	2.25535	2.23775	2.56649	2.38678	2.49082	2.50599	2.12913	2.16701	2.19641	2.21444	2.29234	2.2638	2.09337	1.98325
BAE78266	yjgB	2.04279	1.88261	1.88043	1.90525	1.94968	1.82374	2.04353	2.10951	1.66945	1.60615	1.776	1.82897	2.04397	2.12841	1.48434	1.47586	2.25435	2.18439	2.24245	2.22096	2.13065	2.02353	1.91771	1.97189	1.30864	1.34354	1.25605	1.28211	1.25885	1.17403
BAE76865	syd	2.19806	2.25478	2.19662	2.13569	2.11147	2.07212	2.03381	2.08438	2.04352	2.01994	1.99626	2.09873	2.13666	2.09823	2	1.98248	2.25282	2.21824	1.99741	2.07822	2.05357	2.04118	2.13014	2.13026	2.13739	2.11172	2.07945	2.09942	2.06304	2.15623
BAE77115	ygjD	2.30704	2.27729	2.30495	2.31681	2.24711	2.1394	2.21423	2.28401	2.45137	2.45719	2.2245	2.25003	2.203	2.20969	2.52869	2.50155	2.2523	2.25074	2.14147	2.22705	2.18059	2.11688	2.32081	2.32998	2.26264	2.21222	2.17633	2.20926	2.41307	2.37978
BAA15852	hisC	2.16822	2.21735	2.05122	2.17059	2.35363	2.2595	2.44019	2.46736	2.06969	2.03432	2.09596	2.07012	2.44678	2.33685	2.11065	2.08782	2.25062	2.2609	2.24682	2.17492	2.51775	2.47801	2.08644	2.12529	2.39994	2.47019	2.47468	2.56516	2.39245	2.42364
BAA15336	pntB	2.58086	2.70423	2.39066	2.34539	2.57747	2.52173	2.45338	2.47381	2.60085	2.64782	2.20276	2.30709	2.30955	2.24401	2.58344	2.60893	2.24999	2.40976	2.59579	2.36084	2.38313	2.53876	2.60174	2.63584	2.53131	2.52674	2.61825	2.76005	2.71552	2.68711
BAE76885	mltA	2.21704	2.23978	2.1193	2.11794	2.19349	2.042	2.13606	2.16828	2.2279	2.26303	2.02837	2.08633	2.09289	2.17281	2.19733	2.23647	2.24996	2.2306	2.16	2.21912	2.19212	2.19767	2.34191	2.39272	2.39106	2.38667	2.45408	2.38692	2.49251	2.54592
BAE77693	mtlD	2.1773	2.09611	2.12415	2.06316	2.20507	2.17764	2.24509	2.33625	2.11297	2.09951	2.02996	2.02496	2.34268	2.30403	2.13329	2.10083	2.24986	2.18762	2.25795	2.28223	2.30585	2.29299	2.04792	2.07409	2.08365	2.09058	2.20642	2.13348	2.18191	2.19774
BAE78384	ytjC	2.26506	2.25088	2.26134	2.26586	2.26065	2.1457	2.26279	2.30653	2.39511	2.40166	2.10606	2.18985	2.27616	2.25404	2.39458	2.37725	2.24959	2.22356	2.18981	2.26485	2.23273	2.1772	2.29867	2.27419	2.39598	2.44138	2.41503	2.35333	2.4001	2.49073
BAE77796	prlC	2.25158	2.29556	2.18668	2.17472	2.35493	2.26484	2.35119	2.42172	2.12281	2.16392	2.10281	2.15375	2.42853	2.4207	2.09732	2.09392	2.24936	2.25173	2.35821	2.28381	2.34495	2.30675	2.07889	2.13666	2.3102	2.2811	2.36502	2.3585	2.24291	2.30318
BAA36089	narL	2.17302	2.12771	2.06845	2.04991	2.09271	2.09178	2.3014	2.30902	2.10613	2.0803	1.95193	2.04643	2.26274	2.23065	2.12561	2.07153	2.24839	2.17781	2.18333	2.19197	2.23873	1.7657	2.05638	2.06163	2.19629	2.25409	2.35938	2.29693	2.24482	2.3615
BAE76855	mazG	1.59044	1.59756	1.47248	1.40561	1.52157	1.70904	1.54395	1.58817	1.51083	1.487	1.55754	1.28809	1.72613	1.60823	1.615	1.70384	2.24619	2.4153	2.58531	2.44338	2.56982	3.14582	2.44836	2.39689	2.40897	2.41825	2.77574	2.81515	2.95548	2.91842
BAE76490	ydhF	2.14586	2.06786	2.01007	2.00427	2.10106	2.0915	2.15076	2.16701	1.92331	1.95096	1.93887	1.99337	2.2706	2.27116	1.90077	1.95848	2.24549	2.15453	2.1875	2.15672	2.17328	2.22624	1.94585	1.9338	1.96016	1.99072	2.1458	2.06032	2.00005	2.02752
BAE76268	ybbK	1.92226	1.90227	1.89154	1.85831	1.89714	1.91033	2.05009	2.06047	1.86987	1.78913	1.88266	1.84932	2.13443	2.12563	1.95766	1.96341	2.24537	2.17918	2.22418	2.16567	2.15504	2.18655	2.11298	2.13229	1.7943	1.81976	1.90035	1.91683	1.82413	1.87797
BAA35230	ybdL	2.05827	2.07897	2.09729	2.04271	1.95366	1.95764	2.16366	2.22597	2.15383	2.19001	1.91365	2.01295	2.29137	2.22263	1.80512	1.79243	2.24397	2.20425	1.94755	2.19158	2.16451	2.17614	2.17941	2.2182	2.0782	2.10666	2.04391	2.04372	2.16543	2.14254
BAA15850	hisG	2.22226	2.34634	2.19815	2.26222	2.40019	2.35454	2.49403	2.5032	2.12175	2.19671	2.18272	2.17939	2.57834	2.47823	2.27204	2.24778	2.24345	2.31696	2.18927	2.25727	2.52012	2.50844	2.14173	2.2113	2.50551	2.49384	2.66815	2.70117	2.57947	2.58024
BAE76746	rseC	2.08851	2.08504	2.09606	2.07665	2.23128	1.95626	2.1397	2.10426	2.20692	2.14381	1.95442	2.00888	2.14831	2.14523	2.45341	2.38443	2.24293	2.1457	2.16205	2.21233	2.13852	1.84573	2.26308	2.327	2.1089	2.13163	1.96999	2.0523	2.15949	2.11088
BAE77244	yhbN	2.26089	2.27759	2.23456	2.16297	2.45754	2.35061	2.44976	2.45066	2.44774	2.48419	2.12766	2.17584	2.43865	2.41563	2.441	2.49867	2.24146	2.26773	2.35829	2.31961	2.42477	2.49029	2.21989	2.22395	2.38881	2.40427	2.41136	2.43517	2.51634	2.47466
BAA16390	ppx	2.21556	2.22925	2.15625	2.17451	2.30526	2.24325	2.23941	2.30217	2.17819	2.12942	2.12681	2.12275	2.35138	2.36918	2.3478	2.32271	2.24117	2.20844	2.19397	2.247	2.21395	2.23054	2.12641	2.17656	2.27483	2.30541	2.28068	2.28779	2.27717	2.25561
BAE77787	yhiF	0.845741	0.609818	0.446542	0.529158	0.846243	0.477836	1.53481	1.52356	-0.931226	0.104325	0.693085	0.690872	1.77637	1.8535	0.45822	0.555246	2.24037	2.18631	2.23545	2.31734	2.25533	2.05328	1.77192	1.72797	-0.931322	-0.230292	-0.892038	0.40639	-0.882349	-0.00485762
BAA15919	udk	2.24929	2.31413	2.24776	2.17099	2.28067	2.13418	2.21597	2.14836	2.31509	2.28749	2.09849	2.17191	2.1669	2.21348	2.30622	2.30372	2.23963	2.09408	2.09833	2.19604	2.10034	2.03077	2.13898	2.13435	2.32791	2.32973	2.30916	2.26843	2.3416	2.44033
BAE77560	pstS	2.35924	2.36082	2.24409	2.27555	2.43003	2.31453	2.39891	2.43974	2.34134	2.34979	2.18428	2.22588	2.4545	2.4139	1.96932	1.86766	2.23934	2.2049	2.37242	2.32145	2.31322	2.21333	2.21484	2.19252	2.3613	2.36328	2.37908	2.34739	2.23527	2.24437
BAA15851	hisD	2.18838	2.27506	2.1142	2.22222	2.39243	2.2663	2.47649	2.4843	2.1254	2.21715	2.14194	2.15039	2.44547	2.3767	2.14544	2.19208	2.2384	2.28339	2.25423	2.21169	2.53478	2.44511	2.14313	2.19189	2.47705	2.4652	2.54332	2.60868	2.44726	2.46015
BAE77088	cpdA	2.18062	2.20576	2.10993	2.11997	2.35767	2.11227	2.35725	2.35459	2.28145	2.27625	1.96004	2.06378	2.21255	2.28978	2.29059	2.26945	2.23679	2.15541	2.27333	2.24133	2.31841	2.03578	2.13092	2.17999	2.35135	2.32107	2.3431	2.29931	2.34155	2.34003
BAA35409	nadA	2.21264	2.30388	2.22236	2.23119	2.34852	2.36664	2.33283	2.37608	2.15613	2.16032	2.19129	2.21417	2.44991	2.43107	2.04998	2.02131	2.23654	2.214	2.29903	2.35708	2.26972	2.31173	2.21397	2.21547	2.56486	2.55781	2.60246	2.54323	2.54361	2.57428
BAA16189	yfcN	2.25641	2.26967	2.34439	2.33186	2.25469	2.24916	2.22692	2.28625	2.29574	2.32469	2.26638	2.33961	2.26078	2.30908	2.49059	2.46397	2.23646	2.21161	2.27691	2.27433	2.22215	2.18781	2.3728	2.38339	2.34711	2.29444	2.29734	2.26378	2.39684	2.39825
BAA14799	trpE	2.48068	2.48965	2.3441	2.40838	2.50286	2.47137	3.28333	3.3295	2.36713	2.36866	2.28586	2.34911	3.47886	3.44429	2.25653	2.25296	2.23599	2.22333	2.24044	2.34365	2.54211	2.52659	2.15689	2.12337	2.63487	2.67265	2.87357	2.90414	2.5769	2.61654
BAE76265	ybaT	1.19392	1.06216	0.759008	0.966563	0.979895	1.04557	1.68947	1.71662	0.816334	0.893912	0.983275	0.937836	1.70614	1.72933	0.628019	0.344834	2.23492	2.20023	2.2819	2.18651	2.27993	2.28602	1.83565	1.87115	0.728517	0.781144	0.740867	0.828	0.795233	0.863911
BAE76689	yfcO	2.18866	2.21453	2.107	2.05631	1.96954	1.74138	1.9632	1.85833	2.15725	2.10394	1.94264	2.00078	1.84871	1.9474	2.03929	2.01138	2.23469	2.17216	1.95934	1.98252	1.91728	1.73791	2.1722	2.21153	1.93458	1.97087	1.94832	1.86147	2.01436	1.98146
BAE76242	acrA	2.42737	2.39998	2.42572	2.4301	2.56622	2.5981	2.51014	2.55012	2.54029	2.55769	2.35225	2.37599	2.67068	2.5629	2.64963	2.64425	2.23409	2.28072	2.40039	2.39904	2.3649	2.62234	2.39654	2.39858	2.57661	2.58275	2.66709	2.62868	2.672	2.7605
BAE76591	mrp	2.67001	2.72127	2.65609	2.68926	2.67427	2.63905	2.67975	2.75108	2.82228	2.83845	2.61257	2.67793	2.76547	2.69291	2.92104	2.89374	2.23362	2.26347	2.29493	2.27534	2.2757	2.31722	2.35375	2.35026	2.71975	2.73885	2.74583	2.72279	2.9362	2.91845
BAA36074	chaA	2.46427	2.39453	2.30255	2.25386	2.41675	2.42169	2.41169	2.42988	2.42041	2.35973	2.21681	2.24866	2.5268	2.54277	2.47638	2.45273	2.23073	2.1846	2.26451	2.27696	2.25509	2.17503	2.23132	2.23936	2.37562	2.45388	2.53049	2.52699	2.48829	2.46235
BAE77638	yicH	2.15012	2.08914	2.04923	2.07219	2.10596	2.00975	2.1809	2.24116	2.12881	2.11538	1.99023	2.01739	2.28431	2.27349	2.0845	2.03746	2.2303	2.18559	2.18507	2.15767	2.14537	2.10179	2.06943	2.11093	2.13693	2.13163	2.23137	2.17495	2.19774	2.18621
BAA16504	yfjG	2.40197	2.43527	2.50876	2.3879	2.4227	2.14351	2.39039	2.31951	2.50469	2.5293	2.28373	2.36584	2.11773	2.15801	2.31503	2.31783	2.22982	2.25051	2.30117	2.31401	2.23093	2.12262	2.42465	2.45218	2.49971	2.52893	2.28928	2.29718	2.33232	2.31818
BAA15345	ydgC	2.1994	2.21169	2.27539	2.20503	2.06619	1.95535	2.12335	2.08549	2.17974	2.1664	2.04566	2.21596	2.15941	2.18855	2.33458	2.31629	2.2289	2.18917	2.2264	2.27033	2.13672	2.09406	2.3044	2.38304	2.23761	2.29684	2.31327	2.18329	2.16288	2.24312
BAE76208	cyoE	2.27371	2.39278	2.24018	2.26764	2.52183	2.33296	2.49774	2.54868	2.52943	2.60762	1.99872	2.2189	2.36163	2.1526	2.50061	2.62877	2.22846	2.28938	2.46776	2.36453	2.55768	2.83024	2.65838	2.65865	2.3374	2.32883	2.38629	2.39455	2.53201	2.5899
BAA15592	yeaP	2.33299	2.28424	2.18987	2.18868	2.25698	2.17224	2.2286	2.26265	2.25362	2.26903	2.13131	2.12827	2.34679	2.35386	2.47493	2.45953	2.22719	2.19782	2.13317	2.17961	2.16026	2.19417	2.20691	2.20849	2.31666	2.39053	2.437	2.37354	2.43461	2.51391
BAB96633	araC	2.04182	2.02941	2.08498	2.04087	2.10084	2.06103	2.13269	2.22061	2.07319	2.0448	2.02848	1.98785	2.1866	2.15367	1.91693	1.90748	2.22686	2.15173	2.10382	2.11359	2.17438	2.08377	2.09266	2.11744	2.18858	2.21546	2.25172	2.21222	2.11978	2.09431
BAE77241	kdsD	2.22511	2.1949	2.23295	2.19443	2.31886	2.21121	2.33108	2.33352	2.31269	2.30443	2.09364	2.20484	2.36102	2.30434	2.3376	2.32345	2.2253	2.20727	2.34491	2.32491	2.27768	2.38367	2.25651	2.24445	2.2943	2.31206	2.30336	2.29682	2.31755	2.30341
BAA35501	ybiT	2.36779	2.36544	2.34963	2.32517	2.42982	2.3881	2.41255	2.47857	2.46976	2.51011	2.25439	2.2752	2.48313	2.48303	2.75136	2.74907	2.22495	2.19836	2.31802	2.31582	2.31282	2.3556	2.30376	2.31932	2.5702	2.58639	2.66115	2.61769	2.63373	2.69671
BAB96584	yaaA	2.29219	2.2846	2.21318	2.18118	2.32499	2.15637	2.25387	2.29689	2.03205	2.09937	2.12436	2.13833	2.28709	2.29571	1.99704	1.96395	2.22333	2.19569	2.13585	2.14745	2.18931	2.12736	2.06693	2.08856	2.33848	2.32948	2.30937	2.2875	2.16798	2.22776
BAE77840	ugpB	1.86463	1.70669	1.71323	1.75446	1.80634	1.79431	1.87513	1.94645	1.51538	1.45282	1.71496	1.65622	1.97769	2.01353	1.54085	1.49319	2.22229	2.17284	2.23423	2.16627	2.21109	2.18958	1.9402	1.95962	1.7721	1.75362	1.77097	1.78589	1.58618	1.61349
BAA15451	ydiJ	2.36189	2.42997	2.2335	2.25135	2.52784	2.48981	2.47297	2.56448	2.50463	2.61223	2.22514	2.22137	2.59791	2.46679	2.44698	2.54709	2.222	2.35723	2.48253	2.38721	2.46783	2.63488	2.2999	2.28218	2.28134	2.29054	2.57276	2.61852	2.55357	2.52875
BAE78359	rsmC	2.18627	2.21165	2.14248	2.12202	2.22918	2.08798	2.19139	2.21751	2.35309	2.35523	1.95575	2.11745	2.18427	2.15066	2.38129	2.38559	2.22195	2.15515	2.06128	2.13941	2.16286	1.95672	2.13586	2.17534	2.31658	2.35849	2.25723	2.27444	2.41244	2.46167
BAE77368	katG	2.51289	2.56866	2.56845	2.5929	2.73605	2.66746	2.77759	2.85623	2.44999	2.46204	2.49254	2.54477	2.82973	2.78663	2.41098	2.3554	2.22174	2.26235	2.46769	2.41261	2.46434	2.49487	2.21011	2.21203	2.71837	2.71737	2.75394	2.73199	2.54751	2.60508
BAB96582	yaaX	2.06589	1.95206	2.00709	1.91716	2.09036	1.95548	1.67872	1.84522	2.16751	2.13239	1.90763	1.99629	1.89118	1.89323	2.50014	2.50438	2.22097	2.15656	1.75711	2.0596	1.78466	1.88673	2.05022	2.0995	2.27747	2.20674	2.11344	1.96285	2.44167	2.48048
BAE77463	tatC	2.36295	2.387	2.34191	2.32867	2.53863	2.27155	2.40765	2.43637	2.63376	2.60614	2.14406	2.28672	2.26974	2.32113	2.53394	2.49201	2.22045	2.11568	2.16532	2.2366	2.2126	2.10431	2.2892	2.34793	2.51276	2.52084	2.37352	2.32231	2.42044	2.4426
BAA14905	tyrR	2.12424	2.11156	2.10795	2.11839	2.21456	2.12678	2.24044	2.317	2.21151	2.24085	2.03571	2.1087	2.31152	2.31341	2.32238	2.30908	2.22019	2.17846	2.23423	2.23735	2.25197	2.23232	2.1619	2.20137	2.26065	2.21574	2.30204	2.26798	2.28279	2.3074
BAE77178	agaR	2.22037	2.238	2.28018	2.215	2.29695	2.07978	2.18333	2.27106	2.25702	2.28329	2.08661	2.19768	2.13349	2.17689	2.30421	2.28699	2.22009	2.20147	2.22775	2.27052	2.27814	2.25478	2.35662	2.38199	2.37744	2.35496	2.26792	2.21549	2.29034	2.34831
BAE77233	murA	2.45381	2.48202	2.44906	2.46892	2.62573	2.61149	2.55259	2.64433	2.68206	2.73308	2.39122	2.39224	2.66014	2.59585	2.77825	2.76628	2.21974	2.24683	2.32615	2.3325	2.36882	2.42661	2.36395	2.34501	2.61606	2.62463	2.71549	2.7333	2.80518	2.79798
BAE77249	yhbJ	2.27712	2.27452	2.18906	2.22113	2.42692	2.40386	2.44767	2.4556	2.32651	2.35835	2.09008	2.1561	2.53932	2.49116	2.4914	2.53801	2.21958	2.23263	2.38684	2.36108	2.41539	2.41297	2.19741	2.18793	2.34988	2.34315	2.43626	2.42186	2.41559	2.42476
BAA36015	ycgN	2.29379	2.25979	2.10679	2.09218	2.03497	1.97092	2.01752	1.97925	2.15629	2.18629	1.91658	1.96978	2.05138	1.97023	2.05152	1.96749	2.21951	2.22431	2.10046	2.0974	2.08187	1.90033	2.12448	2.16855	2.13771	2.13675	2.07237	2.10884	2.07915	2.07853
BAE78352	dnaT	2.18086	2.14034	2.02845	2.00378	2.08353	1.92079	2.1283	2.13672	2.09863	2.06706	2.0199	2.02203	2.07626	2.01489	2.09239	2.13341	2.2187	2.11264	2.07933	2.07061	2.0825	2.11928	2.00263	1.95603	2.1001	2.09282	2.0723	1.99333	2.01587	2.09505
BAE76740	pdxJ	2.25275	2.24125	2.21022	2.18908	2.36543	2.22604	2.41028	2.41047	2.31869	2.30667	2.17172	2.19982	2.40252	2.41465	2.19154	2.17926	2.218	2.17218	2.31886	2.2677	2.30257	2.32898	2.14137	2.08473	2.39563	2.4142	2.40362	2.32767	2.36697	2.48001
BAE78215	cysQ	2.22141	2.13812	2.19205	2.12829	2.10163	2.16306	2.17075	2.27878	2.05675	2.04596	2.03503	2.11552	2.25931	2.25313	1.91338	1.84589	2.21729	2.25815	2.30243	2.21326	2.27267	2.40659	2.09037	2.13201	2.18606	2.14218	2.29174	2.23413	2.1645	2.21591
BAA15472	ydiA	2.15932	2.19334	2.12068	2.14896	2.21172	2.2774	2.28333	2.33862	2.08933	2.11598	2.09269	2.17241	2.4692	2.43725	2.11341	2.01239	2.21701	2.18879	2.24958	2.22412	2.11617	2.15726	2.02389	2.03049	2.11832	2.08552	2.02965	2.07618	2.10933	2.14932
BAE77014	yggS	2.16385	2.16524	2.11467	2.04732	2.15047	2.07241	2.12362	2.18689	2.17448	2.19164	1.90745	2.09412	2.20958	2.14291	2.08176	2.10425	2.21701	2.12078	2.06728	2.13404	2.13623	1.88507	2.03296	1.96183	2.23765	2.30175	2.23259	2.26362	2.29209	2.27345
BAA35664	kdsB	2.29854	2.32847	2.23533	2.19901	2.33338	2.31995	2.3076	2.40479	2.33904	2.37989	2.09407	2.13814	2.3158	2.28998	2.38261	2.33516	2.21683	2.16852	2.28207	2.25145	2.21588	2.33272	2.17908	2.23098	2.42263	2.44365	2.51381	2.51171	2.52322	2.52634
BAA16476	clpB	2.34316	2.39794	2.48036	2.46064	2.5646	2.54113	2.62727	2.71338	2.44273	2.48277	2.35032	2.41478	2.61162	2.60975	2.34535	2.34613	2.21674	2.24975	2.50159	2.48754	2.5026	2.45816	2.27387	2.29419	2.52125	2.46004	2.54538	2.51015	2.41438	2.47635
BAE77294	yhdA	2.04873	2.06392	2.01179	1.99335	2.02712	1.94348	2.03694	2.10496	1.89139	1.90501	1.89607	1.93208	2.04412	2.08477	2.05964	2.06786	2.21628	2.13292	2.02211	2.01608	2.0687	1.98465	1.9739	2.04666	1.75974	1.78081	1.80228	1.74887	1.74438	1.79394
BAE77853	yhhX	2.13713	2.109	2.11129	2.05687	2.11069	2.12224	2.28464	2.28877	1.92378	1.92269	2.01916	2.04617	2.44499	2.42156	2.02805	2.00054	2.21617	2.17462	2.23922	2.20263	2.24404	2.22812	2.09555	2.11822	2.20492	2.2703	2.31997	2.26274	2.14874	2.0714
BAE77734	glyQ	2.56852	2.58976	2.55043	2.57428	2.75063	2.67814	2.75333	2.83582	2.68185	2.76705	2.46679	2.55806	2.80965	2.72053	2.69285	2.69095	2.21586	2.35539	2.44508	2.46731	2.58628	2.65249	2.44675	2.4142	2.66792	2.67153	2.77637	2.74136	2.71855	2.73152
BAA16001	rcsC	2.15171	2.07894	2.18307	2.12392	2.16054	2.13405	2.07771	2.17873	2.07147	2.11871	2.05722	2.14079	2.12766	2.19055	2.31343	2.2281	2.21585	2.18089	2.09874	2.15728	2.11068	2.14159	2.14153	2.17109	2.11118	2.19261	2.13877	2.09974	2.02143	2.14184
BAE77487	uvrD	2.15336	2.13626	2.1292	2.15836	2.19918	2.06982	2.20783	2.26224	2.26062	2.26815	2.07101	2.10086	2.18344	2.2497	2.45892	2.46544	2.21469	2.16274	2.17043	2.16723	2.21573	2.07044	2.18501	2.21197	2.18944	2.23383	2.2232	2.21497	2.26715	2.29899
BAE76189	secF	2.45657	2.47694	2.45036	2.42695	2.50795	2.40222	2.47981	2.56679	2.70603	2.74267	2.30412	2.41819	2.54376	2.46772	2.80224	2.82415	2.21415	2.28172	2.25961	2.33012	2.33791	2.38391	2.39135	2.42636	2.5753	2.61638	2.65894	2.61699	2.80399	2.81893
BAB96596	lspA	2.31065	2.33491	2.20942	2.30697	2.53534	2.32787	2.52233	2.53918	2.67854	2.70575	2.14132	2.25156	2.44033	2.40787	2.54102	2.55305	2.21373	2.19699	2.34614	2.3255	2.4286	2.23239	2.33365	2.42801	2.48707	2.44464	2.47138	2.48776	2.58816	2.55455
BAA15475	ydiU	2.11441	2.02994	2.00614	2.0658	2.17496	2.10238	2.11782	2.14751	2.15182	2.17257	1.98088	2.03594	2.22969	2.21854	2.49891	2.57159	2.21356	2.21078	2.14994	2.23362	2.26533	2.25307	2.18318	2.2149	2.24418	2.27537	2.27717	2.23986	2.35144	2.35727
BAA35658	msbA	2.25453	2.24655	2.21925	2.17845	2.42087	2.29459	2.35189	2.3685	2.44763	2.46877	2.09534	2.1644	2.39811	2.38851	2.6503	2.62806	2.21208	2.15283	2.21441	2.27887	2.25208	2.15201	2.23979	2.28734	2.414	2.41488	2.40323	2.38086	2.48744	2.48944
BAE76530	yoaF	2.18647	2.18605	2.22749	2.23982	2.01376	1.6772	2.03944	1.93229	2.04563	2.13609	2.09383	2.17378	1.7939	2.02312	2.09484	2.06413	2.21102	2.12686	1.89587	1.95556	1.98108	2.01916	2.12792	2.17714	2.12493	1.98589	2.06571	2.06169	2.00224	2.03797
BAE77885	greB	2.1871	2.17359	2.22282	2.1015	2.10866	2.06848	2.04134	2.12247	2.07872	2.09042	2.09023	2.0838	2.19796	2.22543	2.09808	2.04898	2.21099	2.16328	2.08783	2.07451	2.0343	1.94745	2.0875	2.09544	2.04784	2.13015	2.19168	2.11572	2.18539	2.20904
BAE77759	bcsE	1.98362	1.90189	1.91387	1.85714	1.93718	2.00648	1.95696	2.00084	1.58806	1.65	1.85182	1.86395	2.12923	2.08668	1.59965	1.69667	2.21	2.20007	2.26386	2.21987	2.25549	2.42085	2.11395	2.12537	1.75761	1.71665	1.90008	1.90218	1.78096	1.80934
BAA16426	yfhQ	2.4198	2.44691	2.43054	2.44049	2.5115	2.34511	2.49895	2.55604	2.53704	2.59408	2.33012	2.38751	2.52691	2.49813	2.75472	2.74698	2.20881	2.13739	2.1869	2.21491	2.24562	2.19473	2.27419	2.29621	2.58675	2.60042	2.66313	2.61987	2.67697	2.74418
BAA35437	uvrB	1.95441	1.89954	1.86513	1.83308	2.02852	2.01707	2.13921	2.21409	2.06	2.05341	1.78757	1.83446	2.23026	2.23148	2.179	2.15925	2.20863	2.20334	2.20868	2.26179	2.33273	2.27962	2.11713	2.14551	2.12004	2.11485	2.21101	2.19465	2.26878	2.31591
BAA16500	yfjB	2.08782	2.07577	2.07584	2.02627	2.1308	2.06512	2.13805	2.14072	2.04817	2.07483	2.00779	2.03546	2.26868	2.17782	2.16049	2.1608	2.20821	2.06818	2.11469	2.11271	2.03106	2.07041	1.94973	1.97331	2.07348	2.0087	2.09881	2.06173	2.04626	2.10053
BAE77195	yraO	2.1185	2.20081	2.0435	2.05087	2.20629	2.15888	2.17913	2.19802	2.14951	2.19031	1.92725	2.02998	2.19228	2.19236	2.1676	2.18999	2.20779	2.08693	1.99284	2.14074	2.1259	2.10096	2.0446	2.01786	2.16012	2.1886	2.23723	2.21637	2.17197	2.12763
BAB96666	secA	2.39205	2.41514	2.41417	2.37916	2.52428	2.50636	2.49903	2.55448	2.58694	2.61264	2.28815	2.34856	2.55384	2.53327	2.7967	2.78952	2.20717	2.2117	2.35475	2.37052	2.34627	2.36954	2.30684	2.31188	2.59604	2.59548	2.60589	2.59411	2.65111	2.69835
BAE77679	envC	2.29931	2.30087	2.19019	2.24261	2.30148	2.15487	2.27888	2.31452	2.27472	2.31035	2.16187	2.20321	2.28272	2.25236	2.3685	2.38273	2.20568	2.202	2.14691	2.24535	2.2142	2.17727	2.25762	2.2406	2.38959	2.41562	2.42226	2.41236	2.39159	2.4631
BAE76303	cysS	2.33319	2.30809	2.27042	2.27219	2.36909	2.34537	2.39046	2.4364	2.35802	2.33308	2.13725	2.20515	2.45412	2.41508	2.38947	2.36646	2.20559	2.15037	2.36927	2.31828	2.22523	2.17984	2.19204	2.19125	2.55226	2.54449	2.57278	2.53379	2.57085	2.60131
BAE76881	ygdI	2.53806	2.40995	2.36393	2.25171	2.18537	1.8703	2.31382	2.06121	2.02864	1.86942	2.13943	2.25393	2.03083	2.07733	1.44863	1.49644	2.20451	2.11535	1.97146	1.98643	1.9588	1.94719	1.94513	2.03532	2.26967	2.24408	2.17122	2.10454	1.79557	1.79367
BAE76546	yobB	1.90381	1.95351	1.85695	1.82289	1.93526	1.70343	1.91608	1.92191	1.84075	1.82477	1.69462	1.76866	1.92871	1.93512	1.47296	1.72995	2.20374	2.11543	2.01436	2.01435	2.00796	1.84039	1.89799	1.92495	1.83691	1.72256	1.72657	1.66472	1.57482	1.53614
BAE77801	pitA	2.36655	2.38102	2.31811	2.30747	2.51127	2.33775	2.34271	2.4212	2.45835	2.47375	2.15766	2.24247	2.34892	2.31744	2.53998	2.4831	2.20357	2.14283	2.17175	2.15542	2.20254	2.04567	2.27949	2.32886	2.38039	2.41736	2.36472	2.33638	2.4803	2.48665
BAE77471	ysgA	2.13141	2.02201	2.14171	2.12392	2.20138	2.20293	2.29108	2.31819	2.07929	2.08701	2.05774	2.12649	2.39401	2.38083	2.13256	2.16453	2.20206	2.26734	2.35717	2.33859	2.40381	2.53957	2.20106	2.1869	2.15216	2.15482	2.29376	2.29377	2.26848	2.33229
BAA15024	azoR	2.23404	2.2583	2.17686	2.14388	2.20799	2.15606	2.41683	2.44828	2.09056	2.10638	2.05759	2.14804	2.4792	2.4314	1.84175	1.85005	2.20177	2.1564	2.09174	2.10207	2.0909	2.11446	1.97797	1.96004	2.29141	2.26984	2.30257	2.29631	2.19926	2.1808
BAA16429	csiE	1.59285	1.46289	1.48184	1.49131	1.44719	1.40925	1.49661	1.62238	0.996474	1.11981	1.38679	1.3766	1.63872	1.62595	1.03001	0.892951	2.20172	2.11716	2.06844	2.08769	2.07866	1.61477	1.80476	1.86763	1.84213	1.8687	1.78631	1.78198	1.43216	1.53177
BAA16127	yfbQ	2.34395	2.38376	2.36474	2.31023	2.49296	2.44485	2.17172	2.17899	2.3879	2.42016	2.18583	2.2802	2.25015	2.20493	2.46428	2.47912	2.20011	2.12367	2.09034	2.22633	2.00924	2.01466	2.12927	2.12654	2.43295	2.4533	2.32663	2.29661	2.59806	2.58641
BAE78391	yjjY	2.06318	2.07218	2.13076	2.04842	1.92557	1.75268	2.08467	1.98003	2.06595	1.98123	1.96063	2.07293	2.35225	1.87825	2.17397	2.02042	2.19981	2.19722	2.47858	2.44333	2.07899	2.03672	2.01474	2.04398	2.42608	2.33236	2.04731	2.02926	2.00429	1.95123
BAA35450	ybhQ	2.22023	2.16355	2.32987	2.3665	2.17662	1.86784	1.99486	2.10208	2.10341	2.13986	2.19498	2.33742	1.89378	1.97465	2.04948	1.95093	2.1996	2.07248	2.03201	2.09068	1.94461	1.85762	2.09292	2.12737	2.24656	2.25387	1.98552	2.00498	2.00206	2.04591
BAE77931	argD	2.35697	2.47091	2.19998	2.16268	2.22695	2.12225	2.21732	2.23868	2.43987	2.39784	2.04467	2.15338	2.17818	2.08228	2.26627	2.26088	2.19953	2.18449	1.9011	1.95753	1.99249	2.72537	2.27607	2.3532	2.28543	2.36522	2.37721	2.52805	2.53857	2.49266
BAE76752	srmB	2.26864	2.26937	2.20952	2.22684	2.25752	2.25643	2.19512	2.22605	2.37503	2.36544	2.15453	2.20324	2.28447	2.27532	2.5638	2.5017	2.19951	2.24708	2.24388	2.28389	2.17493	1.98763	2.2868	2.26397	2.45978	2.44886	2.45804	2.46626	2.59934	2.64359
BAA14806	rluB	2.33833	2.36876	2.35189	2.33887	2.38992	2.28737	2.31588	2.40239	2.79646	2.80929	2.23597	2.33019	2.39056	2.4065	2.9732	2.98154	2.19838	2.25979	2.38637	2.40367	2.3733	2.38354	2.55513	2.51259	2.63694	2.62197	2.74855	2.69953	2.89942	2.87707
BAE77176	sohA	2.16161	2.14303	2.06305	1.91039	1.66695	1.48277	1.74845	1.65952	1.86957	1.71805	2.00018	1.92305	1.51024	1.61343	1.4204	1.47416	2.19836	2.1826	2.00455	1.97564	1.72753	1.90805	2.08096	2.05546	1.88655	1.93225	1.63611	1.76865	1.71825	1.57411
BAE78259	yjgQ	2.20918	2.16657	2.16231	2.13108	2.23459	1.99953	2.22325	2.26555	2.41713	2.41735	2.03272	2.16381	2.20038	2.24613	2.468	2.48564	2.19774	2.15254	2.15457	2.17811	2.19283	2.05058	2.21909	2.28409	2.16309	2.22135	2.20995	2.16345	2.38369	2.39318
BAE77346	trmA	2.28673	2.29138	2.30158	2.28639	2.38348	2.28106	2.24409	2.27619	2.52307	2.52588	2.20408	2.27727	2.27828	2.26293	2.589	2.60028	2.19762	2.21748	2.24877	2.32161	2.2499	2.24076	2.3479	2.33514	2.31856	2.31335	2.32589	2.27358	2.49433	2.57277
BAE76506	pheM	2.02677	2.06191	1.94439	2.02701	2.25807	1.69585	1.81832	1.53265	2.27472	2.38033	1.68579	2.06378	1.60522	1.79304	2.45438	2.34729	2.1973	2.26641	1.9332	2.12386	2.13755	1.98097	2.29037	2.41812	1.93912	1.88298	1.89822	2.01339	1.92626	2.10842
BAA35853	yceA	2.30717	2.28654	2.23734	2.24886	2.35168	2.33766	2.19171	2.22622	2.40639	2.39545	2.1666	2.24296	2.27442	2.31801	2.36825	2.38663	2.1955	2.16143	2.20612	2.30955	2.19469	2.19651	2.31821	2.33658	2.55113	2.51926	2.48645	2.47481	2.65526	2.68948
BAE76199	yajO	2.13583	2.01801	2.0499	1.98587	2.12015	2.02817	2.17776	2.25587	1.89618	1.92796	1.94769	1.94548	2.33388	2.27762	2.02682	2.02171	2.19547	2.22309	2.32603	2.28158	2.32464	2.32302	2.02758	2.03178	1.90934	1.89673	2.06984	2.01003	1.94745	1.92436
BAE77593	dnaN	2.21628	2.16177	2.15447	2.11556	2.35278	2.21191	2.33361	2.38016	2.42632	2.46797	2.07681	2.08767	2.27922	2.31596	2.49908	2.49922	2.19384	2.15837	2.30454	2.27165	2.37882	2.29083	2.23028	2.25237	2.36704	2.36683	2.39708	2.3829	2.49493	2.56999
BAA36014	ycgM	2.21724	2.13965	2.14214	2.08253	2.22253	2.18548	2.29403	2.34098	2.28176	2.29242	2.06103	2.0389	2.33098	2.34687	2.11659	2.11642	2.1937	2.14882	2.39218	2.26846	2.27994	2.25693	2.13061	2.12151	2.28723	2.35012	2.41689	2.36993	2.35515	2.33526
BAE78360	holD	2.21708	2.17428	2.19644	2.20935	2.03352	1.76202	2.07947	2.08149	2.11754	2.14013	2.14195	2.13742	1.9086	1.94111	2.09523	2.039	2.19356	2.15826	2.05814	2.05045	2.04327	1.94017	2.17691	2.21267	2.14694	2.181	1.97583	2.01181	1.97846	2.04276
BAE76972	ubiH	2.02652	2.08947	2.02869	2.10587	2.20204	2.04629	2.22978	2.2787	2.16217	2.18873	1.90995	1.97994	2.21017	2.18135	2.29989	2.25219	2.19347	2.15185	2.2733	2.29833	2.33379	2.21588	2.21214	2.16809	2.25321	2.27332	2.2358	2.28675	2.27232	2.34595
BAA14945	ydaM	1.95699	1.862	1.88798	1.86896	1.96998	2.00183	2.08935	2.10961	1.44909	1.48144	1.80674	1.78288	2.27637	2.29356	1.55174	1.58295	2.19334	2.14959	2.19615	2.21857	2.18342	2.19219	1.99186	1.9822	1.73961	1.7219	1.88235	1.82585	1.47191	1.44219
BAA14790	yciF	1.56581	1.33404	1.21216	1.13165	1.49989	1.6103	2.14408	2.13601	0.421915	0.555551	1.26241	1.05855	2.2166	2.33679	0.562658	-0.926426	2.19326	2.06294	2.20603	2.1578	2.17354	2.26425	1.25105	1.17345	0.819943	0.999085	1.29093	1.23	0.453667	0.865497
BAA77865	yaeP	2.25077	2.34769	2.10732	1.89444	2.0325	1.66316	2.08666	1.55167	2.15301	1.99849	1.88706	1.93231	1.78454	1.49524	1.50337	1.65384	2.19315	2.09805	2.03654	1.91623	1.68386	1.84287	1.86517	1.8145	2.03252	2.12611	1.70054	1.62664	1.73491	1.45843
BAA35946	potA	2.34697	2.3503	2.3514	2.26791	2.31535	2.35292	2.29862	2.34199	2.46079	2.44852	2.23748	2.24159	2.38092	2.33436	2.58905	2.6075	2.19111	2.16149	2.28703	2.28039	2.19882	2.33668	2.28222	2.25773	2.45525	2.43774	2.43561	2.42597	2.5376	2.63389
BAA35229	ybdH	2.11086	2.11545	2.14107	2.1506	2.04703	2.02803	2.27245	2.28766	2.25966	2.2333	2.07576	2.09992	2.31744	2.27255	2.04501	1.99728	2.18984	2.1337	1.98713	2.21156	2.17659	2.10569	2.21885	2.22365	2.39221	2.39978	2.44553	2.4056	2.40873	2.40912
BAA15508	yniC	2.17983	2.17035	2.19027	2.1813	2.22932	2.15854	2.22914	2.29325	2.12627	2.15012	2.15703	2.13954	2.28882	2.24858	2.14036	2.07034	2.18962	2.1325	2.14719	2.20784	2.11587	2.09879	2.08924	2.10392	2.35625	2.35422	2.40498	2.33253	2.33096	2.30474
BAE77794	gor	2.25625	2.25784	2.24581	2.23578	2.41947	2.33456	2.45584	2.51978	2.36703	2.4037	2.15415	2.21511	2.48933	2.44044	2.39719	2.3852	2.18881	2.17304	2.308	2.28579	2.36785	2.26444	2.1998	2.23892	2.34316	2.35782	2.44408	2.42948	2.49055	2.45817
BAA16263	nupC	2.39029	2.41029	2.39887	2.31735	2.58164	2.49888	2.53092	2.57114	2.46111	2.47041	2.2173	2.31933	2.58555	2.57299	2.42651	2.39181	2.18674	2.13009	2.18799	2.32005	2.29649	1.84534	2.16102	2.21132	2.61508	2.62244	2.62193	2.59226	2.56413	2.61448
BAA35707	uup	2.14644	2.1317	2.13244	2.09825	2.18041	2.14351	2.16605	2.22381	2.33113	2.35298	2.0029	2.04387	2.26955	2.24441	2.52599	2.49147	2.18592	2.13865	2.13406	2.20895	2.18491	2.20943	2.18152	2.19693	2.29158	2.32177	2.30227	2.31137	2.48888	2.5285
BAE76184	yajB	1.88681	2.0187	1.88383	1.84258	1.98611	1.79594	1.89694	1.88334	1.98827	1.97477	1.70761	1.82423	1.91263	1.97414	2.06184	1.96644	2.18512	2.05009	1.90307	2.01713	1.99809	1.80502	2.0055	2.10933	2.02944	2.06634	1.94538	1.9608	1.97592	1.95964
BAE77653	dfp	2.2595	2.24646	2.2248	2.23241	2.35128	2.2459	2.30724	2.36684	2.27608	2.27076	2.10354	2.21006	2.40088	2.3516	2.30396	2.26734	2.1833	2.14895	2.15675	2.20275	2.17562	1.90206	2.12938	2.1603	2.3076	2.34208	2.35495	2.33702	2.33396	2.37625
BAE77103	rfaE	2.34734	2.33763	2.38399	2.3907	2.49147	2.48792	2.48314	2.54371	2.50803	2.50346	2.31822	2.35771	2.53764	2.49179	2.56231	2.54126	2.1832	2.17095	2.2904	2.32842	2.32208	2.31806	2.25423	2.29012	2.42564	2.45553	2.48154	2.44518	2.51106	2.54911
BAE78251	argI	2.25334	2.21698	2.10899	2.1659	2.20327	2.23659	2.08666	2.22684	1.74695	1.84982	2.03926	2.09414	2.34351	2.11849	1.46895	1.40039	2.18292	2.31459	1.8896	2.36682	2.39272	2.5643	2.27744	2.2589	2.5481	2.53835	2.77865	2.7267	2.64223	2.63241
BAE76484	ydgT	2.23638	2.27462	2.13821	2.17238	1.99655	1.96885	1.92545	1.95024	2.14523	2.23269	2.08009	2.03575	2.16076	2.07204	1.91332	2.0514	2.18224	2.09914	2.07587	2.01887	1.7921	1.97067	2.05312	1.97904	1.62106	1.60751	1.6002	1.45708	1.78909	1.78372
BAA16298	cysU	2.3169	2.32384	2.28856	2.30877	2.3969	2.24366	2.39101	2.36583	2.36315	2.42014	2.20102	2.33428	2.32179	2.43291	2.54635	2.576	2.18168	2.25861	1.99566	2.25184	2.22453	2.30962	2.18098	2.20254	2.5271	2.58858	2.50243	2.5387	2.43008	2.4928
BAE77213	rbfA	2.32744	2.29889	2.16033	2.18008	2.33586	2.07292	2.27384	2.25168	2.54037	2.55153	2.05906	2.10621	2.07333	2.14306	2.37566	2.43954	2.18109	2.24	2.25788	2.20658	2.21262	2.40333	2.2587	2.21134	2.35128	2.30888	2.27457	2.39143	2.4888	2.44642
BAE77884	yhgF	2.29656	2.33285	2.37456	2.40822	2.50528	2.48052	2.46577	2.52662	2.4313	2.45523	2.37177	2.38416	2.5465	2.51055	2.48021	2.44723	2.18045	2.18103	2.25263	2.37372	2.33834	2.27613	2.2416	2.25198	2.52127	2.54224	2.58163	2.5446	2.54225	2.59192
BAA15685	yecM	2.1285	2.12787	2.1242	2.07918	2.0805	2.06844	2.10584	2.13221	2.04578	2.03647	2.06398	1.9928	2.19504	2.16065	1.97627	2.03864	2.17721	2.14803	2.14529	2.11772	2.15271	2.16644	2.11375	2.11873	2.09772	2.0934	2.10961	2.0879	2.06893	2.17348
BAE78181	rlmB	2.19164	2.20199	2.09127	2.12923	2.29088	2.04938	2.30412	2.34711	2.34431	2.34027	1.93388	2.06733	2.25125	2.27028	2.29561	2.28506	2.17676	2.05647	2.19025	2.15464	2.20392	2.00172	2.09069	2.17838	2.30051	2.30515	2.30059	2.25182	2.32907	2.35404
BAB96653	murE	2.10783	2.08917	1.96829	2.00362	2.09279	1.96584	2.20665	2.21708	2.12466	2.08764	1.89879	1.95008	2.1282	2.09648	2.15622	2.24048	2.17643	2.17231	2.20899	2.1255	2.22203	2.37374	2.08148	2.08529	2.19844	2.21541	2.31207	2.29477	2.27537	2.31256
BAE76505	ydiV	1.95958	1.94808	1.94291	1.96483	1.96684	1.90794	1.80008	1.81089	1.7121	1.84299	1.89354	1.95496	1.73209	1.98941	2.11065	2.08703	2.1764	2.0986	2.03663	2.1254	1.93082	1.99632	2.10932	2.13501	1.57893	1.46718	1.46981	1.47801	1.57856	1.68608
BAA77868	nlpE	2.02411	1.95139	2.01729	1.99097	1.9656	1.98855	2.00116	2.04062	2.0706	2.04943	1.93273	1.96204	2.10553	2.07869	2.2367	2.21735	2.17473	2.07914	2.11475	2.1314	2.12114	2.02998	2.04267	2.1046	2.09339	2.13148	2.15568	2.10661	2.15085	2.2593
BAE78383	yjjX	2.17096	2.1823	2.20056	2.1486	2.11347	2.04182	2.01669	2.13216	2.18834	2.22082	2.106	2.11747	2.04316	2.0955	2.23663	2.17499	2.17455	2.121	2.10844	2.09446	2.03374	2.02314	2.13656	2.22929	2.23216	2.25303	2.13871	2.12894	2.17845	2.29115
BAE76711	yfeX	2.43204	2.45182	2.43619	2.46238	2.52525	2.42304	2.5364	2.63929	2.38129	2.41089	2.33755	2.41645	2.4846	2.52216	2.32944	2.36253	2.17364	2.18696	2.34706	2.3285	2.33875	2.19266	2.23343	2.27698	2.45459	2.44958	2.38074	2.39209	2.31209	2.37559
BAA15361	manA	2.23777	2.21341	2.23689	2.23948	2.34719	2.30279	2.41816	2.50619	2.28179	2.30555	2.18241	2.20047	2.58247	2.5268	2.18109	2.18306	2.17328	2.13188	2.16663	2.20867	2.19817	2.21275	2.06894	2.04287	2.27663	2.2446	2.36137	2.32387	2.30581	2.27101
BAB96597	fkpB	2.15531	2.14708	2.06455	2.13535	2.34747	2.08628	2.33589	2.27125	2.42853	2.44102	1.97582	2.05279	2.36109	2.30908	2.44708	2.46911	2.17294	2.15746	2.17041	2.19318	2.25859	2.26681	2.20972	2.1932	2.33438	2.3399	2.34279	2.35663	2.40699	2.38509
BAE77395	fieF	2.27746	2.24728	2.25404	2.23753	2.26886	2.14706	2.22158	2.19133	2.21914	2.2272	2.18745	2.2449	2.25698	2.23681	2.17896	2.24634	2.17288	2.29952	2.21881	2.22529	2.26375	2.35405	2.24683	2.23797	2.06178	2.13351	2.20765	2.18012	2.17248	2.10301
BAE77772	yhjD	1.97578	1.86417	1.84834	1.82927	1.84405	1.85395	1.98494	2.00734	1.56596	1.51945	1.80863	1.90824	2.09593	2.11289	1.39212	1.37121	2.17168	2.10567	2.08189	2.04626	2.02539	1.88792	1.75441	1.73517	1.73242	1.62549	1.78636	1.73213	1.55684	1.60069
BAA35871	yceB	2.14606	2.12628	2.01927	1.97429	2.1328	1.95365	2.25677	2.26941	2.01028	2.05204	1.87334	1.9745	2.30708	2.30676	2.12099	2.13072	2.17075	2.11345	2.02308	2.09743	2.17213	1.95062	2.00697	2.07317	2.18579	2.20824	2.27107	2.22137	2.22627	2.1644
BAE77243	yrbK	2.13753	2.20695	2.02926	1.99898	2.24328	2.09956	2.09646	2.09237	2.26766	2.2794	1.93651	1.96517	2.20558	2.25404	2.34614	2.34922	2.16927	2.14751	2.20013	2.17686	2.02409	2.20367	2.05279	2.09714	2.20652	2.16574	2.22771	2.19154	2.28518	2.26517
BAE76529	yeaO	2.07995	2.04375	2.08743	1.95156	1.85094	1.74053	2.04389	2.01432	1.8898	1.96301	1.80602	1.99496	1.97811	2.06605	1.84039	1.78991	2.16882	2.18146	2.05058	2.10607	1.89311	1.99908	1.96157	1.96405	1.91453	1.89771	1.95186	1.99032	1.99813	1.87763
BAE76026	thrL	2.2864	2.3007	2.15372	1.94286	2.13874	2.16154	2.10792	2.01414	2.2053	2.17621	1.91739	2.10157	2.40503	2.1386	2.27758	2.51195	2.16567	2.19699	2.17056	2.07403	2.02921	2.23377	2.30258	2.22007	2.19032	2.05547	2.43086	2.51217	2.49031	2.24312
BAA16079	pmrD	2.32861	2.33491	2.40154	2.39201	2.44586	2.28428	2.1444	2.21504	2.45415	2.49982	2.26274	2.40776	2.22108	2.385	2.66743	2.58015	2.16556	2.20015	2.02123	2.10585	2.04635	2.25153	2.40519	2.425	2.21623	2.15108	2.2986	2.25433	2.39909	2.42083
BAA16345	yffB	2.26532	2.21681	2.053	2.03064	1.92514	1.95989	1.95743	1.89114	2.06045	2.07838	1.98773	1.96367	1.96702	1.97277	1.89546	1.88904	2.16494	2.09985	2.16515	2.12749	1.9612	2.11795	2.12521	2.10988	1.96315	2.07247	2.17966	2.03038	2.13231	2.13605
BAE77214	infB	2.43715	2.48838	2.18946	2.13971	2.42637	2.40534	2.41229	2.49215	2.56222	2.7329	2.07307	2.0955	2.44342	2.32689	2.62437	2.76156	2.16459	2.31565	2.50078	2.22513	2.36572	2.8343	2.29913	2.31838	2.39144	2.3753	2.61836	2.74276	2.77	2.71071
BAE76896	thyA	2.33992	2.40069	2.34438	2.29451	2.53836	2.46032	2.48384	2.51905	2.44876	2.43193	2.2705	2.30659	2.63222	2.54887	2.53629	2.49972	2.16402	2.24931	2.28301	2.3566	2.33533	2.35965	2.19974	2.25772	2.38825	2.43642	2.52565	2.50692	2.47499	2.44208
BAA16420	hscA	2.21724	2.23305	2.14851	2.17217	2.32872	2.28305	2.32329	2.38877	2.4811	2.51706	2.09608	2.15288	2.38063	2.34097	2.53833	2.58493	2.16358	2.18029	2.2159	2.27252	2.32138	2.39743	2.24577	2.29152	2.39907	2.40522	2.47014	2.44695	2.59111	2.64484
BAA36068	hemA	2.16338	2.11753	2.10572	2.08942	2.11914	2.0461	2.20196	2.20527	2.19677	2.22004	1.98863	2.0318	2.15582	2.21871	2.50886	2.52095	2.16106	2.11826	2.06838	2.1207	2.08438	2.07581	2.13182	2.11417	2.23031	2.24242	2.29304	2.30532	2.31105	2.39469
BAE77415	fdoG	2.2054	2.1766	2.17972	2.16465	2.25587	2.19387	2.23242	2.33824	2.2754	2.29567	2.0723	2.13319	2.39878	2.37908	2.62149	2.59455	2.16079	2.15223	2.19093	2.2279	2.22937	2.17735	2.28312	2.26326	2.37866	2.39202	2.50448	2.50031	2.56815	2.63599
BAE77478	rhtC	2.24651	2.16816	2.13187	2.12601	2.13879	1.90677	2.14084	2.1944	2.128	2.12505	1.99307	2.04283	2.14203	2.15916	2.36335	2.30515	2.16008	2.15222	2.08112	2.08355	2.10762	1.88249	2.22845	2.22563	2.22688	2.21759	2.05207	2.13278	2.12633	1.98784
BAE78024	yjbC	2.23394	2.20413	2.21739	2.18377	2.23778	2.17679	2.14556	2.20968	2.24445	2.24059	2.11897	2.1589	2.2039	2.21863	2.26679	2.27885	2.15888	2.09774	2.11078	2.13792	2.06598	2.12654	2.26675	2.24285	2.33809	2.30814	2.30356	2.26235	2.30122	2.3427
BAE77062	yghA	1.88713	1.74015	1.75404	1.70331	1.65832	1.67096	2.05148	2.04131	1.01991	0.836719	1.71634	1.74318	1.91082	2.01286	0.651345	0.877466	2.15738	2.23021	2.25856	2.21242	2.25238	2.21712	1.58562	1.67453	1.00857	1.03922	1.30346	1.20867	1.03047	0.852475
BAA16557	yqaB	2.2354	2.25435	2.19741	2.15173	2.18998	2.04484	2.1846	2.18815	2.22671	2.24315	2.04631	2.12328	1.99269	2.09494	2.24664	2.12336	2.15705	2.13145	2.10234	2.16842	2.12235	1.86961	2.21572	2.20527	2.16256	2.19759	2.14028	2.18019	2.08116	2.13101
BAA35503	ybiV	2.20203	2.14421	2.0429	1.97152	2.09997	2.04864	2.04516	2.07121	1.70142	1.77707	1.90152	2.01616	2.08313	2.11148	1.74584	1.52247	2.15591	2.04499	1.96252	2.03133	1.97846	2.07708	1.82924	1.83986	2.13018	2.12219	2.10339	2.1095	1.91698	1.93888
BAE76999	yggG	2.09101	2.12306	2.1153	2.05826	2.18595	2.22469	2.17351	2.27306	1.99891	1.9984	2.0053	2.0672	2.31268	2.25732	2.04501	1.99116	2.15419	2.12973	2.17844	2.21505	2.22878	2.25739	2.12115	2.11508	2.25039	2.2347	2.27686	2.22897	2.12248	2.12103
BAE77595	gyrB	2.29594	2.33257	2.28634	2.30234	2.44595	2.41946	2.40608	2.46811	2.49486	2.51716	2.23231	2.26655	2.49014	2.42068	2.68891	2.69711	2.15374	2.18124	2.26969	2.30016	2.30639	2.46809	2.29646	2.32711	2.49393	2.52418	2.58349	2.5726	2.69279	2.72808
BAE76653	yejM	2.19709	2.18849	2.13673	2.13847	2.29639	2.18145	2.21795	2.25724	2.29891	2.29855	1.98254	2.07762	2.27512	2.29106	2.55224	2.58143	2.15368	2.12224	2.07784	2.07776	2.0719	1.88414	2.08503	2.11795	2.23738	2.3105	2.26551	2.2442	2.25475	2.3089
BAE76586	yohL	2.07013	2.07484	1.97851	1.89727	1.98027	1.83123	1.6296	1.64671	2.21707	2.16165	1.90284	2.03671	1.72536	1.71446	2.23003	2.29134	2.15351	2.12133	2.13552	2.10203	1.62345	1.49905	2.35878	2.25373	2.11411	2.10396	1.76849	1.77964	2.28554	2.28407
BAE77822	yhhQ	2.02611	1.88802	1.72535	1.77973	1.56078	1.64897	1.80078	1.72829	1.84973	1.89989	1.75856	1.77718	1.87429	1.70646	1.72533	1.7469	2.15198	2.11214	1.8857	1.97159	1.91691	1.85701	1.90556	1.93942	1.69631	1.85885	1.66581	1.59963	1.85291	1.81584
BAA35830	csgD	1.58425	1.47557	1.425	1.27882	0.985001	1.0126	1.61562	1.54837	1.0716	0.970081	1.19752	1.19345	1.66233	1.75284	0.949517	1.16573	2.15189	2.05037	2.21687	2.11672	2.02879	1.96673	1.90693	1.84265	0.895256	0.857313	1.05661	0.964167	1.03889	0.985837
BAA35426	ybhT	2.23688	2.22701	2.03031	1.97518	1.92352	1.6289	1.98816	1.83368	2.1275	2.05127	2.02024	2.07872	1.8025	1.74729	1.94172	1.90013	2.15154	2.08037	1.92442	1.90201	1.98706	1.87722	2.22453	2.26409	2.19439	2.05111	1.88723	1.91648	1.86202	1.79942
BAE76249	dnaX	2.14187	2.18689	2.12825	2.11161	2.17393	2.10949	2.22635	2.22161	2.28197	2.3285	2.07211	2.136	2.28681	2.27524	2.52631	2.55633	2.15048	2.09202	2.15288	2.16951	2.12479	2.12224	2.16957	2.19054	2.32496	2.35925	2.36522	2.33604	2.44191	2.48923
BAA14782	kch	1.74471	1.74177	1.60054	1.50706	1.68556	1.60706	1.86957	1.83489	1.52038	1.41537	1.59673	1.63573	1.9198	1.97507	1.51315	1.56225	2.14963	2.05496	2.0075	1.92466	1.86787	1.86959	1.60463	1.67687	1.70847	1.72079	1.76489	1.6864	1.6273	1.64313
BAE76909	ygeA	2.07064	2.03074	1.98089	2.06458	2.01078	1.98129	2.04097	2.08812	2.08311	2.04686	1.89621	2.02548	2.19403	2.11152	2.12505	2.1493	2.14832	2.29349	2.24261	2.25295	2.19542	2.27148	2.24262	2.25149	2.07382	2.07895	2.05312	2.09596	2.08116	2.16506
BAE76481	ydgH	2.21519	2.25158	1.90235	1.84832	2.08198	1.97413	2.00607	2.06709	1.9724	2.0572	1.7545	1.78493	2.04829	1.97	1.93216	2.02091	2.14826	2.14661	2.25966	1.90518	1.97812	2.64692	1.96594	2.03773	1.95166	2.03125	2.11904	2.25593	2.0757	2.00726
BAE77220	glmM	2.32628	2.38164	2.43817	2.42373	2.55145	2.50526	2.52343	2.60773	2.56817	2.60333	2.339	2.37444	2.56454	2.53365	2.57537	2.5676	2.14805	2.24825	2.37235	2.44676	2.43743	2.40776	2.43756	2.42907	2.58417	2.58053	2.6407	2.58055	2.70191	2.72444
BAE77449	yihE	2.17285	2.23987	2.22068	2.21791	2.4139	2.26323	2.33411	2.34789	2.19339	2.20801	2.12715	2.17829	2.36015	2.42478	2.42905	2.34102	2.14791	2.10049	2.17111	2.15947	2.22627	2.07224	2.09958	2.12776	2.24223	2.15273	2.31742	2.26566	2.19528	2.24836
BAA35308	lnt	2.08709	2.09216	2.03684	2.05775	2.17253	2.1056	2.09241	2.14406	2.25424	2.27193	1.96467	2.02738	2.2288	2.16143	2.5193	2.52124	2.14779	2.09998	2.12016	2.14427	2.03946	1.8773	2.05811	2.06626	2.30483	2.29389	2.16123	2.19986	2.23811	2.32328
BAE76201	ispA	2.14989	2.25804	2.14851	2.15263	2.45752	2.2452	2.37419	2.3805	2.39796	2.43148	2.04467	2.11106	2.33357	2.35682	2.46054	2.48597	2.14713	2.14463	2.20504	2.23716	2.29713	2.24888	2.24133	2.24991	2.34827	2.31581	2.38371	2.36072	2.36461	2.36697
BAE77245	yhbG	2.17796	2.14975	2.17895	2.16661	2.3696	2.32877	2.34699	2.41601	2.38986	2.39608	2.14176	2.13595	2.43192	2.38595	2.42687	2.4608	2.14684	2.21346	2.34177	2.36448	2.34876	2.41978	2.17985	2.19483	2.38757	2.34567	2.42954	2.44788	2.4589	2.45259
BAA14800	yciV	2.074	2.06339	1.88577	1.96307	1.92825	1.77334	1.87409	1.87161	1.92756	1.89538	1.90139	1.8888	1.92838	1.93516	2.10354	2.02285	2.1462	2.10197	1.90101	1.93646	1.93047	2.03483	1.95236	1.95221	1.98163	1.99804	1.9801	1.9342	1.99809	2.00522
BAE76709	ypeC	1.79097	1.87727	1.66427	1.66628	1.66558	1.62288	1.58901	1.70384	1.6072	1.6159	1.61684	1.70076	1.68589	1.65701	1.29202	1.46476	2.14583	2.00544	1.79886	1.83878	1.71366	1.8398	1.8457	1.89022	1.28606	1.57132	1.76389	1.56423	1.46287	1.40981
BAE76241	acrB	2.37335	2.37088	2.33419	2.35046	2.5559	2.49869	2.5195	2.63531	2.64965	2.69409	2.24655	2.30039	2.59912	2.53467	2.70078	2.71488	2.14481	2.23444	2.38855	2.34623	2.44057	2.40553	2.34633	2.36865	2.50161	2.51276	2.60589	2.61783	2.69381	2.69992
BAE78258	yjgP	2.02373	2.06837	1.93603	1.84705	1.84526	1.74998	1.82892	1.85541	1.8297	1.88454	1.73337	1.87111	1.85263	1.73564	1.9297	2.06786	2.14452	2.08869	2.0275	1.90237	1.89139	2.29783	1.96473	1.96433	1.88685	1.8955	1.87295	1.94703	1.9179	1.9773
BAA36100	purU	2.36772	2.39809	2.39605	2.37893	2.56622	2.63006	2.47329	2.57926	2.53438	2.55163	2.32857	2.35761	2.6243	2.59392	2.60928	2.59755	2.14416	2.14857	2.15101	2.35691	2.34856	2.46089	2.26142	2.25803	2.56455	2.56898	2.73732	2.70789	2.80094	2.77168
BAE77390	yiiQ	2.18311	2.20997	2.13778	2.08177	2.03622	1.95626	2.0021	1.94483	1.88518	1.88801	2.01873	2.01621	2.12864	2.11429	1.68846	1.71967	2.14043	2.04794	1.78139	2.02328	1.92969	1.91199	1.92606	1.94707	2.05048	2.04299	1.98636	1.95384	1.83775	1.80541
BAA16048	gyrA	2.30972	2.35288	2.03191	1.99533	2.23112	2.15842	2.21922	2.28955	2.35515	2.44894	1.92797	1.93785	2.20429	2.1714	2.33001	2.37956	2.13975	2.20744	2.31395	2.07537	2.21579	2.42808	2.21968	2.2735	2.14477	2.1594	2.30911	2.46226	2.39253	2.3304
BAA35228	ybdD	1.98938	1.98764	2.05586	1.84844	1.88347	2.0398	2.07406	2.173	1.95863	2.12752	1.88743	2.00579	2.26819	2.11573	2.06849	2.06286	2.13914	2.23508	2.28097	2.25856	2.24743	2.21976	2.08019	2.21787	2.25727	2.23953	2.34291	2.44151	2.08729	2.22291
BAA35671	ycbB	1.95319	1.89103	1.84942	1.8257	1.91343	1.88464	1.98143	2.02296	1.71956	1.7802	1.78913	1.82413	2.09978	2.1077	1.87946	1.81982	2.13901	2.1118	2.10266	2.01864	2.12767	2.03318	1.91675	1.94326	1.84817	1.87938	1.93714	1.92548	1.85839	1.95322
BAA35899	fabH	2.33539	2.38434	2.31211	2.36106	2.49994	2.52092	2.48099	2.54917	2.53525	2.61851	2.28938	2.31723	2.67114	2.49887	2.71135	2.84548	2.13849	2.31859	2.43509	2.457	2.54533	2.83666	2.46129	2.44083	2.56255	2.57971	2.77984	2.79185	2.90068	2.85961
BAA35949	pepT	1.99736	1.94591	1.86693	1.81755	1.96857	1.82505	2.0488	2.17135	1.84582	1.83633	1.82419	1.82681	2.12862	2.18105	1.93458	1.91782	2.13636	2.13283	2.22889	2.16978	2.26308	2.19795	1.94899	1.95989	1.8795	1.84687	1.94808	1.96766	1.81543	1.87194
BAA15347	rstB	2.25094	2.26952	2.21135	2.16449	2.38068	2.25682	2.2696	2.29914	2.38627	2.32547	2.04851	2.16527	2.34247	2.40491	2.56202	2.54639	2.13594	2.06479	1.98767	2.04058	1.97303	1.97727	2.14873	2.14368	2.38621	2.40303	2.38703	2.34613	2.34424	2.46175
BAA36072	ychA	2.17264	2.17228	2.09672	2.06822	2.30754	2.15896	2.27905	2.30177	2.31295	2.3183	2.02269	2.01668	2.21475	2.30167	2.48861	2.45822	2.13532	2.04944	2.2111	2.21853	2.26163	2.08978	2.09419	2.14089	2.33632	2.32983	2.39628	2.27881	2.2981	2.38694
BAA15331	asr	2.40112	2.28429	2.36292	2.32593	2.49947	2.54034	2.4209	2.35866	2.29831	2.12479	2.19735	2.29708	2.6702	2.70157	2.4353	2.47612	2.1343	2.03679	1.79542	1.78062	1.70694	1.84859	2.01115	1.98539	2.15869	2.13518	2.36611	2.32534	2.1055	1.89304
BAA14834	yciM	2.07751	2.08627	2.04711	2.01787	2.09837	1.97107	2.0948	2.1138	2.10664	2.10628	1.88676	1.94875	2.17138	2.15667	2.31379	2.28679	2.13363	2.04002	2.01974	2.096	2.05885	1.99027	2.03753	2.0934	2.12704	2.16619	2.16974	2.12561	2.12008	2.26165
BAA15211	marC	2.09816	1.95235	1.88176	1.96649	1.91849	1.92352	1.9349	2.01987	1.90034	1.89804	1.90646	1.88696	2.07344	2.14376	2.03562	2.10278	2.13281	2.0519	1.90491	1.90411	2.0189	2.04275	1.93018	1.96714	1.8671	1.80166	1.92062	1.85736	1.87821	1.88799
BAA35936	lolC	2.2391	2.23573	2.16982	2.16432	2.27391	2.09595	2.18524	2.2059	2.18808	2.19376	2.0336	2.17311	2.17047	2.22441	2.39948	2.43669	2.13134	2.0471	1.93644	2.01289	1.9558	1.96473	2.07987	2.13871	2.25351	2.26258	2.1124	2.16768	2.04591	2.13521
BAA15418	rnt	2.22943	2.21794	2.11847	2.04474	2.21461	2.06345	2.07013	2.08091	2.15651	2.14818	2.0752	2.05	2.11196	2.17093	2.32502	2.30446	2.13108	2.09004	2.04899	2.07686	2.01108	1.93446	2.054	2.1245	2.21088	2.2526	2.23355	2.26014	2.2092	2.36198
BAA77884	yafS	2.05879	2.01359	2.0229	1.97995	1.84454	1.87527	1.91805	1.91531	1.82846	1.93564	1.83204	1.98007	1.94952	1.90019	1.91076	1.84033	2.13087	2.05708	2.03405	2.00811	1.93574	1.93454	1.93581	1.9944	2.02065	1.98202	1.89642	2.00012	1.95712	1.96831
BAE76742	era	2.34341	2.38425	2.31142	2.32606	2.46547	2.30726	2.44491	2.47479	2.55059	2.53631	2.19811	2.29894	2.43163	2.45025	2.74127	2.66217	2.13074	2.11536	2.22331	2.23939	2.28993	2.18727	2.26714	2.22955	2.52644	2.54157	2.51426	2.49805	2.5699	2.64677
BAA15801	shiA	2.08327	2.01329	1.99818	1.97976	2.04972	1.93338	2.11376	2.12191	2.05448	2.0809	1.91577	1.92681	2.26595	2.21772	2.03962	2.02852	2.13044	2.07986	2.02393	2.05941	2.13995	2.19697	2.10081	2.1323	2.0928	2.07937	2.17287	2.10231	2.06059	2.05244
BAE77519	gpp	2.28801	2.31609	2.28771	2.28544	2.45604	2.33483	2.43494	2.46643	2.3978	2.42633	2.16203	2.21783	2.47984	2.49643	2.74302	2.69153	2.12922	2.09217	2.20049	2.225	2.24401	1.72669	2.21239	2.22761	2.5151	2.49334	2.56605	2.53379	2.56874	2.61484
BAA16114	nuoE	2.3716	2.35853	2.26652	2.24756	2.48229	2.39519	2.56107	2.60145	2.40419	2.49319	2.27263	2.23068	2.57667	2.38303	2.37334	2.48495	2.12909	2.32209	2.42229	2.33804	2.40369	2.7775	2.33681	2.36222	2.62674	2.61582	2.65323	2.68485	2.6336	2.64261
BAB96646	ilvI	2.27617	2.31771	2.2204	2.20997	2.33046	2.2937	2.2335	2.29824	2.1781	2.29649	2.17077	2.17261	2.31776	2.13761	2.12894	2.28845	2.12823	2.3249	2.47564	2.38299	2.4173	2.4383	2.45669	2.43934	2.45245	2.42651	2.61874	2.63404	2.51769	2.47423
BAA36008	minE	2.33798	2.43988	2.23649	2.04376	2.35901	1.97508	2.38319	2.04315	2.34262	2.25823	1.94591	2.15381	2.15928	2.17546	2.11474	2.19129	2.1282	2.02738	2.1361	2.16089	2.01516	1.99919	2.24038	2.21516	2.32603	2.34705	2.16632	2.14543	2.1475	1.83779
BAE78209	cycA	2.18979	2.20222	2.27273	2.22505	2.35853	2.33744	2.3901	2.44169	2.29176	2.28958	2.11725	2.2329	2.42583	2.43481	2.34872	2.30989	2.12782	2.19554	2.31974	2.27454	2.40244	2.30809	2.26958	2.26831	2.492	2.52421	2.5649	2.53331	2.45566	2.43342
BAE76736	yfhB	2.14239	2.11917	2.09653	2.13404	2.1776	2.06223	2.20409	2.26195	2.06023	2.01571	2.01555	2.1122	2.27451	2.29116	2.28941	2.19497	2.12624	2.12755	2.10379	2.07319	2.07163	1.97686	2.02633	2.08779	2.1095	2.14466	2.16848	2.13421	2.06883	2.1209
BAE76171	aroM	2.03228	1.89462	1.94607	1.93267	2.02875	1.94919	2.06472	2.05745	2.00985	2.02622	1.87326	1.83516	2.1218	2.17955	2.5194	2.49833	2.12608	2.10176	1.97529	2.07864	2.15053	1.96619	1.93145	2.01825	1.99155	1.99803	2.0407	1.97235	1.99437	2.0413
BAE77074	plsC	2.17084	2.16756	2.15586	2.10773	2.199	2.08769	2.13677	2.15314	2.1759	2.23629	2.04032	2.08447	2.17392	2.20403	2.29115	2.36045	2.12575	2.09542	2.03222	2.02552	2.04842	2.01533	2.11558	2.09395	2.24481	2.23741	2.33579	2.26467	2.26317	2.29309
BAA77885	rnhA	2.23062	2.21855	2.26978	2.2742	2.27676	2.07675	2.16166	2.17203	2.1417	2.1776	2.12663	2.25223	2.19831	2.21237	2.37281	2.35439	2.12565	2.07768	2.03454	2.01613	2.02361	1.94166	2.1319	2.12961	2.32666	2.3509	2.27476	2.25761	2.27331	2.22897
BAE76441	ydcX	2.15419	2.19817	1.99178	1.95156	1.90482	1.46753	1.46506	1.40604	2.33145	2.19453	1.77969	1.91578	1.37006	1.46399	1.97619	2.00593	2.12487	2.01278	1.74955	1.7448	1.66733	1.69467	2.29202	2.2372	2.05075	1.92635	1.79991	1.68929	1.9799	1.71014
BAE77235	yrbB	2.29878	2.33343	2.27732	2.2226	2.48093	2.01334	2.52264	2.24471	2.56189	2.56429	1.96756	2.28006	2.03928	2.15219	2.11637	2.11842	2.12372	2.07485	2.21613	2.27756	2.22161	1.74705	2.25339	2.27024	2.35639	2.36292	2.18288	2.1036	2.17652	1.86467
BAA14786	yciB	2.27438	2.238	2.20267	2.16531	2.23797	2.11792	2.21626	2.25662	2.36708	2.35149	2.07199	2.15924	2.22717	2.25247	2.35183	2.36749	2.12205	2.07213	2.0545	2.00628	1.98412	1.87086	2.02467	2.04519	2.04919	2.08256	1.97031	1.93781	2.087	2.04475
BAE77499	hemY	2.24862	2.21154	2.14276	2.18712	2.31769	2.23272	2.32212	2.37154	2.3192	2.30682	2.10971	2.15345	2.43197	2.35381	2.37427	2.39398	2.12196	2.10465	2.15045	2.20098	2.14747	2.18893	2.13326	2.11093	2.25581	2.30264	2.36821	2.32854	2.37426	2.48288
BAE76825	ftsB	2.32266	2.35531	2.31929	2.24834	2.19113	2.06671	2.1301	2.10668	2.27888	2.21225	2.21959	2.20284	2.26942	2.06813	2.32263	2.46516	2.12114	2.23102	2.01654	2.06384	2.00781	2.35752	2.25722	2.22285	2.12725	2.09756	2.16279	2.14634	2.3436	2.36596
BAA15453	sufA	1.8246	1.53874	1.55073	1.3862	1.75443	1.66121	1.83026	1.82596	1.60394	1.67737	1.56436	1.49239	2.01362	1.77891	0.762416	1.43347	2.121	2.14412	2.00765	1.82849	2.17913	2.47263	1.63101	1.7175	1.5926	1.47184	1.62123	1.65888	1.43158	1.40848
BAE77750	dppA	2.21726	2.18132	2.16309	2.13353	2.02663	1.92708	2.11607	2.03223	2.39634	2.35926	2.01066	2.06641	2.1166	2.19782	2.30007	2.27477	2.12091	2.02543	1.87981	1.86167	1.90224	1.72484	1.99134	2.02451	1.95963	1.9643	2.04701	1.97828	2.05893	1.98817
BAA14908	mpaA	1.96749	1.88499	1.93098	1.91482	1.98336	1.91651	2.06381	2.10392	1.93901	1.98285	1.75155	1.873	2.1858	2.15056	2.00391	1.96305	2.12066	2.04824	2.15768	2.1005	2.17838	2.08076	2.08656	2.09897	2.00945	2.00597	2.10281	2.05017	2.04648	2.095
BAA35403	tolQ	2.11545	2.16257	2.14825	2.17108	2.33604	2.18957	2.30879	2.31671	2.41901	2.43584	2.12151	2.09506	2.28102	2.31149	2.47867	2.46696	2.11965	2.13425	2.10866	2.19346	2.11353	2.16682	2.1808	2.14872	2.33749	2.4007	2.26499	2.28764	2.41199	2.43821
BAE77206	yhbW	2.12597	2.0154	2.01739	2.09932	2.14118	2.07104	2.10869	2.20998	1.71158	1.76548	1.97602	2.00357	2.27512	2.18464	1.60799	1.6433	2.11953	2.03115	2.10234	2.0176	2.08988	2.01319	1.72798	1.77652	2.0443	2.03417	2.00535	2.01852	1.87158	1.80314
BAE76453	bdm	1.57692	1.59152	1.55039	1.52186	1.86527	1.2109	2.10822	1.86095	0.933427	1.13179	1.25982	1.22764	1.52603	1.61525	-0.918164	0.945887	2.11812	1.84718	1.80014	1.89687	2.19667	1.68668	1.25325	1.37698	0.621056	0.461379	0.1378	0.252963	-0.882349	-0.872596
BAE76898	ptsP	2.10465	2.14468	2.02999	1.95955	2.18056	2.09733	2.16859	2.20982	2.08233	2.11962	1.92642	1.9253	2.25269	2.20419	2.11637	2.15919	2.11807	2.14368	2.14579	2.09898	2.21524	2.38724	2.05336	2.12205	2.13411	2.13265	2.28708	2.25117	2.17909	2.18288
BAE76271	ybbN	2.50332	2.55798	2.44919	2.48365	2.52727	2.48102	2.52054	2.57726	2.42075	2.46839	2.43438	2.47167	2.58414	2.50357	2.26334	2.28914	2.1177	2.15229	2.11081	2.17286	2.10065	2.20396	1.91471	1.90511	2.21759	2.14717	2.18176	2.17724	1.96973	2.09147
BAE77719	yiaJ	2.07558	2.06114	2.08783	2.06395	2.04469	2.03142	2.05067	2.06912	1.98524	2.01778	1.96154	2.06109	2.04968	2.1354	1.90179	1.90774	2.11658	2.11904	2.14605	2.12161	2.07934	2.09444	2.09386	2.10274	2.21129	2.19734	2.1868	2.14987	2.22315	2.20126
BAA16157	ubiX	2.07023	2.10795	2.06412	2.12506	2.09848	1.87194	2.01978	2.02841	2.16933	2.17621	1.85497	2.02931	2.03083	2.03404	2.37487	2.30442	2.11645	2.03059	1.87193	2.03919	1.85255	1.7641	2.03386	2.0241	2.03427	2.05907	1.93386	1.94381	2.0966	2.2074
BAE77027	nupG	1.42574	1.40876	1.27642	1.32453	1.38183	1.40463	1.45906	1.41559	1.29193	1.30987	1.20815	1.28042	1.42036	1.39078	1.2771	1.3498	2.11576	2.05194	2.02949	2.10848	2.11311	2.01107	2.0154	1.96954	2.32056	2.36952	2.3579	2.32881	2.23886	2.2175
BAA14808	yciK	2.11031	2.06427	2.0074	1.95884	2.11842	2.08462	2.12368	2.12002	2.16475	2.16048	1.9543	1.98751	2.22173	2.20326	2.09265	2.06755	2.11357	2.05341	2.0729	2.08392	2.11009	2.08512	1.97734	1.94189	2.11666	2.12242	2.25193	2.15973	2.14053	2.16014
BAA15557	sppA	2.13423	2.10033	2.10604	2.07652	2.20663	2.06316	2.19109	2.25484	2.10579	2.0891	1.96671	2.03813	2.28298	2.26358	2.22456	2.18834	2.11318	2.05921	2.00779	2.08229	2.06955	1.96128	2.05129	2.07446	2.16285	2.18883	2.20948	2.20056	2.087	2.14953
BAB96661	ftsQ	2.20639	2.19922	2.1623	2.13476	2.22865	2.16414	2.23639	2.22477	2.26285	2.29003	2.07836	2.10489	2.20363	2.21184	2.31602	2.37463	2.1131	2.20921	2.28241	2.23838	2.28134	2.35432	2.20834	2.2479	2.2689	2.27156	2.32055	2.27312	2.25647	2.38042
BAA16411	sseA	2.01935	2.00633	1.77361	1.80077	1.79778	1.84843	1.9891	2.08887	1.8398	1.87977	1.67408	1.73411	2.20612	2.09292	1.95665	2.06897	2.11305	2.1733	2.08283	2.0692	2.07009	2.30615	2.01103	2.01203	1.94195	1.94945	2.12922	2.1306	2.11262	2.06702
BAE76232	tesB	2.02373	1.91446	1.85293	1.85215	1.8901	1.83613	2.10557	2.05325	1.93649	1.94877	1.80712	1.8875	2.15753	2.14912	1.93136	1.93361	2.113	2.02043	1.98853	1.97732	2.09225	2.00021	1.88019	1.9155	1.81523	1.87577	1.92642	1.90889	1.9087	1.91877
BAA15457	sufS	1.74736	1.64787	1.36367	1.54775	1.81832	1.77708	1.88016	1.88998	1.6959	1.70492	1.41065	1.54409	1.9994	2.00238	1.36611	1.56469	2.11098	2.08364	1.98066	1.93052	2.19071	2.18283	1.71441	1.74295	1.80997	1.78466	1.76394	1.73496	1.63106	1.68274
BAA35546	cmr	1.73744	1.72682	1.71414	1.73279	1.68787	1.61982	1.54407	1.56554	1.87589	1.87412	1.70592	1.69975	1.65883	1.59365	1.86905	1.87062	2.11085	2.10383	2.02265	2.11374	2.03368	1.96442	2.18762	2.1818	2.18191	2.2073	2.16519	2.15874	2.34053	2.33684
BAE77004	yqgD	2.15685	2.20302	2.2148	2.11345	1.9343	1.59392	1.89713	1.74403	1.86648	1.69126	2.10492	2.21869	2.18947	1.80452	1.48088	1.67482	2.10957	2.00871	2.10929	2.09742	1.82302	1.814	2.0193	1.89422	2.11441	2.00189	1.71431	1.86726	1.72214	1.69905
BAE78041	ubiC	2.11723	2.12198	2.13559	2.08565	2.13537	2.08319	2.09207	2.06842	2.12	2.09123	2.06828	2.09531	2.24694	2.12355	2.22487	2.33708	2.10899	2.18263	2.02696	2.1618	2.16048	2.18462	2.2087	2.25362	2.14099	2.14782	2.22681	2.22964	2.16949	2.12338
BAA35282	mrdA	2.1146	2.10724	2.05079	2.01993	2.12821	1.98139	1.97816	2.01799	2.09345	2.09757	1.94231	2.02268	2.04461	2.10281	2.35095	2.29889	2.1074	2.06392	1.92629	1.98976	1.9024	1.84634	2.03119	2.08074	2.10873	2.1176	2.06695	2.05054	2.07295	2.19076
BAA35551	ybjL	1.97889	1.95624	1.88926	1.86414	1.91779	1.80473	1.90132	1.93213	1.85106	1.8364	1.76535	1.87125	1.75789	1.85224	1.96506	1.96994	2.10601	1.98419	1.93704	1.96583	1.95138	1.88895	2.0043	2.01482	1.74008	1.72279	1.78322	1.78134	1.87277	1.82783
BAE77292	mreC	2.22559	2.29281	2.34834	2.33513	2.4986	2.31408	2.38658	2.42795	2.48396	2.4689	2.19585	2.29208	2.39802	2.44369	2.69228	2.65151	2.10593	2.08289	2.17959	2.23821	2.22353	1.96802	2.22073	2.20486	2.50286	2.5114	2.48082	2.45454	2.46207	2.46544
BAA15853	hisB	2.09742	2.19788	2.07248	2.14534	2.35106	2.29427	2.40302	2.45322	2.04839	2.10692	2.0893	2.13169	2.4292	2.39882	2.16589	2.13826	2.10552	2.18799	2.18384	2.17676	2.43429	2.59518	2.0045	2.06073	2.41877	2.46449	2.49251	2.61327	2.46139	2.43282
BAA35605	aat	2.01638	1.98365	2.00166	1.96237	2.08957	1.97383	2.08681	2.1491	2.11115	2.05678	1.85817	1.90022	2.06345	2.08855	1.98834	2.02322	2.10395	2.01111	2.05628	2.04025	2.02775	1.79936	1.9994	2.0603	2.08352	2.11496	2.00608	1.98965	2.03502	2.03342
BAA35667	smtA	2.17208	2.16622	2.12645	2.07111	2.1221	1.96072	2.103	2.12719	2.106	2.19088	2.09967	2.07925	2.13934	2.01881	2.10744	2.0259	2.10309	2.12758	2.00345	2.07733	2.05955	2.2021	2.13404	2.16538	2.18719	2.17457	2.1778	2.16621	2.23275	2.27813
BAA16073	yfaY	2.01715	2.00206	1.9606	1.9481	2.04359	1.96025	2.08461	2.1561	2.11557	2.14593	1.84532	1.9312	2.10758	2.15221	2.19996	2.19019	2.10299	2.03361	2.06963	2.05268	2.06084	1.98929	1.98512	2.01429	1.85449	1.90026	1.99187	1.90596	2.06001	2.11854
BAE77120	yqjH	2.02297	1.9564	1.80649	1.75679	2.17198	2.08419	2.00284	2.08356	2.10379	2.05184	1.77962	1.82234	2.00059	2.03699	1.76205	1.83205	2.10251	2.01226	1.76219	1.70632	2.07484	2.02062	1.71558	1.73261	2.25274	2.18052	2.29531	2.24031	2.14683	2.24141
BAA16249	yfdZ	1.96712	1.92579	1.69661	1.6997	1.64706	1.72686	1.83112	1.80131	1.64777	1.66063	1.74424	1.66532	1.87079	1.85493	1.74152	1.72509	2.10225	2.07804	2.0716	1.92416	1.87722	1.80829	1.80801	1.93656	1.79356	1.87595	1.86206	1.9649	1.68022	1.66856
BAA35929	mfd	2.0369	2.05008	1.94806	1.9626	2.08865	2.04498	2.09929	2.15085	2.0491	2.08832	1.88934	1.94856	2.19265	2.14292	2.09674	2.10131	2.10184	2.07775	2.0856	2.10954	2.12907	2.24054	1.98631	1.99881	2.10589	2.10781	2.22037	2.19919	2.14839	2.17887
BAA77850	cdsA	2.13533	2.1573	2.08531	2.10925	2.2162	2.05902	2.16643	2.19411	2.30154	2.36673	2.03492	2.10469	2.19855	2.09327	2.32973	2.48039	2.10094	2.1104	2.04854	2.07206	2.11882	2.14102	2.16968	2.14991	2.1131	2.16877	2.22808	2.24108	2.30756	2.36078
BAE77208	deaD	2.26794	2.21074	2.15405	2.13414	2.35297	2.23695	2.30494	2.39052	2.95032	2.9812	2.03566	2.13907	2.38723	2.37493	3.39101	3.38962	2.09968	2.15838	2.2468	2.27932	2.33243	2.25397	2.41095	2.42218	2.48681	2.49755	2.61243	2.56538	3.0164	3.06454
BAE76407	ydaO	2.11682	2.15673	2.06763	2.05383	2.14952	2.17515	2.10694	2.12188	2.31423	2.3592	2.03048	2.06794	2.18752	2.17774	2.48015	2.51454	2.0995	2.05651	2.09896	2.1867	2.08833	2.08616	2.09633	2.18025	2.29173	2.28994	2.30307	2.30009	2.49328	2.4956
BAE76248	apt	2.85283	2.86967	2.7708	2.78234	2.8321	2.72534	2.78486	2.82111	2.91561	2.91999	2.57797	2.73849	2.8137	2.78576	2.89744	2.85959	2.09791	2.00498	1.98225	2.09872	2.1131	1.95058	2.20822	2.22864	3.02223	3.01933	2.96051	2.92048	2.98637	2.92622
BAA16205	fadL	2.34482	2.3925	2.36311	2.34586	2.47135	2.45558	2.25179	2.29314	2.59834	2.62981	2.28041	2.3172	2.34125	2.3177	2.69641	2.63917	2.0975	2.0231	2.02681	2.10137	2.04333	1.714	2.19931	2.14799	2.54823	2.57199	2.53434	2.50318	2.6549	2.62187
BAA14798	trpD	2.33961	2.33573	2.10848	2.17904	2.37155	2.25997	3.12986	3.17716	2.24465	2.26621	2.10398	2.14995	3.24263	3.22727	2.21682	2.25772	2.09745	2.09962	2.0881	2.20321	2.45218	2.37161	2.04634	2.07318	2.48754	2.51604	2.69606	2.71652	2.38451	2.42569
BAA16562	ygaD	2.08159	2.15882	2.18198	2.15056	2.26878	2.15308	2.26566	2.32326	2.12695	2.15886	2.12891	2.14849	2.19213	2.16086	1.90106	1.92553	2.09717	2.07897	2.15557	2.16041	2.11176	2.11123	2.13351	2.13457	2.21413	2.26887	2.11745	2.12949	2.11269	2.16602
BAE76205	panE	2.00295	1.95812	1.90478	1.87149	1.96832	1.90758	2.05913	2.04541	1.98523	1.98337	1.8399	1.90313	2.07839	2.05884	1.96368	1.96626	2.0971	2.00958	2.03916	1.98303	2.0231	2.01165	1.96247	1.93677	2.07349	2.05332	2.09659	2.04489	2.15572	2.11242
BAE76513	cedA	2.20541	2.17576	2.02496	2.03069	1.92789	1.78133	1.77886	1.69083	2.07673	1.89918	1.80949	1.95815	1.66613	1.73435	1.94923	1.85874	2.09509	1.97514	1.86953	1.77934	1.80281	1.52698	2.13673	2.18586	1.85612	1.84405	1.54201	1.58906	1.43087	1.66036
BAA35321	nagB	2.16911	2.15144	2.04008	2.08657	2.17792	2.16143	2.28569	2.29553	2.06446	2.06039	1.96939	2.02821	2.37908	2.32258	1.99401	1.99996	2.09395	2.10079	2.13303	2.16261	2.10273	2.03564	1.9851	2.06151	1.97959	1.85599	1.97516	1.9052	1.82197	1.77565
BAE77514	rfe	2.34835	2.32577	2.28904	2.26393	2.33327	2.21227	2.27099	2.31608	2.42042	2.44889	2.19035	2.24105	2.393	2.32237	2.57139	2.56626	2.09385	1.99372	1.96174	2.00932	1.96528	1.8054	2.16439	2.15892	2.40993	2.42357	2.40701	2.37214	2.4523	2.47592
BAE78148	yjeK	2.12494	2.11907	2.16924	2.1419	2.15483	2.08814	2.1455	2.17441	2.16776	2.11294	2.04922	2.10598	2.25674	2.19351	2.39517	2.38437	2.09264	2.05912	2.08899	2.09476	2.0088	1.99168	2.04398	2.06499	2.22564	2.21639	2.28785	2.19877	2.22507	2.26773
BAE76866	yqcD	2.15919	2.18125	2.225	2.18402	2.23419	2.21851	2.21207	2.23111	2.18318	2.18457	2.12442	2.12952	2.26654	2.2406	2.21535	2.23225	2.0924	2.0259	2.02672	2.02314	1.9742	1.99392	2.01688	2.00465	2.25534	2.25164	2.23443	2.20382	2.21434	2.3072
BAE77365	gldA	1.17413	1.22644	1.34174	1.39692	1.30652	1.40051	1.3997	1.53696	1.22491	1.19582	1.48072	1.45936	1.32097	1.43721	1.05416	0.839432	2.09112	2.03047	2.23658	2.22113	2.26599	2.0878	2.19122	2.18783	2.23888	2.26675	2.29022	2.25625	2.28663	2.31775
BAE77068	yqhD	1.61563	1.72075	1.57304	1.61966	1.57078	1.72804	1.74232	1.75895	1.6121	1.55116	1.51856	1.58301	1.79993	1.6295	1.4437	1.41167	2.09082	2.12121	2.0319	1.93861	1.82006	2.00954	1.80488	1.83807	1.87333	1.86342	2.04975	2.03535	1.98701	1.93075
BAB96598	ispH	2.15974	2.15122	2.18468	2.18575	2.34037	2.23505	2.35068	2.40664	2.48481	2.52793	2.12425	2.14022	2.39835	2.3959	2.67789	2.62644	2.09021	2.07329	2.24102	2.21322	2.29382	2.28631	2.25411	2.26883	2.42758	2.42457	2.4672	2.45588	2.54019	2.56943
BAA14984	hslJ	1.96073	1.86391	1.84993	1.73813	1.63297	1.6335	1.6533	1.67716	1.60936	1.58928	1.74204	1.80246	1.86254	1.89226	1.55697	1.67519	2.08947	1.9909	1.85216	1.8693	1.75866	1.84905	1.81823	1.78406	1.72128	1.67464	1.61677	1.61909	1.79041	1.81817
BAE76837	ygcL	0.34868	0.332315	0.677194	0.568479	0.229921	0.723212	0.401985	0.199058	0.244093	0.25279	0.876313	0.559496	0.380769	0.494812	0.00462534	-0.199378	2.08882	2.01969	2.03372	1.94308	1.83516	2.32436	1.71337	1.74639	0.07785	0.219204	0.196655	0.386451	0.400784	0.0186689
BAE78168	yjeF	1.89895	1.72721	1.79142	1.77582	1.85778	1.84053	2.01759	2.03263	1.79052	1.77531	1.85595	1.81948	2.11884	2.06309	1.73391	1.73402	2.0877	2.1038	2.13858	2.14267	2.17557	2.24932	1.98383	1.91054	1.68482	1.76892	1.80362	1.78946	1.85583	1.88071
BAA15421	ydhO	2.18016	2.20713	2.15018	2.09247	2.08697	2.10682	2.09856	2.03174	2.08512	2.06592	2.0464	2.08292	2.22035	2.12771	1.91901	1.94268	2.08683	1.99972	1.9136	2.00307	1.91192	1.82157	2.07462	2.10217	2.19406	2.18734	2.13806	2.15501	2.14851	2.15097
BAE76959	xerD	2.04787	2.12248	2.1842	2.13255	2.10727	2.08392	2.11533	2.1759	2.11146	2.18412	2.07817	2.12875	2.16146	2.18366	2.29871	2.26707	2.08592	2.08078	2.05192	2.08964	2.10178	2.16747	2.0638	2.0721	2.13944	2.12065	2.20341	2.13017	2.20646	2.24166
BAE77623	ilvN	2.17917	2.04128	1.6456	1.75519	1.97151	1.65285	2.17538	1.885	1.94566	2.00898	1.7672	1.77815	1.82594	1.77388	1.73645	1.93866	2.08559	2.15606	1.81566	2.04742	2.50227	2.55163	1.97129	2.07215	2.40719	2.43403	2.58123	2.59555	1.99064	2.08242
BAA77905	prfH	0.590171	0.334045	-0.00532278	0.202232	-0.0315899	-0.195877	0.227624	0.00890275	-0.277055	0.693853	0.241221	0.757521	0.6555	0.656243	0.483477	0.677413	2.08548	2.07352	2.00052	2.08221	2.07727	2.03772	2.12995	2.16957	2.27824	2.29189	2.18404	2.17873	2.30083	2.31925
BAE77935	prkB	1.94357	1.96242	1.87721	1.83761	1.99941	1.91469	2.0743	2.07242	1.96038	1.97626	1.71335	1.8438	2.10246	2.07421	2.04725	2.05891	2.08533	1.99675	2.04367	2.09282	2.12176	1.95741	1.91355	1.90792	2.08787	2.07642	2.06549	2.06703	2.11526	2.05947
BAE76976	ygfA	2.07134	1.97555	1.98837	1.97708	2.03248	1.90111	1.95132	2.06259	2.04682	2.11379	1.76969	1.96195	2.03074	2.13603	2.58299	2.58902	2.08519	1.89632	1.99503	2.0375	1.92625	1.83971	1.91603	2.09959	2.11539	2.13725	2.1019	2.01516	2.18478	2.15964
BAA14870	puuB	0.588225	0.528393	0.748334	0.683822	0.922426	0.718631	0.723003	0.83164	0.713173	0.801052	1.04436	0.910477	1.04018	0.92698	0.490739	0.826004	2.08479	2.10489	2.24873	2.25628	2.45895	2.52745	2.11401	2.12155	0.862201	0.878615	1.19721	1.14732	0.869864	0.974416
BAE78012	yrdA	2.26096	2.22911	2.68582	2.65643	2.70571	2.59977	2.65225	2.67766	2.61851	2.61447	2.56783	2.61119	2.71485	2.7229	2.75875	2.73264	2.08463	1.94434	2.45064	2.44903	2.39957	2.36701	2.45169	2.48053	2.65837	2.63813	2.67686	2.64418	2.56455	2.54765
BAA36012	ycgK	2.43114	2.97988	2.37809	2.34219	2.07049	2.0611	2.53742	2.51219	1.76795	1.59933	2.32806	2.40834	2.45698	2.81051	1.34252	1.53645	2.0838	2.00337	3.06973	2.03433	2.12439	1.97506	1.56414	1.58897	3.42132	2.45406	3.00507	2.95539	2.14034	2.17292
BAE76267	ybbJ	1.8302	1.85204	1.82794	1.87149	1.85747	1.72581	1.90448	2.04395	1.85372	1.85769	1.78724	1.90929	1.91648	1.92756	1.89357	1.89438	2.08297	2.05218	2.10929	2.18457	2.116	1.90782	2.14113	2.14089	1.84473	1.80432	1.74271	1.77971	1.79557	1.91253
BAE77855	gntR	2.24511	2.2599	2.1841	2.12261	2.20844	2.09453	2.09799	2.13808	2.17426	2.17816	2.08425	2.10345	2.22514	2.20387	2.21444	2.21784	2.0827	2.00728	1.9826	1.99018	1.96444	1.95815	2.05242	2.10943	2.30164	2.31543	2.34323	2.32754	2.32355	2.32728
BAA14982	ydbK	2.25716	2.23862	2.10759	2.16498	2.40597	2.4165	2.23839	2.30334	2.20927	2.21928	2.12286	2.17049	2.3327	2.32915	2.09222	2.15888	2.08128	2.09815	2.16462	2.15339	2.16788	2.136	1.93881	1.9277	2.34133	2.36628	2.26988	2.25031	2.18954	2.2113
BAA35334	ybfE	2.22743	2.1476	2.12653	2.17012	2.11106	1.95469	1.99378	1.84963	2.21925	2.20823	2.02901	2.19066	1.82149	1.92301	2.35246	2.40859	2.08113	2.03603	1.78082	1.97653	1.80638	1.92551	2.18295	2.20809	2.27486	2.21398	2.22401	2.12767	2.28722	2.30879
BAE77275	yhcM	2.10746	2.13508	2.15476	2.09093	2.10095	2.03711	2.06408	2.10255	2.06683	2.09933	2.05533	2.10244	2.18726	2.14791	2.19845	2.19768	2.08109	2.0497	1.93894	2.06107	2.04206	2.11336	2.12259	2.16515	2.19913	2.2264	2.30019	2.24776	2.17917	2.25339
BAA16258	glk	2.15462	2.1096	2.32126	2.2774	2.36179	2.39808	2.36409	2.43444	2.25603	2.24584	2.19788	2.26477	2.55278	2.49496	2.42416	2.41758	2.08102	2.06699	2.14467	2.2681	2.30737	2.44941	2.26874	2.24539	2.43293	2.46934	2.61986	2.53313	2.56473	2.50905
BAA77883	gloB	2.04587	1.95882	1.94472	1.9015	1.95408	2.01283	1.99465	2.02612	1.95756	1.94212	1.85141	1.92661	2.0701	2.07711	1.93216	1.9551	2.08084	2.0465	2.01752	2.04942	1.98796	2.05669	1.89409	1.88063	2.08417	2.10058	2.19252	2.09717	2.16147	2.0539
BAE77767	yhjJ	1.83757	1.87902	1.91199	1.92688	1.84424	1.8298	1.97755	2.03776	1.81459	1.85377	1.81892	1.88222	2.04935	2.06692	1.92085	1.93922	2.07846	2.06984	2.02889	2.0181	2.07544	2.14134	2.00526	1.99619	1.96118	1.93553	2.04444	1.98507	1.91278	2.02502
BAE77240	yrbG	2.06918	2.03032	2.08439	2.04367	2.04526	1.78546	1.98342	1.94025	2.0399	2.12087	1.98615	2.07007	1.95606	1.89624	2.06804	2.12727	2.07806	2.05558	1.95401	2.03452	2.01728	2.00558	2.08494	2.07483	2.05153	2.04354	1.97328	1.88263	1.95556	2.02656
BAE77278	degS	2.09395	2.10568	2.02005	2.04523	2.09604	1.94668	2.04269	2.00855	2.06907	2.14459	1.89363	1.98068	1.98382	2.00945	2.12879	2.14664	2.07648	2.02837	1.85742	1.96699	1.95119	1.94927	2.04124	2.06887	2.0037	2.02971	1.98401	2.00211	1.91732	2.01388
BAA16162	dedD	2.25253	2.31549	2.20746	2.23437	2.26337	2.17241	2.274	2.23683	2.43759	2.44566	2.12494	2.22488	2.20407	2.2165	2.52912	2.53437	2.07515	2.15466	2.04212	2.04027	2.02543	2.24202	2.21275	2.25104	2.25893	2.28395	2.28923	2.32281	2.48018	2.48192
BAA15448	aroD	2.02159	1.93179	1.86927	1.86693	2.04207	2.01111	2.14413	2.18452	1.99586	1.9945	1.76411	1.86816	2.28263	2.20761	1.87594	1.93476	2.07501	2.03803	2.05642	2.06844	2.11399	2.02983	1.84516	1.88883	2.10057	2.1357	2.2204	2.18933	2.12858	2.18439
BAB96648	fruR	2.21493	2.2342	2.13483	2.16766	2.29854	2.16455	2.25874	2.31152	2.24604	2.25376	2.03754	2.09685	2.23966	2.25617	2.31277	2.35098	2.07413	2.13288	2.0728	2.09633	2.17352	2.18377	2.1766	2.16583	2.35646	2.38306	2.43388	2.41262	2.31866	2.34951
BAA77912	proA	2.22805	2.23705	2.14889	2.16171	2.32583	2.17798	2.39146	2.41572	2.46625	2.4953	2.00637	2.12453	2.38866	2.27897	2.41012	2.42197	2.07066	2.15345	2.27011	2.26119	2.3588	2.35337	2.23968	2.27314	2.24815	2.26924	2.3401	2.3311	2.40739	2.43485
BAE77786	yhiD	1.14461	0.921278	0.88294	0.810654	0.898065	0.993416	1.89943	1.90149	0.389359	0.142783	0.958787	0.750519	1.94516	2.01939	0.714162	0.343827	2.06943	2.05927	2.01705	2.16118	2.18781	2.29243	1.40648	1.35298	0.143934	-0.316772	-0.0382908	0.173781	0.341929	-0.872596
BAA35852	lpxL	2.16517	2.10864	2.08914	2.05092	2.13131	2.04621	2.01048	2.06115	2.15049	2.15815	1.94993	2.04388	2.05572	2.07097	2.23942	2.20818	2.06844	2.00289	1.88063	1.95534	1.87535	1.65333	1.93925	1.98335	2.15461	2.22602	2.12078	2.15782	2.25495	2.25566
BAE76247	ybaN	1.90665	1.91276	1.80722	1.85606	2.10359	1.7957	2.03347	1.9701	1.98201	1.96233	1.72999	1.8719	2.06565	2.11796	2.23929	2.25001	2.06837	1.93908	1.68409	1.65967	1.98796	1.8569	1.75661	1.7918	1.96908	1.90408	1.74602	1.91572	1.67867	1.85032
BAA77859	dnaE	2.11201	2.10998	2.11847	2.10558	2.16212	2.07994	2.09052	2.14344	2.11	2.1462	2.02313	2.06908	2.16091	2.16243	2.28894	2.33001	2.06834	2.05408	2.00318	2.04854	2.04535	2.05187	2.02802	2.03833	2.16432	2.21814	2.20145	2.18941	2.22008	2.23366
BAA15456	sufD	1.71233	1.58261	1.27577	1.41563	1.87551	1.85887	1.93018	1.96724	1.77314	1.73777	1.42484	1.41528	2.13394	2.05777	1.51658	1.54228	2.06824	2.01285	2.04856	2.04648	2.26497	2.3128	1.57745	1.64834	1.93975	1.71046	1.81493	1.90123	1.75942	1.82794
BAE76714	ypeA	2.09777	2.1188	2.13143	1.99075	1.96826	1.83359	2.01406	1.88324	2.12175	2.18228	1.84631	2.05137	1.8465	1.94919	1.86777	1.9181	2.06808	2.09893	2.03859	2.05491	1.99447	2.07481	2.18776	2.21184	1.8864	2.00841	2.0072	1.90249	1.97639	1.97164
BAE77066	yghB	2.12543	2.14068	2.10157	2.09325	2.1781	1.99617	2.17144	2.19812	2.15712	2.14021	2.04579	2.06329	2.24336	2.18826	2.22709	2.22795	2.06755	2.01736	1.97459	1.99126	2.02007	2.0102	2.13494	2.12807	2.12274	2.14948	2.16991	2.11909	2.10235	2.16786
BAE76826	ygbE	1.92559	1.94164	1.80202	1.89327	1.8941	1.81296	1.65371	1.70785	1.68309	1.6806	1.72055	1.85481	1.87822	1.85544	2.15278	2.21695	2.06697	2.07419	1.70595	1.90846	1.83015	2.14224	1.78604	1.84625	1.66681	1.75511	1.59518	1.71034	1.50826	1.71484
BAB96647	ilvH	2.19614	2.24609	2.11816	2.10497	2.1858	2.16224	2.10178	2.17008	2.13394	2.19689	2.04843	2.06839	2.18189	2.04013	2.04765	2.12619	2.06654	2.28062	2.23024	2.21544	2.26017	2.38744	2.27105	2.37998	2.2693	2.27996	2.45146	2.48596	2.4423	2.28112
BAE77024	mutY	2.08171	2.07064	2.04866	1.99525	2.12798	2.00005	2.03537	2.08829	2.09232	2.09777	1.96785	2.01679	2.03534	2.08244	2.2708	2.24131	2.06621	2.00642	2.04876	1.989	2.06625	1.99981	2.04848	2.07386	2.06768	2.08832	2.09721	2.08938	2.13396	2.13397
BAE76688	yfcL	2.34584	2.46909	2.33349	2.32423	2.49449	2.27584	2.40224	2.38041	2.51247	2.50548	2.13394	2.23281	2.25216	2.29484	2.4587	2.48553	2.06537	2.0142	1.97755	2.11239	2.13521	2.02189	2.31259	2.37216	2.42548	2.3975	2.30995	2.28483	2.37066	2.31603
BAE77938	yheS	2.03856	2.04641	1.98544	2.00169	2.13527	2.12402	2.07162	2.14558	2.1612	2.17484	1.95633	1.96844	2.16118	2.16648	2.27281	2.31751	2.06374	2.02296	2.08503	2.07227	2.06253	2.03966	1.98735	1.9811	2.12021	2.12879	2.19463	2.19534	2.29535	2.33206
BAA35273	lipB	2.15792	2.24087	2.17813	2.14665	2.24899	2.16477	2.16817	2.21996	2.12713	2.20182	2.06166	2.03004	2.20867	2.19048	2.19925	2.13082	2.06354	2.06709	2.00246	2.12975	2.10034	2.05228	2.15478	2.18778	2.30634	2.30322	2.29106	2.32704	2.30021	2.23285
BAE76041	nadC	2.08047	2.07377	2.09729	2.01892	2.13438	2.02684	2.15438	2.12414	1.89958	1.98642	1.9342	2.01117	2.22354	2.16237	2.07459	2.12314	2.06281	2.05029	1.96277	2.06009	2.08364	2.10507	2.0269	2.04544	2.20374	2.20622	2.21552	2.23268	2.07723	2.11132
BAE77467	yigP	2.04248	2.04798	2.09102	2.1196	2.29991	2.13479	2.23224	2.25055	2.18808	2.26531	2.03365	2.11494	2.1617	2.21325	2.31571	2.32069	2.06274	1.99843	2.0781	2.18708	2.12777	2.19904	2.12586	2.13045	2.23749	2.27104	2.23756	2.23631	2.25185	2.33744
BAA36102	rssA	2.01982	1.94041	1.9695	1.97489	1.97157	1.92123	1.98344	2.06843	1.90825	1.90962	1.88076	2.00874	2.19813	2.14292	2.10551	2.16972	2.06243	2.07503	2.13212	2.17057	2.11168	2.11645	2.0677	2.086	1.92456	1.90676	1.96664	1.96029	2.01692	2.09116
BAA36044	dadA	1.78434	1.71267	1.74227	1.80024	1.83681	1.77774	2.7222	2.80661	2.33366	2.33871	1.71253	1.77948	2.87942	2.84587	2.47214	2.49867	2.06162	2.04398	2.22817	2.12006	2.54372	2.4963	2.11374	2.10863	2.19537	2.23489	2.55813	2.4987	2.31174	2.34541
BAE76238	maa	2.17226	2.19503	2.10486	2.08312	2.19931	2.13309	2.15633	2.09174	2.1106	2.10451	2.01536	2.02233	2.18627	2.17689	2.27004	2.19402	2.06135	2.009	1.85307	1.97618	2.00076	1.87846	1.84909	1.92838	1.99652	2.07093	2.08634	2.07079	2.04839	2.04276
BAB96668	yacG	2.21202	2.12461	2.1499	2.13368	2.25807	2.08811	2.14601	2.13635	2.40258	2.36526	2.01082	2.18376	2.02246	2.09469	2.24838	2.39022	2.06064	2.06475	2.05317	2.06975	2.06675	1.88928	2.15022	2.24355	2.27514	2.33802	2.31547	2.1687	2.26621	2.14785
BAE77621	ivbL	2.10424	2.17179	1.72007	1.6054	2.08759	1.58751	2.01101	1.53701	2.36667	2.02876	1.34336	1.53427	1.83682	1.69366	2.02019	1.98368	2.06064	2.17472	1.77641	1.97925	2.09096	1.27953	1.96243	2.07569	2.35198	2.36249	2.16682	2.24979	1.72214	1.67884
BAE77203	yhbT	2.24195	2.18646	2.33134	2.38874	2.31544	2.33768	2.35343	2.39739	2.30793	2.2911	2.26426	2.30965	2.40159	2.31156	2.31196	2.25479	2.06055	2.15672	2.1716	2.19094	2.24807	2.29762	2.16941	2.19276	2.3311	2.27843	2.43424	2.3304	2.37947	2.45492
BAA35287	holA	1.9839	2.00518	1.93369	1.97207	2.12586	1.95417	2.03682	2.05236	1.9923	2.0774	1.9175	1.95859	2.13684	2.09415	2.22271	2.17246	2.06026	2.03527	2.11264	2.1387	2.04815	2.10658	2.07761	2.10237	2.2557	2.23009	2.24033	2.27009	2.23904	2.25433
BAE77888	pck	2.28553	2.30729	2.39775	2.38416	2.59481	2.58612	2.75397	2.84196	2.61524	2.62457	2.296	2.32754	2.94477	2.88993	2.86061	2.83885	2.0587	2.02469	2.12993	2.10795	2.24004	2.09539	2.06894	2.09469	2.79234	2.82519	2.90618	2.88737	2.75498	2.77474
BAA15917	asmA	2.0921	2.07455	2.07865	2.05843	2.13494	1.96502	2.05989	2.09352	2.11752	2.09618	1.99049	2.02638	2.0405	2.06955	2.26739	2.29326	2.05865	2.05646	1.98106	2.036	2.04242	2.05126	2.07194	2.13722	2.12303	2.15406	2.12739	2.04644	2.08405	2.14497
BAA16110	nuoH	2.26815	2.32594	2.25563	2.29644	2.48341	2.38694	2.60341	2.64337	2.41832	2.45817	2.16755	2.23316	2.59391	2.46796	2.43552	2.4551	2.0585	2.17887	2.47421	2.35808	2.4511	2.4605	2.32572	2.35031	2.6295	2.6481	2.64657	2.72467	2.56226	2.56241
BAA15676	nudB	2.18911	2.23872	2.09341	2.02231	2.3175	2.20389	2.36303	2.31351	2.51332	2.57126	2.05948	2.06736	2.33068	2.29446	2.53496	2.57849	2.05792	2.1404	2.31651	2.22583	2.325	2.3583	2.23096	2.23607	2.25526	2.22787	2.40944	2.42268	2.46276	2.44072
BAA16432	hcaR	1.9907	1.97943	2.12304	2.08011	2.12149	2.05923	2.08479	2.16427	1.87431	1.82238	2.0134	2.03663	2.24807	2.2066	2.1546	2.15977	2.0579	2.00991	1.9546	2.05764	2.09501	2.0377	2.03644	2.05836	2.24867	2.26009	2.32241	2.25923	2.09757	2.04452
BAA15839	sbcB	1.98487	1.96906	1.98539	1.98539	2.08289	2.00437	2.07809	2.05961	2.03447	2.01974	1.91666	1.92776	2.15485	2.18188	2.21554	2.07986	2.05694	1.9639	1.99832	2.04115	2.0093	2.01333	1.89882	1.89529	2.08333	2.15366	2.15448	2.15614	2.10599	2.16757
BAE78008	yrdD	2.25811	2.23358	2.13436	2.10177	2.29233	2.06363	2.19913	2.15578	2.22956	2.27931	1.97711	2.02947	2.10909	2.22418	2.33949	2.2859	2.05508	2.04703	2.16548	1.98332	1.98538	2.06262	2.01657	2.04518	2.05322	2.02007	2.09539	1.97972	2.07512	1.95392
BAA36118	tdk	2.22031	2.17739	2.1636	2.15543	2.26819	2.16013	2.16484	2.17862	2.16327	2.19377	2.10911	2.12604	2.24196	2.24703	2.0913	2.04263	2.05423	1.98898	1.92683	1.98273	1.87484	1.94011	1.95577	2.02897	2.12356	2.06365	2.05784	2.04194	2.07573	2.07847
BAA35389	sdhD	2.03132	2.27478	2.07462	2.08477	2.48269	2.12074	2.51055	2.19924	2.34659	2.35105	2.00154	1.9713	2.16401	2.04886	2.28519	2.31568	2.05287	1.99182	2.26144	2.30766	2.37335	2.29161	2.45788	2.49074	2.69268	2.65909	2.4078	2.51859	2.39248	2.33095
BAA14801	yciO	2.02255	1.89785	1.86521	1.86675	2.07792	2.03309	2.15452	2.10411	2.03962	2.06841	1.79876	1.84036	2.15553	2.11369	2.06416	2.1547	2.05212	2.04463	2.15505	2.06869	2.12338	2.22131	1.97403	1.93077	2.06369	2.02599	2.14603	2.13078	2.17109	2.2127
BAE77193	yraM	2.27267	2.26572	2.22688	2.25013	2.3496	2.28452	2.28941	2.32643	2.29649	2.34085	2.16163	2.21317	2.36357	2.38478	2.34	2.33871	2.05158	1.9791	2.02767	2.02438	2.01598	1.74329	2.01419	2.00063	2.41957	2.42959	2.44475	2.4172	2.41816	2.44907
BAA16337	maeB	2.16484	2.20743	2.13037	2.10284	2.26648	2.29308	2.24713	2.33623	2.19998	2.22302	2.06205	2.02558	2.33025	2.24252	2.29254	2.34195	2.05143	2.14076	2.32026	2.14905	2.18341	2.49913	2.14216	2.13001	2.243	2.26235	2.39535	2.44525	2.38775	2.38142
BAA15635	kdgR	2.15061	2.10457	1.99582	1.96358	2.03197	2.03499	2.07601	2.12106	2.11623	2.12567	1.94406	1.90285	2.11748	2.01273	1.914	1.98638	2.05132	2.14363	1.94616	2.02328	2.07019	2.45614	2.03518	2.05132	2.07521	2.04012	2.32172	2.29129	2.31295	2.2809
BAE76836	ygcK	0.467759	0.827057	0.311598	0.315033	0.637513	0.297135	0.682847	0.325823	0.693078	0.747532	0.696444	0.334079	0.926664	0.734281	-0.199603	0.693304	2.05117	1.97108	2.12605	2.09312	2.0724	2.22179	1.83709	1.78654	0.639539	0.509826	0.74255	0.643832	0.691406	0.33732
BAE76971	visC	1.97589	2.04983	1.98254	2.04582	2.01368	1.93691	1.9653	1.99271	1.89882	1.971	1.93907	1.9821	2.07026	2.00697	2.10651	2.11123	2.04969	1.98061	2.08364	2.08801	1.99088	1.95511	2.14631	2.13103	2.16897	2.13635	2.10126	2.04181	2.04172	2.08402
BAE76735	tadA	2.10971	2.09066	2.14781	2.12634	2.15046	2.07284	2.05027	2.08257	2.20201	2.23085	1.97075	2.05521	2.04034	2.11314	2.4516	2.41369	2.04918	2.0139	1.97481	2.03352	2.04713	1.76828	2.16374	2.1908	2.21971	2.26589	2.10964	2.11751	2.29666	2.34629
BAE77086	parE	2.10468	2.09598	2.11936	2.08694	2.26209	2.17718	2.2045	2.2531	2.25723	2.28251	2.01319	2.03534	2.2537	2.2467	2.52879	2.52759	2.04916	2.09133	2.19987	2.19621	2.20212	2.21812	2.14011	2.16303	2.3228	2.34411	2.39841	2.37622	2.47185	2.47892
BAE77746	tag	1.98021	1.90585	1.91172	1.85193	1.99069	2.02914	2.01973	2.08887	1.81452	1.93143	1.84057	1.85221	2.17226	2.1353	1.99314	1.85642	2.04907	2.00661	2.1062	2.10913	2.08182	2.09709	1.91976	1.93714	1.9118	1.90489	2.01764	2.01223	1.9337	1.95573
BAA15061	ydcO	1.47706	1.40123	1.54056	1.50376	1.46413	1.2724	0.987388	1.0697	1.32086	1.24568	1.47271	1.43192	1.14226	1.09081	1.39166	1.40027	2.04834	1.96938	1.92424	1.99239	1.44929	1.30414	1.92905	1.98217	1.5572	1.70543	1.15772	1.0793	1.5837	1.57925
BAE77137	ygjR	1.98839	1.91708	1.92788	1.92521	2.01341	1.86915	2.01872	2.03154	1.76501	1.79104	1.81971	1.87918	2.04865	2.00415	1.76321	1.76602	2.04833	1.95264	1.96925	1.94426	1.88633	1.86247	1.85631	1.92718	1.76626	1.75981	1.75112	1.73754	1.57731	1.5873
BAA15060	ydcM	1.92359	1.88897	1.78673	1.80304	1.94185	1.7926	1.89522	1.97267	1.92242	1.98754	1.66311	1.74684	1.92029	1.94361	2.08406	2.1209	2.04684	1.93574	1.88899	1.92114	1.97214	1.82186	1.94824	2.0391	1.7539	1.7548	1.7664	1.73671	1.76714	1.78703
BAA15227	ydeJ	1.62335	1.34402	1.22239	1.1869	1.1572	1.37986	1.49673	1.44587	1.10555	1.15564	1.3228	1.17792	1.54326	1.84294	1.07021	1.07706	2.04658	1.93986	1.9256	1.92568	1.85547	1.77936	1.63075	1.58769	1.06425	1.08067	1.15503	1.00258	1.13731	1.11901
BAE77352	argB	2.20373	2.19046	2.17032	2.17694	2.32295	2.27132	2.31747	2.31923	2.20056	2.29734	2.04575	2.09543	2.38776	2.20588	2.13342	2.11995	2.0464	2.19691	1.92298	2.2929	2.29872	2.38518	2.33127	2.34163	2.47331	2.55104	2.54824	2.572	2.64738	2.65497
BAA35600	clpS	1.96742	2.00159	1.92441	1.77123	1.84298	1.92174	1.86811	1.88648	1.98446	2.01311	1.86592	1.74197	2.20294	1.98361	1.98644	2.10119	2.0456	2.16565	2.17099	2.05699	2.10349	2.70746	2.22494	2.14493	2.05467	2.04138	2.46406	2.40002	2.40287	2.42325
BAE76306	folD	2.29692	2.36444	2.21814	2.21751	2.37269	2.34409	2.31063	2.36732	2.24443	2.32703	2.14683	2.20711	2.47952	2.35835	2.38893	2.43749	2.04429	2.21166	2.20469	2.189	2.25725	2.42755	2.21152	2.17247	2.37224	2.43645	2.57006	2.57238	2.48578	2.52573
BAA15675	yebC	2.39206	2.45097	2.32576	2.33001	2.54971	2.5092	2.57219	2.64826	2.81088	2.8489	2.28938	2.27693	2.6197	2.49552	2.68788	2.73686	2.04424	2.29824	2.48744	2.45654	2.51885	2.64411	2.49909	2.51042	2.50565	2.49127	2.6721	2.67305	2.75203	2.77366
BAA77857	lpxB	2.11823	2.18575	2.12275	2.16242	2.37694	2.20482	2.33401	2.36692	2.28206	2.3302	2.04953	2.07498	2.35268	2.35617	2.35548	2.33977	2.044	2.08251	2.2037	2.22554	2.3042	2.16771	2.17612	2.18995	2.35105	2.3435	2.41367	2.3672	2.31503	2.34655
BAE76454	yddW	2.04607	2.03716	1.9104	1.90698	1.95165	1.86051	1.91664	1.94674	1.88427	1.9876	1.80726	1.84562	2.00266	1.92434	1.69621	1.74523	2.04393	1.94275	1.85795	1.93525	1.86976	1.88468	1.93125	1.98259	1.8157	1.84258	1.76665	1.72332	1.83227	1.84518
BAE76198	pgpA	1.96802	2.02287	1.96387	1.94657	2.1771	1.896	2.13398	2.02024	2.21004	2.19584	1.81416	1.89946	1.95823	2.06353	2.28372	2.23727	2.04334	1.96648	2.06064	2.10177	2.15906	1.93238	2.1442	2.20991	2.20097	2.24353	2.07515	2.05266	2.1344	2.08785
BAE76723	ypfJ	2.18133	2.20526	2.2189	2.22263	2.29876	2.25139	2.27027	2.35429	2.3442	2.37147	2.17112	2.17318	2.3337	2.31294	2.4471	2.50219	2.04287	2.14119	2.15685	2.18826	2.16802	2.39173	2.17173	2.19949	2.12394	2.14375	2.26571	2.19745	2.34946	2.27086
BAA77864	rof	1.92126	2.01828	1.7651	1.82289	2.00207	1.57454	2.04597	1.89326	2.06157	2.08248	1.57591	1.68152	1.98222	1.95287	2.06903	2.1468	2.04273	1.96458	2.15912	2.11692	2.15891	1.88685	1.80362	1.87044	1.99613	2.13748	1.98479	1.91327	1.9326	2.00389
BAE77818	acpT	2.16943	2.18149	2.02551	2.07346	2.06024	1.93048	2.05571	2.09369	2.08477	2.14043	1.98459	2.0007	2.03001	2.08448	2.11464	2.05503	2.04119	2.00965	1.93541	1.96747	1.98133	1.94399	2.0172	2.02124	2.05732	2.12162	2.00607	1.9809	2.01422	2.09699
BAE76684	yfbR	1.99938	2.00547	1.98825	1.9385	1.86091	1.75923	1.87359	1.94343	1.88518	1.90253	1.92068	1.90027	1.842	1.92338	1.87055	1.85437	2.04099	1.97278	1.8225	1.85579	1.78381	1.83661	1.80955	1.83109	2.03869	1.98616	2.05204	1.9412	1.98814	1.86116
BAE77868	glpG	2.09543	2.13381	2.17285	2.1714	2.21254	2.04073	2.12596	2.12158	2.2133	2.18857	2.06087	2.08743	2.17293	2.10644	2.22466	2.19643	2.04079	1.99935	1.97502	2.02114	1.9689	1.99191	2.105	2.12849	2.22249	2.2654	2.20004	2.18699	2.2425	2.26003
BAA15623	yoaE	1.92438	1.89774	1.92465	1.92063	1.96662	1.88338	1.9269	1.98529	2.00061	2.02807	1.83156	1.89946	1.99556	1.97464	2.09209	2.0313	2.04008	1.95216	1.99182	2.0466	1.9602	1.8832	1.86467	1.89289	2.08613	2.12206	2.061	1.99501	2.07738	2.12123
BAA35911	ycfL	1.97432	2.04072	1.94953	1.86553	2.19113	1.8241	2.32078	2.14967	2.31805	2.28401	1.88861	1.92126	1.95394	2.04122	1.97504	1.92033	2.04006	2.03975	2.27999	2.12306	2.19855	2.07268	2.14055	2.13113	2.22104	2.23746	2.10428	2.13378	2.07661	1.87514
BAE76820	pcm	2.12896	2.15882	2.00446	2.00789	2.1599	2.03098	2.12142	2.14107	2.02171	2.03215	2.00711	1.94911	2.09715	2.05659	2.03733	2.11654	2.03988	2.07811	2.1182	2.07671	2.06309	2.17062	2.10219	2.08367	2.07906	2.12567	2.18149	2.20008	2.13197	2.06285
BAE77234	yrbA	2.39596	2.40404	2.51457	2.46401	2.53355	2.34293	2.4654	2.18301	2.61284	2.62881	2.46266	2.45658	2.29905	2.17802	2.48092	2.46764	2.0394	2.06863	2.01238	2.17304	2.14118	2.59173	2.46429	2.45202	2.41624	2.38712	2.44953	2.39173	2.51039	2.38558
BAE76613	yohD	1.95428	1.93207	1.87878	1.89527	1.89901	1.76247	1.84148	1.87887	1.80623	1.77995	1.88382	1.95214	1.9906	1.91403	1.95211	1.89333	2.03914	2.05834	1.9657	2.00082	1.96594	1.70081	1.96394	1.99897	1.74913	1.74916	1.64909	1.70555	1.77703	1.82088
BAE76246	priC	1.93592	1.89103	1.89096	1.98221	1.8901	1.84578	1.94519	1.94674	2.02648	2.04128	1.83908	1.96749	2.00192	1.9328	1.95204	2.01255	2.03912	1.96252	1.97772	2.01967	1.96471	2.05379	2.02297	1.96726	2.04801	2.06443	2.06559	1.98205	2.14408	2.20979
BAE76835	ygcJ	0.801458	0.99566	1.05423	0.708945	0.908779	1.00981	0.959277	1.00631	1.00781	0.967288	0.924025	0.968808	0.940365	1.04276	0.90852	0.786186	2.03885	2.02413	2.20905	2.27667	2.19636	2.23006	1.85301	1.87116	0.838105	0.6607	0.795759	1.01159	0.980583	0.682014
BAE76478	ynfC	1.97193	1.89968	1.94986	1.94645	2.00811	2.05003	1.93743	2.05369	2.01496	1.99179	1.85074	1.87585	2.10335	2.13221	2.05572	1.94368	2.03884	2.01593	2.05814	2.08772	2.07076	2.11349	1.99111	1.99145	1.9549	1.99318	2.12418	2.0097	2.09169	2.12844
BAE76286	hyi	0.136346	0.398734	0.202034	0.254687	0.175767	0.567782	0.0370408	-0.357772	0.00948255	-0.0610015	0.791	0.604726	0.611045	0.129868	0.195984	-0.21214	2.03817	2.0625	2.11869	2.29319	2.31611	2.42839	2.03589	1.99523	2.29297	2.28108	2.36071	2.36492	2.35883	2.36129
BAA16556	yqaA	2.16639	2.21166	2.26618	2.25862	2.21906	2.20996	2.194	2.16854	2.19687	2.18373	2.18798	2.18834	2.28873	2.19963	2.28964	2.20116	2.038	2.1063	2.11632	2.07599	2.01506	2.25093	2.23488	2.21086	2.20387	2.25854	2.26304	2.25162	2.28197	2.2919
BAE76897	lgt	2.16102	2.1834	2.15684	2.2026	2.32014	2.22704	2.2372	2.31196	2.23463	2.24864	2.08313	2.13716	2.3583	2.32657	2.309	2.37427	2.03688	2.0895	2.13433	2.11769	2.16652	2.17687	2.13277	2.18066	2.18327	2.21222	2.24908	2.25344	2.25239	2.27466
BAE77152	yqjG	2.00481	1.7893	1.83692	1.79565	1.84125	1.87513	1.98333	2.00594	1.38751	1.47192	1.67712	1.71391	2.09341	2.15844	1.45851	1.35606	2.03578	1.98483	2.02984	1.9795	1.99797	1.91432	1.59339	1.58559	1.44786	1.4299	1.58174	1.46526	1.33528	1.36937
BAB96654	murF	2.01794	2.04243	1.93696	1.95212	2.09314	2.10152	2.14594	2.20186	2.05598	2.09875	1.90648	1.94926	2.19801	2.15071	2.15115	2.22176	2.0351	2.0975	2.06456	2.09398	2.24139	2.28137	2.05277	1.97839	2.19826	2.15954	2.34976	2.33558	2.3242	2.33598
BAE77660	rfaQ	2.06104	2.05557	1.97734	1.99179	2.09657	2.05722	2.1098	2.12085	2.00223	2.0542	1.92285	1.9488	2.22914	2.20765	2.29806	2.31848	2.03473	2.0016	2.00068	2.05558	2.10488	2.06543	2.01392	1.9708	2.15805	2.18057	2.25665	2.18948	2.21045	2.22381
BAA35430	ybhA	2.06369	2.10558	2.09929	2.08045	2.06566	2.00732	2.00761	2.0199	2.10938	2.08444	1.9892	2.08361	2.1067	2.06922	2.03644	1.95533	2.03466	2.01971	2.01423	2.06999	1.93275	1.94815	2.00608	1.99342	2.00601	2.06296	1.98872	1.90458	1.93629	2.03995
BAE77477	rhtB	1.88528	1.87426	1.82311	1.87241	1.79684	1.71519	1.93714	1.95041	1.78805	1.71454	1.82466	1.86839	1.98055	1.85559	1.9318	1.80427	2.03445	2.07699	2.04698	2.01771	2.05385	2.02967	2.03861	2.11272	1.99493	1.93724	2.0055	1.94045	1.86102	1.79638
BAE76890	ptr	1.78306	1.73689	1.68325	1.68622	1.7565	1.73163	1.7672	1.82318	1.72321	1.72977	1.61145	1.65592	1.81367	1.80341	1.86496	1.92168	2.03382	1.93916	1.85698	1.90048	1.87231	1.91822	1.79189	1.83959	1.76815	1.7616	1.78014	1.79178	1.84505	1.84495
BAE77757	bcsG	1.8715	1.8444	1.7799	1.76312	1.867	1.74847	1.80681	1.86425	1.53393	1.52839	1.66514	1.74333	1.84268	1.90613	1.52149	1.52485	2.03355	2.02072	2.00587	1.96993	2.00554	2.07808	1.98525	2.00506	1.56695	1.4948	1.67183	1.60638	1.49247	1.51612
BAE78377	serB	2.22086	2.25921	2.17432	2.16249	2.35448	2.29651	2.30709	2.35824	2.28833	2.29692	2.13943	2.14897	2.44456	2.37507	2.36725	2.29402	2.0332	2.07407	2.13665	2.14956	2.17639	2.22334	2.15954	2.17823	2.34393	2.34163	2.50546	2.46053	2.47823	2.5263
BAE78056	tyrB	2.35145	2.38209	2.1528	2.16302	2.47434	2.47306	2.4768	2.58194	2.14718	2.27573	2.1163	2.13135	2.68827	2.54426	2.13973	2.2098	2.03315	2.29099	2.31286	2.2559	2.47162	2.62952	2.23498	2.20301	2.3424	2.29918	2.71498	2.70617	2.42089	2.32447
BAA36076	chaC	1.89689	1.79536	1.82127	1.78888	1.85412	1.73835	2.02619	2.06095	1.78211	1.77553	1.78014	1.87008	2.04389	2.06967	1.84631	1.98711	2.03157	2.0801	2.12065	2.10207	2.20297	2.41465	2.14844	2.17344	1.7782	1.71847	1.93271	1.94541	1.97008	1.92542
BAE77945	yheO	2.12267	2.11526	2.00417	1.99354	2.26775	2.2142	2.20899	2.28204	2.11387	2.193	1.92857	1.98819	2.41001	2.28337	2.2218	2.32835	2.03157	2.13226	2.12982	2.19315	2.25038	2.41291	2.06023	2.08439	2.25171	2.26812	2.47822	2.50206	2.48656	2.46207
BAE76496	ydhS	1.80281	1.61516	1.57183	1.47111	1.72877	1.77705	1.8811	1.90467	1.19044	1.08132	1.50088	1.54895	1.88226	2.03666	1.12397	1.24366	2.02853	1.943	2.01709	1.99861	2.0197	1.95457	1.57364	1.59666	1.19199	1.20841	1.4599	1.33133	1.02721	1.10583
BAA16184	mepA	2.10006	2.1033	1.98623	2.04157	2.23395	1.96408	2.20064	2.19939	2.15857	2.20002	1.95146	2.01539	2.18239	2.17999	2.323	2.33701	2.02833	1.96489	2.00441	2.04987	1.993	1.97751	2.01896	2.04869	2.20242	2.21383	2.18111	2.19536	2.17657	2.24783
BAE77017	yggV	2.0189	2.05249	2.04945	1.95598	2.2269	2.15993	2.17693	2.12435	2.22534	2.26604	1.90167	2.00579	2.13785	2.1523	2.21706	2.20116	2.02803	1.96703	2.03098	2.12106	2.11554	1.99474	2.02219	2.00619	2.29231	2.31651	2.24501	2.2922	2.24699	2.34439
BAB96590	dnaJ	2.26482	2.28962	2.28795	2.29615	2.47781	2.43772	2.38017	2.46078	2.5003	2.56835	2.23881	2.24446	2.50491	2.41579	2.55375	2.58481	2.02595	2.14563	2.35424	2.33802	2.37341	1.109	2.26353	2.21699	2.53146	2.49211	2.59227	2.57416	2.68248	2.71831
BAE77049	gss	2.10815	2.09519	2.07042	2.06991	2.24352	2.2239	2.30826	2.3904	2.07858	2.08322	2.00043	2.01744	2.41461	2.37643	2.18097	2.15149	2.02533	2.03789	2.21232	2.21217	2.17239	2.17884	2.02968	2.03549	2.04583	2.06225	2.13369	2.08245	2.12537	2.1219
BAA15477	btuD	2.00092	1.96364	1.84884	1.94609	2.08655	2.01983	2.04584	2.09455	1.80299	1.89554	1.84415	1.83094	2.17047	2.14811	1.89032	1.88958	2.02514	1.97319	2.059	2.07137	2.02565	2.03645	1.93616	1.9316	1.8513	1.93571	1.87135	1.89277	1.8544	1.87456
BAE77672	rfaF	2.06118	2.11568	2.04564	2.12267	2.33045	2.23529	2.32416	2.34136	2.19171	2.19627	1.97323	2.04144	2.40432	2.30605	2.34349	2.35118	2.02386	2.04726	2.25902	2.2607	2.32221	2.37814	2.08475	2.11182	2.3522	2.37193	2.39679	2.35173	2.32946	2.37239
BAE76633	lysP	2.72505	2.82312	2.72654	2.71156	2.78014	2.67788	2.76832	2.81788	2.54483	2.60162	2.59329	2.64919	2.73996	2.65688	2.42117	2.38195	2.02382	2.09535	2.10454	2.08799	2.38149	2.44115	2.01867	2.03997	2.81432	2.8085	2.9475	2.94137	2.49269	2.4772
BAE77869	glpR	2.08936	2.14309	2.03438	1.99955	2.12346	2.02855	2.10412	2.17289	2.14133	2.10451	1.86869	2.00555	2.14348	2.16535	2.2232	2.21134	2.02347	2.0011	2.01863	2.05123	1.98275	2.02695	2.0043	1.97632	2.17793	2.16601	2.16021	2.19924	2.22589	2.25161
BAA36050	ldcA	1.98703	1.94868	1.87454	1.83552	1.915	1.77299	1.92983	1.94689	1.93558	1.95198	1.79088	1.85767	1.95976	1.93585	1.87703	1.88712	2.02282	2.03739	2.02409	1.97586	1.92376	1.98847	1.96947	1.98375	1.90257	1.97429	2.03717	1.95028	2.02883	1.95194
BAA35368	ybgH	1.64831	1.75401	1.76918	1.80859	1.8049	1.72228	1.75878	1.81512	1.85072	1.81289	1.70597	1.77914	1.81593	1.8187	1.85756	1.79073	2.02209	1.89199	1.57793	1.82974	1.92761	1.77641	1.95709	1.90109	1.81404	1.76171	1.74545	1.81277	1.9417	1.94384
BAE78020	iclR	2.44309	2.43045	2.34685	2.36036	2.36139	2.13528	2.24273	2.2665	2.23792	2.21688	2.22805	2.30092	2.28522	2.289	2.75258	2.72938	2.02193	1.98232	1.94102	1.98722	1.88149	1.88468	2.09387	2.13867	2.50444	2.54496	2.48777	2.41251	2.3609	2.43319
BAE76035	yaaY	2.16102	2.17345	2.09443	2.04947	1.65002	1.30964	1.54126	1.35357	1.84577	1.75222	1.89618	1.97861	1.76308	1.48148	1.68797	1.68026	2.02094	2.03545	1.94494	1.92474	1.45032	1.23575	2.03095	2.09711	2.28096	2.1672	1.66329	1.73833	1.75091	1.74152
BAA35703	ycbY	2.01125	2.00779	1.93864	1.9364	2.08846	2.0293	2.0486	2.11139	2.2332	2.27101	1.85628	1.91275	2.10167	2.09905	2.38402	2.3581	2.01991	2.00474	2.02326	2.0991	2.13213	2.13089	2.14707	2.15702	2.17009	2.15973	2.2288	2.20286	2.40538	2.44305
BAA36030	umuD	1.41776	1.03388	1.18521	1.09173	0.999241	1.08483	1.11713	1.21043	1.00365	0.959498	1.14711	1.17293	1.20921	1.03386	0.815338	1.16898	2.01838	1.92477	1.45917	1.5777	1.51739	1.59921	1.56652	1.55106	1.36029	1.31871	1.47225	1.44847	1.55828	1.65329
BAE77775	treF	1.77228	1.65272	1.62005	1.62035	1.77505	1.72896	1.89325	1.9379	1.38999	1.33621	1.54803	1.5409	1.90723	1.99546	1.37066	1.27371	2.01815	1.93736	2.02342	1.96678	2.0445	1.98928	1.63011	1.67653	1.51858	1.59538	1.58315	1.59395	1.4675	1.49839
BAE76958	dsbC	2.02	2.01834	1.9841	1.9381	2.18467	2.08023	2.19699	2.1341	2.2074	2.1994	1.89196	1.96204	2.2669	2.20251	2.22242	2.25938	2.01795	2.02725	2.07959	2.07371	2.14879	2.19415	1.95935	1.9514	2.12206	2.11423	2.24363	2.21699	2.25102	2.25038
BAE77215	nusA	2.2669	2.33491	2.11961	2.12436	2.41837	2.44228	2.41144	2.46419	2.49864	2.60686	2.06127	2.05561	2.46513	2.35374	2.8317	2.93121	2.01793	2.1898	2.41352	2.25245	2.36301	2.60984	2.30591	2.27122	2.40581	2.40892	2.62373	2.72741	2.74458	2.71318
BAA14923	ynaI	1.94927	1.98115	1.897	1.90751	1.89636	1.85201	2.01415	2.06428	1.76704	1.804	1.83047	1.81893	2.11251	2.06668	1.77386	1.61884	2.01729	1.92649	1.86793	1.93275	1.83507	1.82463	1.72843	1.71961	2.02461	2.03622	1.99133	1.95123	1.98699	1.96183
BAA35670	mukB	2.08405	2.08377	2.05855	2.0445	2.23233	2.15338	2.21038	2.32436	2.23289	2.31629	1.99983	2.04	2.27622	2.23189	2.29611	2.33763	2.01379	2.02583	2.16401	2.16168	2.22676	2.21408	2.08105	2.10795	2.20971	2.24866	2.3379	2.31964	2.36161	2.4148
BAE77378	hslV	2.34895	2.39799	2.27692	2.27821	2.45969	2.33032	2.3577	2.45199	2.45584	2.46856	2.25439	2.28194	2.30785	2.3892	2.32154	2.27541	2.01344	2.03866	2.19308	2.24338	2.17722	2.08699	2.19505	2.168	2.4036	2.42292	2.39356	2.34305	2.28775	2.43762
BAE78060	uvrA	1.87162	1.85222	1.80431	1.82289	1.93894	1.92424	1.98122	2.03546	1.86193	1.90115	1.75634	1.76321	2.10328	2.04379	2.0913	2.10953	2.01226	2.03251	2.12869	2.07425	2.08565	2.01117	1.96679	1.96802	1.98433	2.00693	2.06491	2.05052	2.10706	2.18913
BAE78379	nadR	2.0809	2.06873	2.0476	2.08237	2.13298	2.10142	2.14453	2.19412	2.00851	2.10457	1.96737	1.99802	2.21377	2.19532	2.2316	2.22879	2.01189	2.04491	2.08947	2.12726	2.11517	2.13913	2.01221	2.05494	2.20565	2.22601	2.25751	2.21909	2.19287	2.23458
BAA15594	yeaT	1.90204	1.92915	1.90782	1.89663	1.86394	1.76101	1.83249	1.88712	1.78752	1.68766	1.77645	1.81578	1.90554	1.88606	1.76665	1.79179	2.01175	1.99842	1.94707	1.89058	1.91449	1.89896	1.89191	1.84769	1.84515	1.94243	1.79884	1.84834	1.7935	1.82275
BAE77904	dam	2.0694	2.09071	1.98531	1.94666	2.1452	1.94485	2.09199	2.00873	2.11601	2.09889	1.86343	1.94656	2.08583	2.09466	2.24736	2.26341	2.01133	1.90253	2.00873	1.90177	1.94463	1.92064	1.9267	2.01916	2.14784	2.08128	2.1505	2.11877	2.13206	2.15545
BAB96587	mog	2.05902	2.07339	2.06502	2.02756	2.14929	2.03344	2.08365	2.18157	2.26513	2.29473	1.94983	2.02499	2.05725	2.11125	2.33822	2.36375	2.00978	1.99535	1.97136	1.97112	2.07665	2.00899	2.02557	2.08416	2.20732	2.18027	2.19002	2.17882	2.33189	2.31822
BAE76992	yggC	1.94269	1.91896	1.89581	1.86627	1.98628	1.80863	1.89495	1.87347	1.88084	1.85463	1.81368	1.82472	1.72175	1.94595	2.05878	2.07744	2.00978	1.95698	1.83537	1.91152	1.91588	1.68696	1.91343	1.91168	1.78003	1.80842	1.79465	1.70915	1.83128	1.77502
BAE77488	yigB	2.13973	2.14404	2.10967	2.11935	2.14718	2.185	2.19986	2.20797	2.1459	2.07542	2.06894	2.12035	2.33488	2.21849	2.24161	2.23269	2.00923	2.03752	2.0157	2.11403	1.96617	2.12843	2.00741	1.99701	2.10859	2.20631	2.21662	2.21262	2.08094	2.09003
BAE78093	rpiB	1.04256	0.936973	1.33134	1.29025	1.01504	1.15178	0.950943	1.20166	1.20093	1.13045	1.26557	1.28127	1.17925	1.06605	1.0864	1.20116	2.0092	2.45411	2.59089	2.79417	2.67657	3.16067	2.86977	2.82597	3.08357	3.08064	3.25329	3.18669	3.14044	3.06354
BAA16292	pdxK	2.16141	2.20105	2.13882	2.17846	2.23127	2.14871	2.29478	2.37709	2.04501	2.07891	2.08799	2.15204	2.265	2.27454	1.98527	1.88138	2.00794	2.00255	2.1398	2.12626	2.15458	2.03619	2.02117	2.02841	2.26395	2.26159	2.21576	2.20104	2.20383	2.24919
BAE77009	yggJ	2.01351	2.0681	1.85119	1.77989	1.97692	1.76655	2.04182	1.94689	1.9682	2.02181	1.78835	1.76097	1.89566	1.90911	1.82123	1.86299	2.00782	2.01609	1.99759	1.95243	1.9751	2.03094	2.00892	2.05626	2.09532	2.09269	2.15552	2.14697	2.10413	2.12054
BAB96657	ftsW	2.04721	1.97773	2.04104	2.0418	2.0502	1.92862	2.09474	2.10071	2.01246	2.08256	1.93314	2.03429	2.01145	2.08848	2.1159	2.20945	2.00768	2.06399	2.02611	2.06833	2.10456	2.10941	2.05938	2.08585	2.18118	2.17049	2.15596	2.08719	2.06976	2.11922
BAA15671	ruvB	1.91689	1.91562	1.81362	1.8739	2.05707	1.9631	2.10811	2.17723	2.07604	2.15305	1.76076	1.7634	2.17406	2.09412	2.04662	2.11128	2.00758	2.1087	2.10541	2.07833	2.24698	2.21419	2.06119	2.03222	1.99868	2.02787	2.23836	2.21563	2.17678	2.17185
BAE76040	coaE	2.07462	2.02183	1.98778	1.95408	2.04395	1.90677	2.00653	1.94907	2.02063	1.99218	1.84694	1.86591	2.03937	2.08853	2.05674	1.97509	2.00725	1.91695	1.9883	1.90746	1.87411	1.93144	1.92247	1.89827	2.10194	2.13787	2.07361	2.08658	2.10078	2.21495
BAE77882	feoB	1.8939	1.87214	1.66109	1.71948	2.0769	1.97632	2.1227	2.19556	2.14964	2.13101	1.61362	1.75937	2.11788	2.11807	1.93605	1.9469	2.00634	1.93398	1.90299	1.87187	2.14702	1.98485	1.76639	1.81468	1.95638	1.8748	1.9078	1.95031	2.05403	2.0687
BAB96671	yacF	2.05556	2.07293	1.9737	1.88632	2.09879	2.00714	2.01849	2.05728	2.09029	2.03461	1.89231	1.9246	2.03765	2.09155	2.08553	2.10556	2.00573	1.92221	2.03981	2.0064	1.9034	1.84629	1.94461	1.85093	2.20231	2.24751	2.15335	2.13414	2.19926	2.2066
BAE78256	holC	2.16233	2.08373	1.98415	2.09196	2.25891	2.20293	2.30436	2.31743	2.36199	2.28584	1.95169	2.1378	2.30124	2.276	2.26184	2.3187	2.00476	1.98458	2.18945	2.11091	2.17141	2.0475	2.05039	1.97581	2.32516	2.37762	2.41816	2.44178	2.37339	2.49446
BAB96656	murD	2.06955	2.02824	1.97547	2.03412	2.10857	1.99927	2.14384	2.18207	2.07625	2.15492	1.95819	1.98569	2.11081	2.10346	2.06805	2.17148	2.0034	2.09354	2.16926	2.15153	2.23319	2.29185	2.08657	2.06191	2.19003	2.22586	2.29912	2.28606	2.20418	2.2846
BAA15657	purT	2.23742	2.32823	2.2062	2.17495	2.28515	2.24133	2.2247	2.26901	2.20497	2.24268	2.10254	2.10938	2.22134	2.16229	2.18662	2.13825	2.00321	2.02466	2.05731	1.91897	1.9617	1.91365	2.06121	2.08356	2.3914	2.41407	2.36453	2.43393	2.35306	2.37951
BAE77018	yggW	1.93637	1.9918	1.99669	2.04359	2.18768	2.06938	2.09636	2.14527	2.15021	2.19361	1.99081	2.00661	2.1178	2.1478	2.38905	2.44075	2.00296	1.94699	2.03761	2.08953	2.10031	1.95977	2.01897	2.03763	2.22472	2.27852	2.25597	2.25634	2.34898	2.36691
BAE77659	kdtA	2.17066	2.20747	2.18348	2.21135	2.20517	2.13063	2.09451	2.14296	2.17957	2.21936	2.07006	2.14449	2.15836	2.1308	2.38385	2.3238	2.00289	1.98919	1.97217	2.03588	1.94747	1.87742	2.04757	2.04296	2.29302	2.29515	2.26059	2.25137	2.31571	2.33962
BAA35702	ycbX	1.99917	1.94087	1.89223	1.85457	2.0379	2.03267	1.96492	2.00452	2.13486	2.07635	1.85597	1.80361	2.19651	2.17863	2.26054	2.1554	2.00268	1.95235	2.05431	2.02942	2.03864	2.05313	2.0391	2.03268	2.2017	2.20306	2.3262	2.3059	2.37457	2.366
BAB96623	djlA	1.9784	2.01093	2.07286	2.05764	1.98573	1.93666	1.97481	2.0351	2.02564	2.04806	1.90443	2.02015	1.97767	2.01798	2.18755	2.16626	2.00237	1.98992	1.92023	1.99447	2.00324	1.90931	2.02222	2.05812	2.07049	2.10163	2.08561	1.99587	2.13944	2.0491
BAE76827	cysC	2.30056	2.37591	2.30911	2.33444	2.3429	2.35697	2.39845	2.41388	2.24019	2.32798	2.18695	2.24734	2.34665	2.38343	2.37212	2.43863	2.00131	2.05525	1.84795	2.16846	2.04114	2.45037	2.09612	2.03089	2.58241	2.55181	2.58796	2.6101	2.54712	2.54522
BAA14787	yciC	2.16521	2.08659	2.08301	2.12654	2.20407	2.04401	2.15798	2.15033	2.20054	2.20336	2.05062	2.04545	2.10494	2.23329	2.23499	2.17406	2.00075	1.83405	1.8012	1.88672	1.84248	1.79149	1.8477	1.86172	1.84736	1.90653	1.77966	1.80042	1.90518	1.92785
BAE78221	ytfM	2.02743	1.97896	1.95584	1.94405	2.02744	1.92197	2.02035	2.05402	1.91127	1.91602	1.86487	1.85996	2.06568	2.11199	2.01467	2.02918	1.99874	1.97442	1.99213	2.01736	2.05944	1.96989	1.90542	1.92846	2.02892	2.0889	2.14436	2.07713	2.002	2.08541
BAE76261	ybaP	1.83255	1.77697	1.74109	1.87093	1.78907	1.60359	1.62915	1.73609	1.50919	1.5692	1.78105	1.80116	1.97348	1.8442	1.86501	1.77355	1.99866	1.95815	1.79551	1.93008	1.82944	1.74718	1.91975	1.96806	2.04191	1.95237	1.95028	1.90977	1.95786	1.89905
BAA15674	ruvC	2.31841	2.41173	2.29176	2.30084	2.52229	2.24719	2.405	2.45297	2.64062	2.71345	2.1604	2.26532	2.24405	2.26483	2.60363	2.58695	1.99814	2.14163	2.28036	2.25827	2.3369	2.29559	2.37934	2.42771	2.30479	2.42549	2.44831	2.40882	2.52574	2.4074
BAE76728	yfgJ	1.8684	1.9547	1.79939	1.86865	1.99181	1.66087	1.92545	1.87029	2.10536	1.97689	1.7827	1.6943	1.95538	2.00111	2.21808	2.11468	1.99754	1.85087	2.00528	1.89687	1.90494	1.57273	1.8875	1.93484	2.03603	1.95969	1.80056	1.83842	1.51802	1.96557
BAA15620	yeaB	1.95132	1.90467	1.80107	1.82063	1.92469	1.82764	1.98433	1.97949	1.77738	1.76281	1.70665	1.79317	1.82819	1.99401	1.84224	1.86499	1.99745	1.98323	1.96151	1.94772	1.96234	2.00584	1.83981	1.84656	1.79126	1.78134	1.88276	1.92338	1.88683	1.88184
BAA35377	ybgL	1.96439	1.9845	1.82386	1.93341	2.0536	1.94517	2.14486	2.1535	2.12116	2.14971	1.78447	1.91703	2.10605	2.11542	2.08788	2.15639	1.99719	1.96814	1.9754	2.05452	2.09711	2.09012	2.04995	2.07477	2.1423	2.11565	2.1029	2.09862	2.18116	2.21568
BAA35639	focA	1.89032	1.89138	1.68531	1.59952	1.61842	1.42173	1.76483	1.5582	1.59988	1.63629	1.5578	1.62549	1.52222	1.60968	1.40212	1.3011	1.99621	1.99819	1.95827	1.88193	1.86037	2.22817	1.88565	1.93494	1.91781	2.061	1.94017	1.93268	1.95508	1.87665
BAA35713	ycbZ	2.11479	2.10744	2.09023	2.11758	2.21242	2.10701	2.19359	2.23579	2.12495	2.13184	1.99904	2.07438	2.29142	2.28574	2.47888	2.48019	1.99579	1.95971	2.06602	2.04627	2.03637	1.98157	1.93258	1.9381	2.2534	2.25422	2.2406	2.21206	2.12082	2.21799
BAE78052	yjbO	1.74382	1.51751	1.58766	1.49419	1.39658	1.15975	1.21855	1.41421	1.55569	1.51076	1.6066	1.65361	1.38471	1.30369	1.47895	1.4388	1.99561	1.86138	1.17084	1.39146	1.48088	1.19059	1.68475	1.53344	1.39381	1.28529	1.34192	1.28099	1.6525	1.44857
BAE77072	ygiQ	2.08781	2.11176	1.98964	1.96012	2.16544	2.13624	2.08045	2.12507	2.38285	2.40197	1.91172	1.94235	2.19481	2.16202	2.64028	2.63985	1.99552	1.97203	2.04578	2.11022	2.07353	2.04561	2.18773	2.1899	2.27567	2.27782	2.3657	2.32618	2.54222	2.60408
BAA15101	yddE	1.98747	1.93503	1.95135	1.88397	1.97097	1.93283	1.98259	2.04744	1.90601	1.94379	1.8043	1.89276	2.13639	2.10969	2.15001	2.13178	1.99344	1.9531	1.94186	2.0371	1.96746	1.97842	1.9374	1.95715	1.91622	1.9716	1.98031	1.97454	1.99456	1.9648
BAA36011	ycgJ	2.14994	2.07324	2.18248	2.10405	1.99052	2.1072	2.1008	2.19862	2.00804	2.00799	2.13746	2.10179	2.20329	2.16507	2.06345	2.00888	1.99286	2.08298	2.2289	2.21337	2.05988	2.2992	2.14977	2.11244	2.16178	2.23741	2.3049	2.25084	2.31618	2.35461
BAE76886	amiC	2.11505	2.08726	2.1167	2.1102	2.13462	2.03711	2.24288	2.29048	2.35143	2.34882	2.01302	2.07658	2.34695	2.26704	2.44257	2.4798	1.99261	2.05615	2.03052	2.03832	2.15735	2.24025	2.07703	2.09721	2.14947	2.17466	2.32383	2.28535	2.39763	2.44214
BAA35335	ybfF	1.98717	2.03218	1.94916	1.90631	2.00338	1.88981	1.95094	1.96601	1.9816	1.92042	1.83915	1.90705	2.04455	2.01839	1.92906	1.88804	1.9924	1.9557	1.91759	1.97949	1.91122	1.75859	1.90291	1.92747	2.09988	2.07204	2.13637	2.08033	2.04557	2.07712
BAE76174	rdgC	2.0775	2.15595	2.09341	2.06999	2.1861	2.25408	2.17159	2.32162	2.13024	2.17763	2.08912	2.08025	2.37489	2.26441	2.06842	2.04257	1.9911	2.1101	2.12702	2.18601	2.21824	2.34859	2.09183	2.07098	2.22766	2.20691	2.42395	2.37132	2.38477	2.35242
BAA15430	mdtK	1.93541	1.91543	1.92667	1.91561	1.94607	1.84598	1.95234	2.01323	2.12112	2.10473	1.82529	1.86569	1.95454	1.94174	2.20909	2.19351	1.98989	2.01527	2.07715	2.05853	2.10835	2.03559	2.1132	2.11631	1.7366	1.75822	1.84077	1.83593	2.0184	2.04763
BAA15531	spy	1.69552	1.66111	1.76755	1.68156	1.63962	1.58818	1.52526	1.61317	1.44372	1.37323	1.57144	1.74217	1.73316	1.70163	1.32919	1.40662	1.98975	1.92512	1.72368	1.86298	1.78191	1.74775	1.65045	1.59789	1.49932	1.42095	1.56377	1.58652	1.4369	1.31235
BAA35488	mntR	2.11995	2.12406	2.10526	2.09959	1.98923	1.89062	1.98961	1.98951	2.0492	2.14892	2.02859	2.07816	1.96385	1.99514	2.00722	1.99481	1.98809	2.2634	2.1018	2.19428	2.17941	2.3137	2.33307	2.34779	1.98999	1.99187	2.05243	1.94858	2.14286	2.11818
BAE76168	yaiI	1.983	1.97413	1.89603	1.96658	1.99987	1.84215	1.79713	1.88367	1.97316	1.95294	1.8867	1.95281	2.02394	1.98516	2.33039	2.38382	1.98616	1.84433	1.91582	1.93581	1.85205	1.83644	1.85922	1.90851	2.04702	2.11629	2.1469	1.99379	2.00134	2.10764
BAE77547	gidA	2.1076	2.11037	1.97556	1.95805	2.16885	2.07815	2.07466	2.16414	2.37957	2.49497	1.89696	1.9319	2.1631	2.08162	2.52217	2.59467	1.98598	2.11711	2.07087	2.09889	2.21057	2.38252	2.24282	2.23141	2.15905	2.18448	2.37477	2.34256	2.5763	2.56336
BAA35611	cydC	2.02118	2.00629	1.96159	1.99442	2.07616	1.94553	2.10263	2.11484	1.99765	1.99364	1.92644	1.90339	2.1123	2.10267	2.08018	2.05925	1.98583	1.96661	1.88015	1.95214	1.87398	1.8275	1.8792	1.89252	2.14761	2.14751	2.07191	2.12444	2.00502	2.05475
BAA16548	emrB	1.48298	1.53149	1.56797	1.53273	1.73386	1.53944	1.63785	1.63767	1.55776	1.63044	1.42592	1.52098	1.58307	1.53202	1.54508	1.58795	1.98549	2.12897	2.24427	2.29213	2.3563	2.3456	2.26698	2.26072	1.32457	1.42814	1.43423	1.45133	1.40296	1.52422
BAA35374	ybgI	2.11104	2.12986	2.21564	2.28214	2.37244	2.38674	2.46751	2.52081	2.35739	2.35405	2.20223	2.22834	2.54143	2.47162	2.26887	2.33434	1.98547	2.18089	2.29079	2.35976	2.43645	2.56581	2.30763	2.25321	2.39	2.36438	2.56776	2.50295	2.49145	2.57945
BAE77110	ygiH	1.88899	1.84928	1.8903	1.81865	1.80154	1.78116	1.85248	1.72393	1.75565	1.77879	1.78354	1.82363	1.91846	1.93687	2.05508	2.08319	1.98505	2.07219	1.95378	1.94218	1.93403	2.06883	2.12838	2.07744	2.00127	1.94186	2.05233	2.00055	2.03461	1.88349
BAA77871	yaeB	1.95609	2.00992	1.93615	1.9198	2.14147	1.88946	2.04122	2.02504	2.07925	2.07976	1.72196	1.89227	1.85941	2.01535	2.17464	2.04309	1.98439	1.8999	1.96169	1.9287	1.9774	1.81048	2.05989	2.07931	2.06926	2.11753	2.03886	2.03075	2.02775	2.07972
BAA14839	gmr	1.92145	1.77651	1.75732	1.73603	1.88944	1.90146	1.88776	1.9774	1.655	1.63752	1.6332	1.68853	2.02115	2.04349	1.75339	1.74014	1.98438	1.92098	2.01921	1.98632	1.99404	1.97031	1.86598	1.88635	1.74507	1.70871	1.79959	1.81123	1.86554	1.91081
BAA77889	yafV	1.91544	1.78231	1.83481	1.8362	1.88156	1.66998	1.89167	1.84971	1.77628	1.75305	1.70962	1.84278	1.78215	1.8322	1.73083	1.69971	1.98402	1.93904	1.9298	1.93894	1.98547	1.9304	1.89313	1.89052	1.64441	1.62478	1.70247	1.65219	1.60887	1.7626
BAA35316	ubiF	1.97961	1.94393	2.0016	2.04783	2.01198	1.96375	2.11051	2.19744	2.03271	2.01267	1.97102	2.02589	2.15999	2.12307	1.89394	2.02451	1.9834	1.98455	2.09958	2.1132	2.1436	2.14994	2.05849	2.07959	2.09818	2.13282	2.10168	2.02822	2.11786	2.18386
BAE77341	coaA	2.12837	2.14135	1.94164	1.93988	1.93927	1.96511	1.93042	1.97194	1.97863	1.97181	1.83938	1.88494	1.98354	2.00274	2.07437	2.06746	1.98323	1.98036	1.77849	1.78012	1.81874	1.88805	1.91801	1.89895	1.98876	1.97299	2.05992	2.03166	2.08022	1.99973
BAE77281	yhcN	2.13877	1.97021	2.12722	2.00226	1.45076	1.63866	1.52705	1.43326	1.75705	1.85497	1.89052	2.06624	1.64974	1.61987	1.6648	1.6184	1.98228	1.74875	1.52019	1.47197	1.26442	1.49982	1.68055	1.59086	1.92602	1.7892	1.79101	1.8043	1.74614	1.62085
BAE76204	yajL	1.9929	2.01969	1.91415	1.96776	2.04895	1.87225	2.06032	2.06318	1.95869	2.0325	1.87276	1.88742	2.08618	2.06934	1.95827	1.97858	1.98201	1.93404	1.91977	1.95224	1.99799	1.93032	1.87244	1.92849	2.05119	2.05767	2.0586	2.04243	2.09513	2.02783
BAE76194	ribD	2.08186	2.08643	1.9257	1.94457	2.111	2.05538	2.13674	2.12617	2.17639	2.25676	1.8401	1.91082	2.09912	2.10063	2.2018	2.27975	1.98188	2.08035	2.15268	2.07271	2.08928	2.14297	2.06928	2.04926	2.07191	2.09232	2.136	2.1713	2.11771	2.19971
BAA14836	yciH	1.99175	2.00221	1.89597	1.90273	1.99568	1.86447	1.89004	1.68086	2.19604	2.21796	1.74873	1.89705	1.66033	1.80314	1.99099	2.03296	1.9818	1.97548	1.83027	1.99056	2.02403	2.02611	2.33579	2.23828	2.12819	2.17059	2.07828	2.08359	2.24102	2.15017
BAE77795	yhiR	2.07175	2.10281	1.9782	2.00359	2.12624	2.02218	2.06044	2.09818	2.08579	2.21393	1.86342	1.92311	2.10894	2.11977	2.3481	2.39591	1.9802	1.96577	1.99504	2.01146	2.0263	1.69457	2.08638	2.06288	2.19304	2.24384	2.26493	2.22625	2.26775	2.28577
BAA15335	ydgG	1.50783	1.38443	1.56607	1.55923	1.52254	1.4081	1.45659	1.50671	1.40348	1.3502	1.45439	1.53775	1.45434	1.515	1.41389	1.53257	1.97982	1.91673	1.81035	1.87991	1.82189	1.80252	1.88857	1.90583	1.37193	1.54056	1.51039	1.55475	1.48099	1.53781
BAE77587	trmE	1.97859	1.9647	1.96677	1.98112	2.09302	2.11702	2.12829	2.15377	2.00781	2.04453	1.94894	1.97632	2.2616	2.16162	2.13667	2.17459	1.97934	2.00566	2.10256	2.07944	2.07653	2.1223	1.95353	1.9787	2.01443	2.03545	2.11816	2.08271	2.18173	2.09832
BAA15383	rsxB	1.91407	1.87109	1.82393	1.82063	1.95865	1.63338	1.86158	1.69939	2.14583	2.15191	1.66623	1.72883	1.7262	1.79333	2.24411	2.2188	1.97925	1.88606	1.90291	1.88272	1.93246	1.86878	2.00112	2.12485	2.02534	2.09761	1.88855	1.89478	2.01408	2.08466
BAE78048	zur	1.90703	1.9486	1.91888	1.90751	1.90254	1.76903	1.86802	1.91342	1.84367	1.8925	1.85166	1.92863	2.0119	1.93089	2.19	2.24438	1.97918	1.97367	1.9787	1.9879	1.8128	1.91332	1.90724	1.88033	2.00629	1.87906	1.99005	1.91219	1.93686	2.05681
BAE77212	truB	2.15628	2.18426	2.00012	2.01654	2.34118	2.17786	2.27321	2.26649	2.46647	2.50235	1.92228	1.98086	2.22376	2.16488	2.4727	2.481	1.97878	1.93459	2.20056	2.04658	2.16521	2.22105	2.08039	2.09529	2.32643	2.29169	2.33441	2.38759	2.46363	2.51418
BAA15860	ugd	1.61611	1.66578	1.59359	1.50245	1.7379	1.61298	1.60272	1.62091	1.65891	1.75652	1.48677	1.51026	1.75661	1.81555	1.98075	1.89901	1.97842	1.94783	1.96442	1.99226	1.92064	1.93818	1.92257	1.99934	1.68548	1.7416	1.83655	1.79795	1.90598	1.91084
BAE77905	rpe	2.18897	2.19032	1.96538	1.96571	2.20716	2.15703	2.22008	2.22059	2.1166	2.10878	1.87884	1.86349	2.20895	2.20609	1.98353	1.99627	1.97789	2.021	2.29842	2.09197	2.13147	2.26535	1.96268	1.96518	2.18874	2.21988	2.25907	2.33195	2.13741	2.21942
BAE76257	ybaL	2.0989	2.08443	2.14162	2.14956	2.18289	2.0391	2.1497	2.21472	2.22763	2.24004	2.04997	2.09289	2.20195	2.20428	2.44308	2.43238	1.97787	1.97492	1.95737	1.95973	1.93109	1.96971	2.04753	2.0641	2.27875	2.29105	2.2718	2.27271	2.23217	2.29158
BAA35939	ycfX	1.99874	2.07562	2.0212	2.02486	2.21272	2.09297	2.23051	2.2387	2.24094	2.27879	1.92058	1.9529	2.25268	2.25295	2.3543	2.39131	1.97731	1.94794	2.11871	2.16026	2.18341	2.16468	2.08431	2.09703	2.20503	2.21965	2.29041	2.22894	2.23358	2.24596
BAE76754	yfiQ	1.78166	1.72677	1.70643	1.72561	1.78789	1.72237	1.85701	1.844	1.55283	1.56674	1.7	1.65273	1.91796	1.92396	1.61921	1.64417	1.97699	1.93317	1.87959	1.8937	1.89567	1.88583	1.7157	1.76954	1.74176	1.81717	1.80156	1.76983	1.59376	1.57623
BAA36103	rssB	2.03846	1.91659	1.79907	1.77969	1.95113	1.94971	1.98401	2.0102	1.7285	1.84041	1.74458	1.76404	2.10365	2.09704	1.98616	2.03586	1.97627	2.08284	2.0497	2.00344	2.10199	2.14419	1.93311	1.97821	1.66825	1.66195	1.8317	1.84383	1.79092	1.86649
BAB96617	apaH	2.00763	1.93671	1.90223	1.89793	2.1032	1.93607	2.11138	2.1459	1.91193	1.98995	1.85092	1.9215	2.19144	2.13189	2.09759	2.11039	1.9732	1.98627	2.11186	2.09619	2.10679	2.13972	1.99818	1.98444	1.94526	1.98395	1.9794	2.01857	1.89043	2.02486
BAA35283	ybeA	1.90675	1.96133	1.90508	1.87774	2.14413	2.01556	2.08652	1.96277	2.19345	2.12921	1.9068	1.81391	2.15638	2.11472	2.12585	2.25846	1.97138	1.81795	1.98062	2.04403	1.95967	1.94734	1.98821	1.98439	2.11134	2.12991	2.04998	2.1103	2.07802	2.18671
BAE77479	recQ	2.00236	2.01744	2.04591	2.04488	2.13456	2.07274	2.06727	2.11436	2.04626	2.07347	1.99563	1.99425	2.11573	2.14374	2.23893	2.2186	1.97101	1.93198	1.92819	1.99174	1.96727	1.91112	1.9146	1.96409	2.19229	2.18272	2.24162	2.18169	2.22484	2.25158
BAA14907	ycjG	1.83184	1.77482	1.80645	1.82289	1.85206	1.89373	1.92926	2.01823	1.96025	1.95727	1.73242	1.80939	2.07451	2.04106	2.22691	2.24353	1.96924	1.94272	1.94122	2.00958	2.04705	2.03615	1.99326	1.99852	1.97628	1.89899	2.01619	1.9379	2.08586	2.09699
BAA15633	rrmA	2.05362	2.04656	1.91313	1.94541	2.0408	1.90934	1.93543	1.98495	2.11418	2.04696	1.83535	1.82345	2.0174	2.02562	2.31226	2.28301	1.96882	1.94056	1.91847	2.00991	1.86862	1.92125	2.01398	2.02001	1.98488	2.01768	1.90619	1.93661	2.07965	2.08126
BAA15450	ydiK	2.06306	2.08151	2.06962	2.07306	2.18464	2.1441	2.16765	2.29504	2.35172	2.36989	2.01183	2.10186	2.1987	2.23664	2.29879	2.30939	1.96855	2.01242	2.04234	2.03327	2.06054	1.92515	2.02386	2.06232	1.98456	2.00941	2.00896	1.97228	2.1041	2.12859
BAA15849	yefM	1.82034	1.84733	1.78448	1.68394	1.81092	1.35783	1.70933	1.56261	1.8847	1.82596	1.72293	1.72214	1.74633	1.61159	1.7457	1.5991	1.96802	2.0109	1.88973	1.72412	1.88996	2.06609	2.13869	2.09513	1.78456	1.74661	1.72407	1.74831	1.76634	1.66126
BAE77000	speB	2.13316	2.13855	2.23336	2.20732	2.30929	2.21272	2.27601	2.36739	2.12877	2.12761	2.11981	2.18651	2.38407	2.30929	2.17618	2.19832	1.96762	1.97785	2.26823	2.29984	2.26206	2.27805	2.29483	2.30889	2.70249	2.72644	2.56907	2.53378	2.52637	2.52387
BAA35938	lolE	2.10865	2.12397	2.04495	2.00211	2.17351	2.02684	2.11672	2.18991	2.17642	2.23485	1.96811	2.04915	2.21248	2.16774	2.41366	2.46048	1.96761	2.03196	2.01585	1.99202	2.03942	2.05588	2.03898	2.0307	2.14439	2.18638	2.17157	2.18421	2.1811	2.2094
BAE76443	ydcZ	1.90075	1.84605	1.75731	1.75401	1.81092	1.45281	1.78946	1.79589	1.88016	1.96154	1.66806	1.70227	1.85441	1.86308	1.78537	1.98411	1.96659	1.83681	1.87105	1.94188	1.85869	1.84131	1.90154	1.98016	1.9619	1.91347	1.75354	1.85589	1.80132	1.94784
BAE76036	caiF	2.02932	1.98273	2.04621	2.00334	1.89337	1.95159	1.66221	1.89874	1.66394	1.72773	1.94813	2.00011	1.90993	1.85127	1.82617	1.74334	1.96475	1.92568	1.89898	1.98712	1.87731	1.79141	1.98666	2.10951	2.22509	2.24736	2.26195	2.24136	2.3242	2.34785
BAA35951	phoQ	2.06578	2.10426	2.1292	2.08426	2.3329	2.24131	2.25417	2.27514	2.29834	2.35937	1.99847	2.0472	2.31649	2.33252	2.53374	2.49726	1.96462	2.02398	2.1299	2.13796	2.14274	2.1824	2.14098	2.17302	2.26264	2.26008	2.39574	2.35321	2.42713	2.42716
BAB96662	ftsA	2.07149	2.12393	2.08517	2.04122	2.06927	2.09804	2.14776	2.17082	2.07496	2.10762	1.95941	2.02128	2.18131	2.14376	2.12013	2.27758	1.96459	2.09947	2.23577	2.16757	2.16854	2.56191	2.07349	2.1204	2.21457	2.22012	2.3504	2.33451	2.41634	2.36234
BAA15029	hrpA	1.91622	1.91306	1.7939	1.81226	1.95129	1.93848	1.97994	2.06706	1.97067	1.99646	1.73852	1.81862	2.10719	2.06672	2.09357	2.1275	1.96447	1.97342	2.02861	2.02921	2.05934	2.06621	1.84612	1.88816	2.04291	2.03332	2.14993	2.15178	2.17308	2.21004
BAA16113	nuoF	2.27689	2.36013	2.27987	2.32615	2.54525	2.44791	2.61208	2.6887	2.46629	2.53632	2.19887	2.27178	2.63746	2.5124	2.47912	2.53455	1.96445	2.16337	2.43829	2.31771	2.44211	2.61196	2.38393	2.38521	2.65122	2.66193	2.72709	2.77525	2.67476	2.69312
BAE77153	yhaH	2.24144	2.17627	2.50395	2.52328	2.21871	2.17601	2.36615	2.38247	2.22103	2.23286	2.3998	2.50666	2.29971	2.37326	1.99641	2.08328	1.96442	2.21272	2.13014	2.31844	2.26961	2.5198	2.36892	2.27149	2.08222	2.0032	2.18061	2.08652	2.20981	2.00185
BAE77893	yrfF	2.12068	2.07461	2.04976	2.06067	2.02439	1.88785	1.92929	1.9761	1.98971	1.99025	1.92848	2.01374	1.98952	1.94956	2.07067	2.0571	1.96287	1.8453	1.70603	1.71554	1.67106	1.66157	1.72394	1.80109	1.98066	2.01768	1.97707	1.93405	1.84371	1.89169
BAA15857	hisF	2.01811	2.07288	2.0294	2.06473	2.32806	2.11869	2.41498	2.45347	1.95232	2.03822	1.9184	2.00267	2.40042	2.35604	2.14659	2.09536	1.96272	1.97044	2.11978	2.13913	2.39237	2.38598	1.99831	1.9971	2.40619	2.38757	2.43614	2.54734	2.33985	2.28921
BAE76544	yebZ	1.88624	1.9241	1.91337	1.9272	2.00254	1.90537	2.07547	2.13321	2.14922	2.15636	1.81794	1.8694	2.13199	2.08072	2.38029	2.39336	1.96269	1.9697	1.99822	2.07139	2.09632	2.0405	2.0473	2.05576	2.06885	2.11489	2.07778	2.0329	2.25781	2.36242
BAE77545	asnC	1.72982	1.80664	1.66109	1.71008	1.57464	1.66822	1.59301	1.54293	1.59348	1.60956	1.70657	1.72264	1.62802	1.60563	1.66138	1.73247	1.96244	1.94718	1.82039	1.8878	1.73359	1.70275	1.89831	1.84156	1.91349	2.04251	1.91765	1.95295	2.01889	1.8845
BAE76256	gsk	2.05832	2.07422	2.06746	2.02009	2.13527	2.00953	1.98431	2.06686	2.11403	2.13705	1.92323	1.96781	2.08109	2.07689	2.21072	2.22825	1.96224	1.91271	1.94599	1.9993	1.97255	1.96476	2.02654	2.04148	2.23377	2.2117	2.18915	2.19975	2.24472	2.3122
BAA16413	pepB	2.11086	2.14647	2.03697	2.14713	2.31897	2.25152	2.26799	2.3512	2.48769	2.52111	2.09672	2.09059	2.38791	2.25742	2.44397	2.47713	1.96142	2.09584	2.11733	2.17209	2.29825	2.34722	2.21523	2.22977	2.41082	2.41359	2.47192	2.44663	2.59025	2.61427
BAE77670	rfaL	2.04697	2.08273	2.12754	2.07988	2.19319	2.27865	2.00607	2.08501	1.75538	1.74048	1.98991	2.04476	2.22158	2.18513	1.85527	1.92622	1.96079	1.9332	1.93112	2.05342	1.82454	1.90604	1.86053	1.78434	2.06733	2.09772	2.06649	1.98328	1.90235	1.99461
BAA18882	ydeH	1.59759	1.55822	1.5542	1.50242	1.63745	1.65445	1.818	1.87503	1.60324	1.56974	1.48603	1.44836	2.08124	2.10249	1.97851	2.00487	1.95961	1.88866	1.84783	1.84519	1.89066	1.89683	1.87219	1.87117	1.52851	1.71224	1.77035	1.73271	1.74354	1.79155
BAE77200	yhbP	1.93569	1.94038	1.93643	1.93818	1.88715	1.89	1.82103	1.88309	1.83986	1.82877	1.89027	1.89892	1.85408	1.90011	2.11572	2.0916	1.95646	1.96161	1.84212	1.76004	1.8912	1.50696	1.97251	1.96539	1.88791	1.82514	1.82919	1.78202	1.93209	2.04134
BAE77300	prmA	2.17355	2.21161	2.20465	2.2226	2.34447	2.2745	2.26473	2.27203	2.30726	2.37764	2.09596	2.12564	2.25744	2.27758	2.39681	2.33704	1.9559	1.96107	2.02595	2.0176	2.04356	2.00047	2.0083	2.0118	2.26612	2.25945	2.24612	2.26364	2.3107	2.27031
BAA35719	yccF	2.05009	2.03096	1.79626	1.84836	1.86613	1.66657	1.91062	1.82435	2.03493	1.91947	1.75315	1.83012	1.70503	1.76792	1.77356	1.83415	1.95585	1.90089	1.96953	1.89648	1.77248	1.5993	1.97113	2.03216	1.9648	2.02347	1.83898	1.87912	1.91257	1.72314
BAE76203	thiI	2.09954	2.09501	2.06937	2.01689	2.22151	2.12751	2.16951	2.27386	2.32878	2.37279	1.93911	1.9897	2.1899	2.17519	2.53333	2.48429	1.95555	1.92365	2.03244	2.03988	2.0239	1.78883	2.03409	2.10628	2.31775	2.3453	2.38964	2.32726	2.44779	2.46872
BAA36069	prfA	1.9729	1.99313	1.8734	1.84971	2.05687	1.90549	2.05044	2.05613	2.11813	2.12181	1.8384	1.85846	2.11589	2.08889	2.34624	2.37845	1.95538	1.84449	1.96676	1.90034	1.85222	1.87256	1.7325	1.77762	2.10746	2.07296	2.2003	2.17188	2.20046	2.19749
BAE77998	yhdN	1.8911	1.88846	1.85176	1.85684	1.87937	1.61818	1.99137	1.90264	2.05988	2.04534	1.57815	1.78344	1.76144	1.75066	1.91732	1.88941	1.9553	1.95804	2.01938	2.01518	2.05837	2.04202	2.05749	2.10789	1.91996	1.919	1.86427	1.82657	1.9289	1.92406
BAE77073	sufI	2.06882	2.09003	2.01859	2.02781	2.1948	2.03596	2.17743	2.25757	2.28379	2.31677	1.93627	1.97679	2.21038	2.14005	2.38342	2.37571	1.95418	2.01407	2.04479	2.06989	2.18351	1.88631	2.12399	2.14181	2.20963	2.20139	2.3195	2.27233	2.34906	2.38368
BAE76957	recJ	2.01432	2.03886	2.03753	2.05263	2.23707	2.12285	2.18672	2.24396	2.25192	2.27671	1.987	2.03726	2.23949	2.1786	2.43366	2.40396	1.95329	1.9976	2.028	2.1178	2.15635	2.07183	2.0344	2.04921	2.13143	2.17744	2.23015	2.19748	2.25556	2.29875
BAE77107	cca	2.23255	2.18928	2.23187	2.23996	2.3179	2.20258	2.29	2.39886	2.20651	2.23374	2.11633	2.21164	2.32897	2.37178	2.33822	2.3062	1.95326	1.90404	1.95072	1.99166	2.02578	1.95713	2.03583	2.02242	2.26096	2.23679	2.27294	2.20951	2.19504	2.28422
BAE77640	gltS	1.5954	1.45496	1.45515	1.44911	1.4927	1.34689	1.53186	1.61714	1.43134	1.48579	1.43663	1.43499	1.5195	1.58239	1.43238	1.34512	1.95308	1.99114	2.01112	1.97972	2.09049	1.94641	2.04418	2.063	2.00876	2.05789	2.05836	2.03882	2.23352	2.12603
BAA35588	ybjE	2.07107	2.11064	2.12677	2.1458	2.1397	2.08374	2.10596	2.18209	2.28808	2.28624	1.99114	2.05722	2.09658	2.14402	2.25764	2.214	1.95294	1.91279	1.80243	1.913	1.90258	1.74998	1.9659	1.99742	2.14946	2.20988	2.23568	2.18279	2.29848	2.32829
BAE76500	sufE	1.61971	1.49293	1.44545	1.42024	1.74708	1.51729	1.74666	1.72875	1.6415	1.46456	1.34211	1.28719	1.89356	1.88917	1.34133	1.58962	1.95241	1.84162	1.78141	1.81751	2.04014	1.98019	1.55692	1.49756	1.73907	1.66706	1.48559	1.54131	1.64731	1.54726
BAA35376	ybgK	2.03461	2.05256	1.9787	2.09505	2.25286	2.19778	2.30589	2.35726	2.16471	2.21747	2.0165	2.06622	2.35487	2.29592	2.23213	2.25863	1.95207	2.12448	2.20011	2.21958	2.29035	2.38704	2.16332	2.14005	2.22116	2.24176	2.33103	2.29102	2.28514	2.31856
BAE77119	ygjF	2.3367	2.30568	2.35029	2.32173	2.24085	2.27024	2.27264	2.39172	2.33372	2.38129	2.27843	2.27086	2.42993	2.38655	2.2357	2.28924	1.95127	2.20362	2.08733	2.06021	2.14193	2.24357	2.07303	2.10835	2.25195	2.25666	2.41365	2.36313	2.45993	2.39725
BAE78362	yjjG	1.87527	1.90162	1.9688	1.90653	2.06103	1.92315	2.0444	2.04581	2.1021	2.01661	1.85995	1.83271	2.06569	2.10375	2.27325	2.28638	1.95102	1.87217	2.02	2.06489	2.03699	1.92106	1.98298	1.98872	2.04856	2.05977	2.07559	2.07216	2.20118	2.18567
BAA15552	selD	2.27602	2.31404	2.27186	2.26987	2.41819	2.374	2.46956	2.52658	2.45485	2.48589	2.24406	2.2436	2.48277	2.45055	2.44701	2.46167	1.95079	2.10078	2.23796	2.19097	2.29058	2.36367	2.22591	2.26881	2.37667	2.38886	2.53813	2.53203	2.52515	2.53213
BAA36045	dadX	1.74257	1.66874	1.73476	1.77128	1.77676	1.54236	2.58765	2.64227	2.20188	2.2073	1.69302	1.70215	2.74319	2.70678	2.35927	2.35178	1.94959	1.89389	2.0898	2.01625	2.3531	2.33123	2.04167	2.06995	2.13523	2.19499	2.40531	2.31502	2.1531	2.23452
BAA15666	znuC	1.9288	2.4116	1.87858	1.92255	2.02777	1.88789	2.03008	2.0649	1.93165	1.92403	1.72765	1.83411	2.12224	2.39381	2.30825	2.25155	1.94902	1.85087	2.61709	2.0176	2.02777	1.94948	1.8694	1.88932	2.80263	2.15661	2.5257	2.53465	2.2061	2.26332
BAA14793	trpB	2.28018	2.31252	2.26879	2.2923	2.48501	2.51827	3.15982	3.2365	2.3784	2.38723	2.22484	2.26221	3.2877	3.30712	2.47441	2.53476	1.94872	2.07147	2.29568	2.36967	2.58452	2.64487	2.17923	2.18485	2.60305	2.6137	2.92391	2.92195	2.69175	2.71914
BAE77454	trkH	1.97763	1.99249	1.92437	1.90147	2.01683	1.79224	1.89983	1.96838	2.00667	2.01511	1.85097	1.89942	1.94001	1.92836	2.08431	2.01047	1.94818	1.91385	1.84824	1.87682	1.87945	1.84674	1.8699	1.92439	1.95291	1.89632	1.85929	1.89894	1.89463	1.95447
BAE76243	acrR	2.01797	1.99168	1.98158	1.90341	1.94303	1.72581	1.75934	1.72324	1.83652	1.85248	1.84757	1.98821	1.71985	1.72282	1.79987	1.80623	1.9453	1.79323	1.71932	1.67763	1.62545	1.67157	1.79891	1.75485	2.00327	2.04872	1.99109	1.98669	1.89419	1.9257
BAB96618	apaG	1.85864	1.97753	1.72448	1.56762	1.98006	1.7957	2.01742	1.84165	1.97562	1.82788	1.48578	1.7018	1.80315	1.79175	1.97504	1.85666	1.94484	1.96892	1.91201	1.96645	1.97204	1.98929	1.85292	1.80094	1.93028	1.89503	1.77558	1.78078	1.76165	1.48517
BAE76738	yfhL	2.10613	1.98273	1.95912	1.8565	1.58405	1.75008	1.46506	1.64105	2.03957	2.08179	1.7217	1.81224	1.67109	1.74978	2.34874	2.31472	1.94474	1.87865	1.65644	1.57892	1.52172	1.62621	2.02326	1.99656	1.90685	2.00758	1.84801	1.74481	2.16283	2.16093
BAE77475	yigL	1.99334	1.98999	1.99771	1.96104	2.15994	2.06868	2.13189	2.15211	2.03237	2.06776	1.86025	1.92731	2.1841	2.15275	2.05053	2.0735	1.94424	1.95567	2.03817	2.05616	2.04778	2.04098	1.97325	1.9792	2.0853	2.04905	2.04284	2.06939	2.05831	2.10216
BAE78003	rsmB	1.98436	1.98625	1.88169	1.94224	2.1363	2.03485	2.11354	2.18586	1.98521	2.05328	1.78712	1.84067	2.24907	2.19488	2.29231	2.35159	1.94404	1.88481	1.97916	1.94786	1.99394	1.97939	1.82557	1.78434	2.07537	2.11012	2.1692	2.12028	2.10235	2.14621
BAA15558	ansA	2.1152	2.12068	2.06741	2.05008	2.27635	2.28197	2.20344	2.24714	2.28936	2.2572	1.98101	2.00304	2.29151	2.28014	2.28927	2.27302	1.94377	1.93863	2.10886	2.05548	2.05782	2.09392	2.02575	2.00304	2.27725	2.22863	2.32467	2.27558	2.3135	2.3785
BAA16269	yfeC	2.09996	2.11931	2.05706	2.09664	2.09891	1.71433	1.97227	1.94907	2.02484	2.09778	1.86564	1.94633	1.78131	1.82489	2.03643	2.05954	1.9434	1.84747	1.84098	1.84131	1.62092	1.60825	1.86791	1.98975	2.07729	1.98229	1.91216	1.85237	1.74062	1.50464
BAB96725	mrcB	1.97044	1.97351	1.96677	1.95522	2.10343	1.93757	2.03201	2.13019	2.19749	2.17851	1.87802	1.95647	2.08681	2.05957	2.19431	2.22613	1.94338	1.94802	1.94084	2.00811	2.02289	1.96461	2.00805	2.02427	2.09519	2.09772	2.07942	2.07386	2.20539	2.22742
BAE76877	fucR	1.91813	1.96316	1.79615	1.85874	1.99686	1.9182	2.05307	2.02321	1.82544	1.81412	1.80082	1.7895	2.1243	2.10517	1.76596	1.82661	1.94316	1.92196	1.87622	1.9241	1.92728	1.8857	1.77211	1.87931	1.94833	1.92476	1.98795	1.96594	1.8031	1.85136
BAA35940	cobB	2.18408	2.18588	2.24736	2.20568	2.30328	2.36072	2.34313	2.39548	2.22848	2.28475	2.14792	2.19755	2.50734	2.45616	2.30748	2.3636	1.94301	2.02104	2.17268	2.19369	2.18125	2.26242	2.11592	2.06221	2.30539	2.31871	2.41308	2.37872	2.32381	2.37916
BAA35905	tmk	1.93801	1.93562	1.81895	1.83292	2.0339	1.98198	1.98769	2.00501	2.04338	2.08634	1.83896	1.90069	2.11128	2.09924	2.16111	2.23058	1.9411	1.95912	2.04683	2.0757	2.06241	1.98802	2.00964	1.91633	2.18673	2.17863	2.19875	2.23549	2.33423	2.31064
BAE76732	yfhK	1.88558	1.86682	1.79747	1.83281	1.80688	1.57454	1.711	1.70117	1.86794	1.81666	1.65849	1.77178	1.61223	1.72789	1.91168	1.94185	1.9407	1.92156	1.72541	1.80834	1.78657	1.71625	1.87834	1.87084	1.79053	1.76821	1.76313	1.75179	1.83972	1.90397
BAE77201	yhbQ	1.88444	1.95038	1.84146	1.90847	1.74311	1.62458	1.70129	1.75018	1.72667	1.83934	1.71489	1.71985	1.69344	1.62402	1.75109	1.6882	1.94046	1.86245	1.76773	1.80493	1.57256	1.63882	1.86155	1.86248	1.86618	1.92717	1.70681	1.63102	1.70009	1.87226
BAA16412	sseB	2.07587	2.14778	2.00957	1.99392	2.20271	2.16008	2.16657	2.20213	2.36995	2.38822	1.97362	2.01127	2.25025	2.1476	2.37352	2.37557	1.93989	1.9407	2.02775	2.07806	2.09861	1.98835	1.99073	2.00082	2.29724	2.30335	2.33847	2.34438	2.45528	2.43512
BAE77828	yhhF	2.18191	2.12948	2.00845	2.05933	2.03685	1.97596	2.01033	2.04782	2.10013	2.05345	2.05857	2.01839	2.03573	2.03554	2.06631	2.10643	1.93984	1.87905	1.83574	1.84619	1.81478	1.76468	1.88672	1.87546	2.08262	2.04721	2.05989	2.04823	2.04963	2.0778
BAE77006	galP	1.75435	1.67321	1.83211	1.78382	1.8551	1.82178	1.70457	1.77099	1.65296	1.6906	1.736	1.83724	1.82142	1.81606	1.80067	1.84757	1.93947	1.9168	2.05744	2.05321	1.90603	1.83572	1.90322	1.95459	1.66625	1.69658	1.69504	1.69691	1.7079	1.79577
BAE77906	gph	2.10077	2.07585	1.81644	1.78712	1.94787	1.96218	2.05047	2.05467	1.9625	1.96202	1.66288	1.70599	1.91914	1.91578	1.90296	1.94417	1.93889	1.92869	2.09474	1.88669	1.94337	2.31025	1.85478	1.86875	2.01975	1.99114	2.01031	2.1296	2.06096	2.00136
BAE77926	tsgA	1.82824	1.8186	1.73917	1.74853	1.88566	1.79496	1.79436	1.83934	1.97445	1.90293	1.6484	1.62438	1.84382	1.90909	1.84789	1.76403	1.93881	1.91935	2.02344	1.95973	1.95403	1.85299	1.97227	2.04288	1.61796	1.65518	1.68967	1.69234	1.84928	1.76489
BAA16309	ucpA	2.07252	2.08455	2.18936	2.15944	2.09892	1.96696	2.00988	2.03099	2.24339	2.279	2.05517	2.08544	1.99317	1.98785	2.38219	2.40281	1.93842	1.93405	1.87332	1.84177	1.85312	1.81237	2.02682	1.99621	2.24242	2.23656	2.05783	2.07963	2.27459	2.37418
BAE78246	yjgH	1.68434	1.49309	1.43924	1.42659	1.56886	1.69866	1.56656	1.67135	1.30221	1.18597	1.4315	1.34975	1.79107	1.77155	1.36377	1.19453	1.93842	1.91715	1.80385	1.73288	1.8275	1.77685	1.59623	1.49161	1.37205	1.47689	1.41863	1.53995	1.44042	0.900693
BAE77676	tdh	1.84492	1.77092	1.80394	1.78162	2.00051	1.91277	2.15873	2.24414	1.91949	2.00296	1.76401	1.82806	2.22615	2.17349	1.96874	1.84032	1.93785	1.97153	2.22719	2.08173	2.18085	2.11702	1.89957	1.88379	1.79358	1.86387	1.89727	1.93988	1.87742	1.9186
BAE77703	selB	2.05817	2.04481	2.02676	2.04853	2.17932	2.12558	2.15701	2.22162	2.13359	2.14435	1.96398	2.0342	2.21709	2.19178	2.19561	2.19547	1.93757	1.89238	2.04524	2.0974	2.03314	1.98427	1.98155	2.00484	2.16904	2.21959	2.16387	2.15711	2.20627	2.26313
BAE77812	nikR	1.89481	1.91253	1.92914	1.90797	1.84935	1.6401	1.90587	1.83151	1.81419	1.82362	1.7682	1.84516	1.75971	1.7902	1.4116	1.32933	1.93729	1.94058	2.00749	1.88498	1.99142	1.81261	1.92069	1.95231	2.07828	1.99095	1.91725	1.85242	1.88507	1.79725
BAE76367	ybjM	1.7242	1.73514	1.57942	1.66204	1.46182	1.47054	1.651	1.42498	1.47876	1.6199	1.6536	1.56275	1.61036	1.50974	1.42537	1.71357	1.93635	1.92512	1.87025	1.88152	1.82807	1.72764	1.96999	1.93038	1.51368	1.55078	1.46296	1.32168	1.7521	1.5899
BAE77321	nfi	1.92504	1.97589	1.90457	1.94976	2.24228	2.08821	2.19439	2.22838	2.10996	2.04344	1.90256	1.88963	2.20191	2.19652	2.14128	2.09889	1.93599	1.87379	2.05571	2.06364	2.08833	1.94905	1.91356	1.93303	2.11491	2.11614	2.13904	2.11223	1.98255	2.09152
BAE78260	yjgR	1.72002	1.62185	1.748	1.72075	1.82574	1.85463	1.8448	1.93318	1.59607	1.70426	1.70237	1.70439	1.92812	1.965	1.64184	1.63804	1.93464	2.02569	2.14345	2.12962	2.14437	2.229	2.03835	2.01808	1.82647	1.78767	1.88413	1.83206	1.87782	1.85503
BAE78002	trkA	1.91518	1.93317	1.90776	1.9334	2.04717	1.98307	2.03342	2.07496	1.90398	1.91579	1.84055	1.90234	2.07614	2.04422	2.04089	2.02079	1.93422	1.90188	1.9332	1.93243	1.9273	1.97777	1.84871	1.84231	1.96886	1.8962	1.97874	1.93914	1.9574	1.91776
BAE76405	ydaL	1.92222	1.8975	1.55602	1.67258	1.66902	1.53801	1.64967	1.72831	1.70893	1.75636	1.61303	1.61408	1.69748	1.64922	1.71079	1.81349	1.9329	2.03055	1.88176	1.79834	1.92678	2.15008	1.82969	1.87703	1.75241	1.58862	1.86085	1.88341	1.99699	2.01818
BAE78007	smg	2.18984	2.14909	2.11911	2.06198	2.33882	2.09063	2.45512	2.3767	2.32564	2.311	1.98128	1.92203	2.27285	2.29875	2.27246	2.30136	1.93268	1.8476	2.14951	2.09794	2.20941	2.23141	1.87716	1.88672	2.04316	2.02314	1.99513	2.00154	1.8927	2.03123
BAE77148	yqjD	2.00841	1.95978	1.79986	1.88247	2.37426	1.97728	2.54038	2.2068	2.02697	1.796	1.85328	1.89403	2.00316	2.00193	1.54269	1.09565	1.93264	1.85044	2.21016	2.12923	2.43075	1.94434	1.88567	1.95966	1.43982	1.4862	1.59932	1.53306	1.44593	1.38064
BAA15658	eda	2.27038	2.34362	1.94956	1.83093	2.22526	2.06378	2.26992	2.32006	2.29468	2.48178	1.82813	1.93065	2.24153	2.08101	2.07648	2.21514	1.931	2.36547	2.22707	2.06107	2.3578	2.6462	2.29205	2.2347	1.82619	1.83649	2.35757	2.42726	2.3416	2.29291
BAE76882	csdA	1.93144	1.96537	1.85744	1.8631	1.94101	1.74895	1.92257	1.96452	2.07863	2.0418	1.7801	1.82317	1.86506	1.8826	2.13939	2.10614	1.93099	1.82379	1.7683	1.85362	1.87363	1.82439	1.89689	1.94013	1.95334	2.00004	1.9081	1.90488	2.00666	2.04713
BAE77459	fre	2.04375	2.03015	1.87143	1.81351	1.9047	1.81599	1.8839	1.88907	1.87311	2.05127	1.73817	1.74572	1.80567	1.86415	1.87354	1.9963	1.92971	1.98144	1.99695	1.78992	1.87384	2.64025	1.83694	1.87753	1.87509	1.93627	2.11306	2.16103	2.17049	1.95308
BAA16295	cysM	2.22764	2.27254	2.16103	2.14004	2.30375	2.27151	2.28917	2.37917	2.33901	2.48956	2.05934	2.10433	2.3418	2.38731	2.43497	2.56709	1.92951	2.10721	1.97146	2.11643	2.2014	2.65928	2.21274	2.22575	2.34121	2.38361	2.58193	2.5952	2.59318	2.55612
BAA15348	tus	1.88866	1.84787	1.80158	1.75804	1.84434	1.82328	1.81631	1.79462	1.83451	1.8356	1.75073	1.70516	1.96435	1.88218	1.85631	1.8136	1.92818	1.8316	1.81475	1.781	1.72666	1.48689	1.68282	1.71994	1.87726	1.9512	1.91707	1.9134	1.96797	1.95041
BAA77891	fadE	1.67591	1.56258	1.59404	1.65446	1.75854	1.68153	1.82642	1.83941	1.39623	1.41118	1.62466	1.67507	1.90558	1.87089	1.43253	1.46898	1.92735	1.92547	1.88118	1.88869	2.02425	1.84044	1.71234	1.7022	1.81765	1.77954	1.71946	1.71102	1.50559	1.5138
BAE76739	acpS	2.0406	2.136	1.98282	1.89518	1.96238	1.73595	1.96719	1.83539	1.84186	1.89195	1.7358	1.83504	1.89499	1.80109	1.63581	1.52872	1.92716	1.83137	1.73248	1.88498	1.8321	1.77342	1.86827	1.98939	1.93489	2.0506	1.78342	1.80583	1.78565	1.57068
BAA16341	yffH	1.8738	1.83931	1.87361	1.67631	1.94525	1.85075	1.8872	1.86213	1.64008	1.73489	1.71846	1.86773	1.97513	2.01447	1.76531	1.76296	1.92568	1.94186	1.83459	1.89614	1.84484	1.97067	1.89375	1.81376	2.02116	1.92471	1.92668	1.98536	1.89823	1.87889
BAE76269	ybbL	1.61051	1.56438	1.53074	1.41326	1.49503	1.54196	1.54725	1.58223	1.4304	1.45049	1.49004	1.47123	1.65121	1.63622	1.39348	1.39112	1.92565	1.89922	1.76378	1.74038	1.6999	1.74185	1.65326	1.73323	1.47323	1.51483	1.59527	1.56575	1.42494	1.49107
BAE76880	gcvA	1.88127	1.85921	1.75902	1.71557	1.76986	1.76123	1.78251	1.73564	1.82355	1.84734	1.7741	1.75632	1.82706	1.82336	1.86195	1.82938	1.92546	1.85131	1.82405	1.87638	1.73359	1.79764	1.84133	1.81232	1.89212	1.88607	1.87863	1.83676	1.92838	1.79879
BAE76993	yggD	1.95435	1.98718	1.8382	1.75976	1.9519	1.73591	2.01053	2.04124	1.99397	2.01764	1.59991	1.78758	1.92652	1.84632	1.90063	1.83403	1.92546	1.79148	1.85504	1.84765	1.93851	1.75992	1.84718	1.89989	1.88141	1.86641	1.73317	1.86437	1.76815	1.83221
BAA36090	narX	1.77149	1.76431	1.66914	1.66351	1.6403	1.48241	1.69514	1.69391	1.76812	1.81874	1.54983	1.57972	1.60322	1.71998	1.88397	1.91789	1.92502	1.84612	1.68725	1.70524	1.7232	1.67106	1.66715	1.74656	1.78014	1.74946	1.7215	1.6927	1.83681	1.86881
BAA14855	sapA	1.87532	1.87183	1.78931	1.78046	1.89717	1.80525	1.8774	1.91114	1.96806	1.99733	1.73055	1.78213	2.03816	2.01076	2.09126	2.04216	1.92498	1.78007	1.8072	1.85547	1.85034	1.74946	1.78678	1.8117	1.98512	2.01847	2.0706	2.07265	2.04819	2.07018
BAE77226	dacB	1.93654	2.00379	1.90811	1.89242	2.01549	1.99382	1.99428	2.03028	2.03782	2.01922	1.81592	1.8658	2.05853	2.07459	2.21259	2.15318	1.92364	1.88734	1.84706	1.89308	1.85295	1.59985	1.79722	1.85871	2.01557	2.06823	2.10175	2.07874	2.10642	2.15475
BAE77892	yrfG	1.9949	2.03323	1.91636	1.89947	1.95509	1.8399	1.99134	1.86256	1.9953	1.99669	1.8232	1.88721	2.07398	1.92859	2.00722	1.99273	1.92321	1.91333	1.85206	1.85264	1.86323	1.85506	1.88638	1.84489	1.91541	1.97257	1.91634	1.90344	1.95133	2.09347
BAE77498	hemX	2.03454	2.09672	1.95231	1.96538	2.19387	2.14735	2.17343	2.19683	2.05943	2.15474	1.91766	1.96763	2.30391	2.22452	2.12353	2.20006	1.92214	2.00414	1.97117	2.01047	2.11979	2.17896	1.9137	1.92993	2.11673	2.1481	2.34658	2.34281	2.30877	2.23195
BAE76822	truD	2.16243	2.2286	2.12126	2.13916	2.24803	2.20127	2.20403	2.29608	2.18478	2.22153	2.07672	2.09978	2.26662	2.20593	2.21212	2.22647	1.92147	1.97592	2.06215	2.06024	2.05427	2.16399	2.02312	2.03521	2.13844	2.2116	2.2197	2.24747	2.28358	2.3315
BAA15068	ydcP	2.09485	2.09759	2.0302	2.04553	2.12837	2.08108	2.01361	2.09547	2.1695	2.2125	1.93504	2.00408	2.12409	2.11823	2.21407	2.26811	1.92068	1.89666	1.90224	1.94272	1.87307	1.91042	1.98995	2.02946	2.19301	2.24938	2.27577	2.2277	2.36911	2.38658
BAE77466	ubiB	1.99016	1.98432	2.01723	1.98962	2.14906	2.02285	2.03302	2.08581	2.01385	2.05047	1.83822	1.9695	2.16059	2.12809	2.31534	2.26044	1.92035	1.92364	1.91205	1.98897	1.99023	1.95215	1.90062	1.94796	2.03044	2.07903	2.19316	2.11267	2.03646	2.06143
BAE76491	ydhL	1.82265	1.76761	1.50464	1.488	1.43416	1.12375	1.64416	1.23162	1.45754	1.14818	1.28101	1.37818	1.2304	1.24214	1.14553	0.90013	1.92027	1.96623	1.7203	1.58395	1.62615	1.48122	1.75156	1.8355	1.47839	1.63311	0.995133	1.20721	0.995142	0.817147
BAA14946	dbpA	1.75801	1.68406	1.6339	1.6045	1.67794	1.70443	1.71761	1.75733	1.71131	1.66456	1.49105	1.63781	1.89129	1.92435	1.99178	1.96681	1.91911	1.88715	1.95807	1.94261	1.89166	1.90698	1.86469	1.8828	1.89428	1.81621	1.86318	1.84737	2.02553	2.09413
BAE76729	yfhM	1.71642	1.61053	1.58657	1.59068	1.60656	1.55024	1.81102	1.86127	1.65192	1.66225	1.54697	1.59421	1.85613	1.92123	1.82171	1.78127	1.91669	1.88019	1.91878	1.9002	1.94373	1.89005	1.95042	1.9577	1.9444	1.98327	1.98745	1.91645	2.03033	2.07612
BAA35438	ybhK	2.04133	1.99019	1.97022	1.91199	2.05112	1.89564	1.96123	2.05696	2.0641	2.02212	1.83832	1.88877	1.95308	2.05736	2.02271	2.08893	1.91626	1.84152	1.83377	1.89067	1.80555	1.77685	1.8936	1.92896	2.03037	2.08278	1.97459	1.97716	1.99198	2.06702
BAA35449	ybhP	1.70111	1.5669	1.55685	1.58832	1.65258	1.57625	1.80328	1.85481	1.22207	1.05013	1.53983	1.4978	1.77005	1.85014	1.34275	1.17654	1.91543	1.93564	1.99523	1.9001	1.96861	1.96308	1.73482	1.67856	1.15274	1.2563	1.34617	1.33893	0.639526	0.838282
BAA15228	dcp	1.98925	1.98921	1.90865	1.89759	2.0003	2.01783	2.01406	2.04326	1.82368	1.82027	1.80913	1.88031	2.23922	2.0932	1.80387	1.82222	1.91541	1.97747	2.04832	1.99121	1.98758	2.20123	1.87969	1.87625	1.91334	1.93671	2.12936	2.14691	2.04126	2.0702
BAA15519	chbB	1.96483	1.87763	1.8647	1.88693	1.69322	1.69643	1.70539	1.61721	1.74879	1.80004	1.74098	1.77869	1.75192	1.84284	1.73371	1.84387	1.9154	1.90141	1.61982	1.75868	1.5531	1.52562	1.67055	1.76278	1.9114	1.83956	1.87423	1.74367	1.84198	1.93801
BAE78066	yjcD	1.97742	1.92885	1.63051	1.69731	1.91083	1.65466	1.89142	1.92541	2.12623	2.10563	1.56469	1.67657	1.63324	1.73298	1.9905	2.01924	1.91515	1.94643	2.05157	1.97995	2.0975	2.24273	2.15299	2.1863	2.26974	2.25265	2.26413	2.34442	2.51031	2.50636
BAE77069	dkgA	1.73371	1.73075	1.62158	1.61498	1.80137	1.80077	1.91388	1.95308	1.0099	1.01405	1.50375	1.48471	2.10195	2.01783	0.997678	1.19161	1.91503	2.02343	2.15599	1.9652	2.0341	2.36695	1.62392	1.65615	1.39921	1.36916	1.70035	1.71078	1.41157	1.14463
BAA35441	moaC	1.86948	1.95363	1.74824	1.91872	2.11833	1.96345	2.30622	2.20868	1.93205	1.98581	1.82262	1.77465	2.20018	2.1237	1.49668	1.77697	1.91487	1.88318	2.15665	2.13786	2.17372	2.33449	1.95296	2.02057	1.92847	1.96653	1.92234	1.93821	1.89823	1.79703
BAA16521	ygaF	1.69046	1.44629	1.32745	1.42186	1.55379	1.42988	1.64682	1.52085	1.11866	1.19332	1.42866	1.48277	1.52603	1.56192	0.912362	0.955031	1.91338	1.89929	1.83961	1.87459	1.92618	1.90524	1.80247	1.85855	1.87599	1.84922	1.91037	1.87928	1.83299	1.89093
BAE76527	yoaI	1.60764	1.54417	1.84942	1.64055	1.64706	1.65886	1.60524	1.71558	1.72381	1.63214	1.80917	1.7372	2.01539	1.58268	1.87813	1.83318	1.91287	1.75501	1.76934	1.75588	1.82757	1.18703	1.61394	1.57909	1.60333	1.79583	1.62716	1.93729	1.13231	2.02127
BAE77389	yiiR	1.99511	1.88913	2.03008	1.96944	1.95578	1.9126	1.91901	1.89038	1.8647	2.00671	1.95224	1.94179	1.91502	1.87873	1.79895	1.75812	1.91287	2.02531	1.88973	1.94554	1.97023	2.02116	1.98618	2.04985	1.92031	2.02063	1.94509	1.96623	2.09264	2.02519
BAE77418	fdhE	2.02443	2.04129	1.9932	1.93898	2.06712	1.91569	2.08037	2.15523	2.14538	2.14197	1.88106	1.93462	2.1621	2.13638	2.2434	2.20673	1.91252	1.87736	1.98961	2.06386	2.01328	1.96944	1.97657	2.0105	2.25654	2.30447	2.17216	2.19239	2.1922	2.34282
BAE76876	fucU	1.95471	1.87883	1.78833	1.76003	1.86473	1.75843	1.96623	1.81747	1.80076	1.8015	1.69493	1.73411	1.91652	1.81445	1.5482	1.52906	1.91248	1.87627	1.96582	1.9176	1.82447	1.87561	1.73391	1.71758	1.64444	1.69454	1.65209	1.76042	1.62983	1.6502
BAE77642	trmH	1.97797	2.04751	1.93665	1.91141	2.08708	1.86101	2.06862	2.04598	2.07948	2.05752	1.80765	1.84896	2.02971	2.01607	1.96978	2.13169	1.91145	1.89888	1.93883	1.92979	1.92195	1.96228	1.93703	1.97229	2.13369	2.15564	2.14795	2.06871	2.14929	2.16919
BAA15647	yebT	1.85372	1.75566	1.70284	1.7087	1.85078	1.70969	1.82439	1.91549	1.79596	1.83041	1.63605	1.74663	1.84213	1.8978	1.96519	1.92605	1.91138	1.86892	1.7664	1.80777	1.84864	1.78177	1.76284	1.79509	1.69124	1.68485	1.66123	1.70399	1.71667	1.81017
BAE77325	thiC	2.85997	2.82468	2.67351	2.70396	1.32491	1.16564	1.36563	1.28419	1.31521	1.33453	2.60399	2.66395	1.3608	1.34451	1.3171	1.35948	1.91028	1.95321	3.00018	2.94942	1.51292	1.5672	1.53637	1.60875	2.90965	2.93222	1.41452	1.3203	1.34303	1.29973
BAE77590	rnpA	2.2721	2.37411	2.14894	2.15533	2.63177	2.00074	2.42231	2.15099	2.67266	2.61488	2.02325	2.11008	1.98656	1.97364	2.48314	2.49489	1.90923	1.76397	1.94392	2.02851	2.02451	1.67994	2.17031	2.34591	2.39191	2.39029	2.1565	2.19098	2.17699	2.05603
BAA15454	sufB	1.61004	1.51256	1.20765	1.29176	1.73619	1.748	1.82025	1.87126	1.61754	1.65391	1.31561	1.28476	1.90041	1.90586	1.15059	1.37491	1.90913	1.91582	1.95539	1.81378	2.15897	2.24244	1.44573	1.48995	1.72574	1.58465	1.73422	1.79953	1.67697	1.71199
BAE76889	recB	1.75501	1.74696	1.79007	1.77799	1.90314	1.85277	1.87329	1.96623	1.65084	1.64429	1.74048	1.74397	2.0224	1.97152	1.94865	1.90561	1.90811	1.86878	1.93246	1.98357	1.9709	1.98689	1.767	1.79127	1.90214	1.95104	1.9615	1.94626	1.84218	1.86984
BAA16174	dedA	2.05644	2.07528	2.0667	2.04749	2.14865	2.28321	2.06934	2.11191	2.15712	2.10446	1.95879	2.07786	2.33651	2.21005	2.4004	2.50904	1.90691	1.96415	2.14587	2.065	1.96497	2.12374	2.08316	2.01753	2.1516	2.13616	2.20901	2.24427	2.21667	2.34474
BAE76913	yqeF	2.00723	2.05887	2.08504	2.08653	2.21105	2.10252	2.09602	2.17352	2.06197	2.07833	1.98238	2.08292	2.16695	2.10402	2.14251	2.16676	1.90676	1.99604	1.93209	2.02984	2.1518	2.21236	2.16681	2.19628	2.44637	2.4094	2.46634	2.44702	2.37682	2.40955
BAE76905	aas	1.89097	1.88184	1.81414	1.78312	1.86142	1.807	1.8241	1.90363	1.77317	1.77751	1.74333	1.7499	1.92614	1.94431	1.82106	1.79867	1.90496	1.8442	1.84004	1.84056	1.82117	1.8336	1.84346	1.86879	1.78342	1.80675	1.85045	1.82641	1.886	1.81554
BAE77699	yibA	0.866856	0.965388	1.05872	1.03694	0.783813	1.13444	0.979358	0.959004	1.0021	0.824411	0.844535	0.791169	0.960989	0.979068	0.81379	0.655543	1.90448	1.92877	1.88761	1.85291	1.72882	1.72955	1.6431	1.67806	0.85359	0.911398	0.97779	1.0418	0.954675	0.970501
BAB96658	murG	1.8771	1.93371	1.96914	1.94538	2.01898	1.92099	2.03083	2.01863	2.04257	2.048	1.91031	1.97286	2.06077	2.04287	2.1825	2.20238	1.90222	1.92309	1.9717	2.03596	2.09941	2.13147	2.04179	2.08024	2.04531	2.1582	2.17447	2.15709	2.20891	2.26337
BAA16014	rcsC	1.89911	1.93129	1.91904	1.89684	1.977	1.8851	1.91859	1.967	1.84307	1.84225	1.78761	1.8588	1.98364	2.00031	2.14317	2.15048	1.90219	1.83646	1.78242	1.83369	1.822	1.78904	1.73318	1.78248	1.86471	1.91099	1.92151	1.91805	1.82205	1.90858
BAE78139	cutA	1.90026	1.84611	1.92019	1.943	1.79126	1.54196	1.73472	1.6205	1.61686	1.64817	1.84222	1.87254	1.72823	1.67573	1.29657	1.52829	1.90217	1.99318	1.64355	1.8926	1.79568	2.14042	1.72171	1.76542	1.74753	1.75699	1.68242	1.64828	1.44721	1.53246
BAE77532	hdfR	1.83084	1.82057	1.95493	1.98957	1.98076	1.92993	1.91832	2.02083	1.84486	1.84132	1.92526	1.87729	2.03958	2.05346	1.95452	1.88754	1.90187	1.89674	2.01238	2.02665	1.98043	2.07281	1.8717	1.92316	1.94681	1.94159	2.14457	2.07307	1.97221	1.99735
BAE77692	mtlR	1.92328	1.98878	1.88418	1.93375	1.93028	1.83495	2.00473	1.8822	2.09431	1.97562	1.83207	1.7896	1.94007	1.84567	1.97504	1.99526	1.90108	1.92271	1.9332	1.90447	1.93847	1.92786	1.90441	1.9307	1.94956	1.85253	1.95815	1.88808	1.9677	1.98428
BAE76254	hemH	1.91139	1.83984	1.87968	1.85546	1.94944	1.80814	1.87453	1.906	1.79326	1.83996	1.79471	1.81795	1.91079	1.92315	1.84511	1.77384	1.90104	1.83654	1.85483	1.88767	1.75676	1.67944	1.73811	1.7879	1.96605	1.9969	1.86338	1.89936	1.90494	2.02441
BAE78235	pmbA	1.84567	1.87013	1.65135	1.64	1.75312	1.71706	1.8111	1.88351	1.66988	1.77609	1.59864	1.52522	1.85345	1.7736	1.68549	1.65757	1.89967	1.88252	1.95572	1.7151	1.84846	2.21152	1.71995	1.71409	1.66931	1.66017	1.82383	1.86858	1.72693	1.78484
BAE78132	lysU	1.86599	1.84737	1.83443	1.8246	1.90776	2.04367	2.01042	2.11667	1.74937	1.78487	1.74319	1.78	2.05716	2.09988	1.76846	1.75469	1.89891	1.8444	1.97878	1.95753	1.9667	1.92182	1.70579	1.66514	1.89261	1.93053	2.03135	2.00274	1.93127	1.83122
BAA35710	ymbA	1.84148	1.84576	1.90189	1.81812	1.86569	1.77723	1.9018	1.93453	1.92872	1.98194	1.74865	1.7663	1.79186	1.83298	1.8909	1.95155	1.89778	1.84809	1.73144	1.7398	1.80634	1.82083	1.91888	1.91025	1.87554	1.89825	1.84663	1.73994	1.85062	1.93971
BAA16421	hscB	2.0329	1.94448	1.63988	1.71121	2.0827	1.91516	1.88459	2.00327	2.23388	2.31175	1.68325	1.7715	2.09294	1.88167	2.12772	2.2257	1.89581	1.96664	1.94071	1.96542	2.08223	2.1828	2.02828	2.06009	2.00378	2.0227	2.00015	2.07205	2.18645	2.32356
BAE76878	ygdE	2.01907	1.95399	1.86224	1.8794	1.93181	1.81436	1.94637	1.88531	2.00734	2.06409	1.72535	1.84547	1.78484	1.86874	2.03584	2.05147	1.89552	1.88524	1.91136	1.84406	1.82988	1.94216	1.94185	1.96927	1.88992	1.86464	1.87138	1.92312	2.036	2.01089
BAA15059	tehB	2.16147	2.13747	2.12213	2.04867	2.1845	2.15506	2.20289	2.28065	2.18681	2.1537	2.03356	2.0453	2.30909	2.32448	2.12386	2.06286	1.89467	1.71624	1.88939	1.88716	1.94396	1.88928	1.78811	1.79068	2.06633	2.05143	2.15937	2.1081	2.12531	2.09567
BAE76961	ygfX	2.03936	2.14255	2.10711	2.03765	2.2114	2.00389	2.14125	2.18444	2.23537	2.28695	1.92146	2.00121	1.99019	2.08173	2.39351	2.25514	1.89452	1.87385	2.01185	1.95556	2.05654	1.85283	2.04779	2.09371	2.23508	2.24587	2.16262	2.02208	2.17631	2.1549
BAA16178	flk	1.85888	1.94518	1.9111	1.88946	1.98068	1.96207	1.88585	1.92178	2.0167	1.98952	1.85396	1.82425	1.98852	1.94803	2.20042	2.19722	1.89365	1.89406	1.82368	1.85799	1.83012	1.9031	1.8938	1.96845	1.98256	2.04799	2.06839	2.00911	2.10626	2.19327
BAE78051	yjbN	2.02621	2.10119	1.98151	1.96866	2.15379	2.05361	2.03184	2.12444	2.14378	2.16088	1.84	1.93252	2.09654	2.03483	2.34724	2.31044	1.89329	1.97863	2.01737	2.02714	2.01165	2.04935	1.96878	1.99486	2.06642	2.13662	2.15676	2.16117	2.24338	2.25913
BAA16415	fdx	2.08963	2.14101	2.00387	1.93802	2.25081	1.9461	2.25996	1.99975	2.63124	2.63078	1.88454	2.02317	2.04911	1.92799	2.33822	2.40236	1.89202	2.03736	2.15814	2.10527	2.14903	2.3034	2.29573	2.25124	2.23761	2.31089	2.15274	2.13844	2.40772	2.30111
BAA35277	mrdB	1.94563	1.94547	1.91402	1.94282	1.93667	1.84307	1.85869	1.85999	1.99118	2.00041	1.83032	1.88534	1.99189	1.94692	2.2131	2.25192	1.89188	1.96016	1.8953	1.92839	1.79496	1.88872	1.96571	1.999	1.9772	1.97979	1.9508	1.92653	2.0101	2.08367
BAA14807	btuR	1.96275	2.01664	2.01984	1.94004	2.13471	2.04834	2.05074	2.07176	2.12102	2.19876	1.78226	1.95401	2.0943	2.05033	2.1107	2.13458	1.89082	1.97229	1.94623	2.00548	2.00123	1.95514	1.86653	1.99871	2.07416	2.07152	2.08627	2.10363	2.14032	2.14177
BAE77667	rfaY	1.8769	1.93448	1.82317	1.80772	1.85719	2.00584	1.89422	1.86571	1.87716	1.81102	1.77098	1.74468	2.19029	2.08697	2.02368	2.12161	1.88892	1.77817	1.8647	1.82297	1.75279	1.76457	1.66069	1.69988	2.0213	2.01394	2.12193	2.12765	2.01375	2.06045
BAE78081	fdhF	1.58028	1.5838	1.63316	1.64007	1.70076	1.61597	1.61454	1.68134	1.84356	1.88891	1.56687	1.61796	1.52845	1.55651	1.79773	1.83761	1.88814	1.86563	1.93922	1.96708	2.07302	2.00866	1.84887	1.86804	1.95253	1.96211	2.08223	2.0288	2.00805	2.04142
BAA15559	pncA	2.0528	2.00738	2.15532	2.0967	2.29608	2.14974	2.14421	2.20151	2.19389	2.19117	1.89508	2.06933	2.19126	2.18971	2.26564	2.32863	1.88808	1.91551	2.09833	2.04452	2.06499	2.14498	2.04553	2.10007	2.22108	2.28055	2.27538	2.18642	2.28047	2.17515
BAA15798	yodB	1.64737	1.5289	1.46078	1.48873	1.46167	1.35865	1.46363	1.39862	1.60617	1.65659	1.27666	1.5482	1.44979	1.45656	1.51512	1.35113	1.88794	1.75196	1.58285	1.79234	1.57914	1.49736	1.89942	1.85481	0.753294	0.468678	0.65025	0.70742	1.06523	1.33757
BAA16076	yfbE	1.57936	1.32428	1.46011	1.42943	1.70834	1.62494	1.66481	1.70067	1.27289	1.18622	1.42451	1.42044	1.77735	1.86148	1.161	1.23782	1.88738	1.86465	2.03592	1.92267	1.94952	1.81814	1.76894	1.79285	1.04815	1.25064	1.01061	1.17207	1.07507	0.935282
BAE77852	yhhY	1.70544	1.71749	1.72537	1.76906	1.77482	1.74407	1.73646	1.83011	1.7112	1.59241	1.65401	1.71788	1.91154	1.85818	1.68153	1.67021	1.88573	1.75455	1.68005	1.79989	1.69831	1.63285	1.7411	1.79083	1.65831	1.73491	1.77858	1.72741	1.64983	1.64371
BAA14871	puuE	0.488605	0.31166	1.09039	0.937939	0.565814	1.02478	0.876181	0.762654	0.621379	0.425956	1.30102	1.0125	0.784383	0.741764	0.660664	0.91827	1.88566	1.9555	2.05916	2.07921	2.32515	2.58818	2.05302	2.01964	0.988738	1.16322	1.00329	1.1382	0.916372	1.13632
BAA35405	tolA	2.02984	2.07882	2.08204	2.05249	1.98824	2.01112	2.01396	2.01737	2.23363	2.22207	1.96329	2.06172	2.13372	2.03347	2.42172	2.40772	1.8847	2.01058	1.96875	2.02904	1.89245	2.0428	2.14292	2.18582	2.16554	2.16322	2.08582	2.06534	2.326	2.32195
BAE76636	nfo	2.30856	2.27241	2.14574	2.16655	2.20825	2.23512	2.17079	2.25526	2.13766	2.09824	2.14902	2.1518	2.33672	2.34288	2.13178	2.19195	1.88423	1.89429	1.80317	1.81422	1.8034	1.81673	1.79795	1.79579	1.80497	1.91925	1.94701	1.88182	2.09892	2.04443
BAB96732	clcA	1.96023	1.91441	1.90145	1.90222	1.92104	1.71842	1.88347	1.88693	1.87086	1.90697	1.82359	1.90056	1.84786	1.92556	2.00905	1.99225	1.88411	1.8791	1.79017	1.79803	1.72978	1.76147	1.87048	1.88672	1.9508	1.92283	1.87566	1.89164	1.94999	1.96179
BAE76213	ampG	1.94047	1.96928	2.01186	2.00945	2.11564	1.88876	1.99892	2.03658	2.06527	2.07531	1.91421	1.96951	1.99648	2.0778	2.34868	2.29023	1.8839	1.80169	1.75711	1.88409	1.7543	1.68911	1.94565	1.9272	2.17677	2.18725	2.04116	2.10093	2.0165	2.04531
BAA35456	ybiH	1.64656	1.66891	1.5955	1.59321	1.57728	1.52785	1.73103	1.67142	1.45275	1.42802	1.51163	1.64929	1.70406	1.78584	1.36455	1.4637	1.88303	1.75146	1.66574	1.64867	1.59542	1.46602	1.61018	1.53258	1.5753	1.59685	1.66192	1.70699	1.48248	1.61714
BAE77844	ugpQ	1.77844	1.80773	1.76246	1.88022	1.83609	1.79075	1.87378	1.95774	1.83901	1.79248	1.88407	1.92279	1.86758	1.92201	1.70968	1.74623	1.88203	1.85466	1.9061	2.022	1.86297	1.55413	1.84398	1.86569	1.85967	1.9177	1.90603	1.84295	1.91875	1.89399
BAE76647	bcr	1.9782	1.90442	1.93979	1.97229	2.08788	1.88137	2.05703	2.07947	2.0736	2.08595	1.83712	1.9106	2.05613	2.03838	2.38889	2.37907	1.88037	1.82144	1.84629	1.84729	1.84976	1.75383	1.84111	1.87655	1.95636	1.96912	1.95023	1.9248	1.95265	1.9727
BAE76193	ybaD	2.11915	2.16314	2.00509	1.86951	2.11368	1.97785	2.08716	2.12495	2.1744	2.33957	1.87891	1.98286	2.02434	2.04529	1.99548	2.01629	1.88018	2.14328	2.07308	2.09627	2.17327	2.26258	2.155	2.19525	1.97439	1.9687	2.02856	2.05642	2.08763	2.0538
BAA16414	yfhJ	1.93665	2.12863	1.85372	1.91589	2.30207	2.01368	2.25265	2.11594	2.69013	2.65763	1.79923	1.8981	1.95523	1.92571	2.34847	2.34821	1.88006	1.90016	2.05651	2.07593	2.16535	2.13119	2.31358	2.35621	2.23589	2.25606	2.20248	2.16503	2.32743	2.41704
BAE76347	fepB	1.71795	1.62584	1.36196	1.39464	1.87061	1.69037	1.85369	1.83049	1.7515	1.66364	1.38747	1.47645	1.87411	1.90566	1.62401	1.53622	1.88	1.76092	1.34849	1.35431	1.91658	1.74141	1.40134	1.42668	2.01599	1.93053	2.00589	1.93079	1.6867	1.78072
BAE77177	yhaV	1.9391	1.89791	1.82984	1.77868	1.86113	1.86993	1.8223	1.86083	1.92852	1.89436	1.73224	1.78991	1.85815	1.96207	1.85432	1.87415	1.87939	1.87896	1.86997	1.89054	1.82021	1.7311	1.8477	1.89504	1.88282	1.9029	1.86926	1.83904	1.91742	1.95041
BAE77874	malP	1.80095	1.89481	1.79179	1.73646	1.99155	2.00907	2.01742	2.07573	1.15425	1.22359	1.70573	1.68715	2.13458	1.98621	1.19513	1.12523	1.87922	2.021	2.24312	2.17162	2.2996	2.4794	2.01241	2.04669	2.34502	2.40011	2.62918	2.73676	1.42436	1.37454
BAA15401	ydhH	1.95226	1.89812	1.85059	1.8424	2.00041	1.82971	1.98594	2.03387	1.91402	1.98184	1.81219	1.82549	2.10659	1.97785	2.00131	1.89778	1.87885	1.89095	1.95271	1.86208	1.96791	1.98897	1.92744	1.95362	1.85137	1.81497	2.00442	1.93567	2.0477	2.00533
BAA35894	rluC	1.95476	2.06613	1.95154	1.95921	2.00404	1.8758	1.8958	1.97362	2.12536	2.15393	1.84103	1.93612	1.94127	1.89635	2.17968	2.21056	1.87864	1.98851	1.85618	1.97862	1.99142	2.09615	2.12192	2.18376	2.01463	1.97493	2.10488	2.06679	2.19654	2.21364
BAA14794	trpC	2.09947	2.11018	2.02816	2.09926	2.25103	2.17692	2.91629	2.98843	2.15289	2.19451	2.02795	2.0609	3.07018	3.03112	2.29856	2.33394	1.87821	1.93736	2.045	2.13521	2.34774	2.44791	2.01448	2.02537	2.37899	2.40652	2.61961	2.63718	2.39989	2.45625
BAE78042	ubiA	1.93497	1.89221	1.96167	1.97809	1.97151	1.89538	1.96188	2.0278	2.00681	2.04977	1.84203	1.919	1.90848	1.98146	2.09233	2.11928	1.87812	1.87572	1.88926	1.96391	1.96449	1.7515	1.93156	2.00578	2.0231	2.01469	1.97057	1.99276	2.05134	2.10556
BAE77564	phoU	2.07073	2.03148	2.04175	2.03014	2.1793	2.07278	2.15377	2.11419	2.23671	2.24032	1.90294	2.04499	2.12989	2.07756	2.18689	2.13121	1.8776	1.87782	2.10327	2.0717	2.00987	1.90559	1.96016	1.9446	2.15401	2.19257	2.12186	2.1381	2.14178	2.19174
BAE76301	lpxH	1.89868	1.90553	1.87874	1.79112	2.14054	1.84348	2.0551	2.10246	1.99016	1.99009	1.7229	1.82634	2.00135	2.10233	2.15412	2.12234	1.87598	1.80208	1.83898	1.91793	2.03019	1.93076	1.83993	1.943	2.20696	2.20151	2.08294	2.11478	2.12044	2.15335
BAA16488	yfiL	1.71856	1.4704	1.68126	1.51468	1.50271	1.35545	1.40537	1.42401	0.762391	1.01927	1.49152	1.59285	1.34816	1.58175	0.765962	1.06904	1.87573	1.71432	1.56284	1.57677	1.54852	1.68613	1.46658	1.48267	0.994088	0.931322	1.13922	0.898997	0.958	0.934907
BAA15994	yojI	1.9428	1.93658	1.7154	1.67517	2.08984	1.94987	1.86841	2.00338	2.20514	2.21702	1.62141	1.74039	1.97829	1.92055	2.09387	2.16739	1.87501	1.83154	1.31827	1.50792	1.81315	1.83116	1.64791	1.73171	1.92619	1.85754	1.89384	1.87531	2.03451	2.10422
BAA16563	mltB	1.62272	1.66269	1.52497	1.51215	1.50457	1.56155	1.44186	1.52823	1.31123	1.43704	1.44618	1.55623	1.57958	1.43162	1.26806	1.37484	1.87481	1.85067	1.70894	1.60957	1.70687	2.0691	1.69441	1.73569	1.51074	1.66849	1.61827	1.72768	1.43294	1.49059
BAE76621	sanA	1.75864	1.84865	1.70934	1.67056	1.53927	1.43196	1.56498	1.5173	1.49995	1.512	1.50697	1.67921	1.48923	1.48171	1.42635	1.37725	1.87434	1.75166	1.53976	1.53007	1.3594	1.41783	1.59415	1.58805	1.74163	1.6287	1.54942	1.54633	1.4625	1.56187
BAA15972	thiM	2.1885	2.28231	2.20056	2.22248	1.2105	1.18667	1.24787	1.01578	1.73253	1.6342	2.12226	2.13589	1.06032	0.876539	1.52679	1.58054	1.87425	1.85185	2.14061	2.12398	1.16806	1.33233	1.82711	1.80012	2.09186	2.14179	1.20865	1.18865	1.56464	1.46661
BAE76964	yqfA	2.06955	1.99394	2.02879	2.0208	2.18416	2.11739	2.18072	2.21961	2.12958	2.19834	1.9427	2.00296	2.19476	2.19345	2.33225	2.35289	1.87418	1.86445	1.76104	1.69484	1.91968	1.78661	1.84595	1.92427	1.84918	1.83663	1.85137	1.7591	1.74333	1.72024
BAA16347	ypfN	1.8645	1.95079	1.78048	1.66891	1.99852	1.56249	2.01784	1.83691	2.15701	2.19523	1.82113	1.82034	1.67539	1.92571	2.07878	2.20759	1.8739	1.70788	1.96446	1.92813	2.0375	1.79897	2.0309	2.03082	1.91555	1.81486	1.8503	1.82204	1.7534	1.83201
BAA16109	nuoI	2.05788	2.13414	2.00893	2.07172	2.20761	2.14756	2.32938	2.31702	2.24669	2.29693	1.93053	2.00339	2.38397	2.18586	2.28357	2.33618	1.87366	1.9946	2.27758	2.16005	2.2043	2.52134	2.29224	2.30284	2.43732	2.48998	2.43468	2.5182	2.45079	2.4865
BAA35924	ndh	1.88197	1.9095	1.56343	1.55915	1.67321	1.80665	1.73742	1.78533	1.74333	1.83983	1.56778	1.5409	1.89487	1.85244	1.97833	1.93742	1.87249	1.93835	2.11949	1.7597	1.8198	2.45934	1.80376	1.80603	1.58289	1.68882	1.90809	1.97355	1.87884	1.91638
BAA15122	yddG	1.80928	1.76676	1.82142	1.81169	1.74302	1.66305	1.79276	1.79661	1.70223	1.72588	1.7343	1.81758	1.7611	1.79698	1.52213	1.50219	1.87191	1.85117	1.91547	1.87701	1.69197	1.61052	1.84061	1.84018	1.85419	1.91079	1.79635	1.81709	1.72841	1.71227
BAE76446	yncG	1.56484	1.29211	1.44135	1.35412	1.42749	1.31503	1.46891	1.51618	1.16327	0.976283	1.22925	1.41031	1.49885	1.55152	0.97211	0.928685	1.87142	1.74241	1.75921	1.72947	1.76213	1.70726	1.5056	1.6332	0.833528	0.849942	0.982296	1.15816	0.999338	0.531308
BAA15317	ynfK	1.71987	1.72783	1.62276	1.59728	1.55399	1.4395	1.5866	1.62706	1.64836	1.51401	1.57557	1.65614	1.64627	1.62998	1.44792	1.54324	1.87141	1.7022	1.6505	1.64006	1.57288	1.3868	1.67255	1.61801	1.70396	1.57127	1.54346	1.49686	1.62617	1.73496
BAA15155	yddV	1.78014	1.67415	1.63724	1.54848	1.81538	1.93551	1.99867	2.06844	1.58306	1.58645	1.56334	1.56162	2.05927	2.15692	1.69609	1.65081	1.8708	1.79023	1.90617	1.8924	1.96173	1.90413	1.35543	1.50022	1.28576	1.3682	1.62964	1.40756	1.34788	1.3036
BAE77563	pstB	1.98209	1.93753	1.96864	1.95534	2.09232	2.0401	2.01759	2.02862	2.08914	2.12726	1.88323	1.91992	2.15679	2.04712	2.07705	2.04961	1.86977	1.93987	2.10704	2.00227	1.93198	2.0804	1.89571	1.90767	2.0838	2.06243	2.16784	2.13245	2.09727	2.13899
BAE77462	tatD	1.75797	1.77961	1.76924	1.77916	1.93735	1.78339	1.73049	1.81642	1.90923	1.92243	1.73079	1.73705	1.81568	1.84392	2.25145	2.17369	1.8696	1.76001	1.68091	1.83569	1.83126	1.85437	1.813	1.93376	1.94256	1.8866	1.95689	1.84747	1.93796	2.10751
BAA16571	barA	1.83675	1.85256	1.78171	1.77339	1.82496	1.75549	1.76692	1.80612	1.80712	1.77756	1.6672	1.7352	1.82977	1.86653	1.94043	1.98835	1.86928	1.79457	1.68085	1.78558	1.70753	1.63799	1.7336	1.74342	1.82753	1.86325	1.89514	1.88058	1.88235	1.89785
BAE77658	coaD	1.95654	2.02103	1.91636	1.94099	2.09422	1.83975	2.01338	1.99286	2.09757	2.1525	1.79448	1.95221	1.74598	1.92825	2.05838	1.8721	1.86824	1.7397	1.78978	1.80796	1.81261	1.62389	1.90646	1.91358	2.10464	2.03105	2.03899	1.97806	2.11241	2.02577
BAE76966	bglA	2.12247	2.21437	2.0599	2.05493	2.33336	2.34386	2.30408	2.33996	2.17344	2.27744	2.01187	2.05763	2.44544	2.33856	2.1604	2.21365	1.86736	2.03282	2.15991	2.04321	2.18234	2.40075	2.03721	2.03066	2.03686	2.02308	2.33591	2.376	2.27237	2.2494
BAA16262	mntH	1.79103	1.7746	1.70353	1.72281	1.7627	1.66857	1.83547	1.83051	1.70992	1.74067	1.69618	1.6712	1.87293	1.81465	1.85962	1.95628	1.86732	1.93683	1.96658	1.94297	2.01346	2.22461	1.90574	1.97826	1.63817	1.70493	1.64163	1.64816	1.64777	1.70995
BAE77440	glnL	1.94092	2.02973	1.95436	1.95734	2.11541	2.03177	1.94963	1.98713	1.92922	2.00135	1.85563	1.91591	2.10056	2.04767	2.37591	2.33652	1.86711	1.89708	1.84852	1.96416	1.88983	1.62898	1.93758	1.90645	2.09469	2.11805	2.19143	2.16062	2.14092	2.16145
BAE76507	yniD	1.66386	1.77649	1.7807	1.68723	1.67525	1.11303	1.55772	1.58887	1.71309	1.40852	1.64703	1.53018	1.46955	1.61463	1.57053	1.7925	1.86534	1.98258	1.62144	1.57322	1.84104	1.59543	1.7163	1.90832	1.50243	1.72712	1.6128	1.5389	1.7906	1.86078
BAE77948	yheL	2.03474	2.17872	1.81491	1.77512	1.99419	1.56308	1.83914	1.48823	1.95903	1.99671	1.78809	1.83163	1.71549	1.62159	1.78838	1.79867	1.86383	1.86088	1.95525	1.68086	1.56545	1.78359	1.89803	1.91602	1.91109	1.84159	1.80525	1.75127	1.8702	1.64106
BAE77829	ftsY	2.00927	2.08329	2.02531	1.99723	2.0508	2.09751	2.112	2.15902	2.01928	2.04894	1.90343	1.94145	2.16596	2.05231	2.1182	2.22243	1.86351	1.88407	2.01484	1.90291	1.95648	2.30532	1.95599	1.98072	2.13846	2.13603	2.25021	2.25971	2.33518	2.36279
BAE77286	aaeR	2.00194	1.95189	1.90644	1.86173	1.94528	1.95708	1.95242	1.98247	1.98705	2.02628	1.85339	1.84193	1.99964	2.06605	2.05494	2.11292	1.8632	1.83604	1.86179	1.82175	1.83351	1.85252	1.81278	1.84377	1.92821	1.94129	1.92865	1.95739	2.08265	2.07397
BAA16385	uraA	1.93391	1.92589	1.99554	1.96539	2.07154	2.04658	1.67721	1.68451	2.00061	2.07422	1.89773	1.96624	1.90751	1.66937	1.86791	1.92753	1.86288	2.04267	2.15038	2.25968	2.08387	2.08589	2.51224	2.48331	2.64495	2.63779	2.56687	2.57322	2.91175	2.88288
BAA35817	ycdZ	1.85768	1.83885	1.83506	1.8822	1.90825	1.6445	1.79779	1.84715	2.11998	2.0965	1.77414	1.76932	1.73526	1.69939	2.15221	2.1386	1.86275	1.92391	1.8323	1.90818	1.83157	1.90542	2.01984	2.04265	1.95961	1.87472	1.91383	1.85449	2.0526	2.0014
BAA35906	holB	1.79052	1.72191	1.69881	1.66706	1.8756	1.69492	1.91095	1.82934	1.97812	1.97954	1.53273	1.6152	1.78774	1.89703	2.17326	2.16467	1.86259	1.77404	1.8765	1.90524	1.9065	1.78583	1.82858	1.86529	2.04793	2.00452	2.0276	2.03627	2.14843	2.16678
BAA77866	yaeQ	1.85582	1.90947	1.88929	1.80833	1.86555	1.59928	1.7614	1.77318	1.85878	1.86062	1.80593	1.79935	1.71157	1.73539	2.02361	1.94541	1.86198	1.79621	1.73758	1.78926	1.7546	1.74978	1.82115	1.86309	1.96908	1.94794	1.85891	1.84586	1.98058	2.00423
BAA15621	sdaA	1.77435	1.70357	1.7086	1.70395	1.70484	1.75976	1.95145	1.98467	1.73325	1.80934	1.70355	1.70572	2.03843	2.07079	1.93692	1.87961	1.86151	1.81018	1.77487	1.71551	1.84729	1.7263	1.62643	1.61769	1.6837	1.71951	1.77487	1.69532	1.68113	1.81299
BAA35286	nadD	1.86433	1.91831	1.80606	1.74045	1.90604	1.82996	1.84625	1.79515	1.84824	1.97613	1.67448	1.75456	1.92072	1.92032	1.90212	2.02608	1.86092	1.83354	1.925	1.90481	1.82238	1.8778	1.79656	1.8439	1.98472	2.03166	1.90527	2.02043	2.03022	2.03328
BAA35234	dsbG	1.84512	1.79805	1.88	1.7996	1.95026	1.91394	1.74434	1.90484	1.90357	1.93076	1.78165	1.75749	1.9474	1.99721	2.026	1.98965	1.86008	1.81762	1.85087	1.87971	1.81533	1.8423	1.86761	1.84644	2.00127	1.98697	1.95304	1.98825	2.16855	1.98993
BAE77232	sfsB	1.61592	1.72182	1.62912	1.62526	1.70694	1.61466	1.47086	1.71543	1.46854	1.65488	1.63376	1.47551	1.59098	1.65986	2.15268	2.03202	1.85952	1.86924	1.70508	1.65686	1.63039	1.68343	1.73573	1.72871	1.50991	1.35023	1.34887	1.43185	1.74929	1.75175
BAA14832	pgpB	1.83182	1.8015	1.80649	1.75281	1.80784	1.58878	1.75137	1.78887	1.76701	1.63	1.72718	1.71128	1.85907	1.83415	1.84123	2.00413	1.85827	1.84045	1.81891	1.83446	1.89451	1.94434	1.79962	1.86275	1.56321	1.61974	1.74996	1.60684	1.74211	1.64276
BAE76750	nadB	1.81572	1.97031	1.85986	1.84251	2.00693	1.87571	1.85623	1.97891	1.83778	1.84095	1.79613	1.83709	1.90544	1.95713	1.97559	1.91357	1.85808	1.81588	1.78883	1.88337	1.92661	1.88627	1.84266	1.83192	2.11317	2.13267	2.1456	2.16064	2.1527	2.05769
BAE76737	yfhH	1.77303	1.69604	1.69503	1.61908	1.59968	1.57505	1.68875	1.76958	1.61115	1.60237	1.51046	1.61091	1.91498	1.84086	1.50483	1.50525	1.85794	1.79626	1.71946	1.58548	1.70547	1.59458	1.56189	1.64141	1.65669	1.71818	1.73647	1.81384	1.74748	1.75512
BAE77291	mreD	1.99388	2.00922	1.96663	1.96864	2.02816	1.81029	1.88407	1.74371	2.02573	1.97686	1.90254	1.89397	1.94478	1.9858	2.22801	2.27001	1.85753	1.88504	1.79656	1.7697	1.69305	1.80146	1.96054	1.83826	2.02963	2.06557	1.98434	1.97909	1.99991	1.91174
BAA36122	ychE	1.54425	1.52766	1.3743	1.47966	1.22774	1.37363	1.44833	1.45747	1.4977	1.43282	1.44124	1.44949	1.50755	1.4476	1.71416	1.83983	1.85688	1.75824	1.60734	1.70281	1.6415	1.63133	1.69961	1.77956	1.58589	1.55246	1.40887	1.48341	1.62068	1.41381
[truncated: 2,652 more rows]
