# Supplementary material for: Growth rate-associated transcriptome reorganization in response to genomic, environmental, and evolutionary interruptions
Source: Front Microbiol. 2023 Mar 22;14:1145673. doi: 10.3389/fmicb.2023.1145673 (PMC10073601; doi:10.3389/fmicb.2023.1145673)
Supplement: Supplementary file 3 [file Table_3.xlsx]

## Sheet: Table S5
Table S5 Genes of equivalent changes in the additive and simultaneous manners. The genes located close to the diagonal of the additive and simultaneous changes ratio from 0.9 to 1.1 were summarized. The gene name, ID, and production are indicated.
gene ID	gene name	gene product
BAE78131	yjdO	hypothetical protein
BAE78047	yjbJ	predicted stress response protein
BAE76975	zapA	protein that localizes to the cytokinetic ring
BAA35887	flgG	flagellar component of cell-distal portion of basal-body rod
BAA15403	slyA	DNA-binding transcriptional activator
BAA14957	ydaF	hypothetical protein
BAE78368	yjjW	predicted pyruvate formate lyase activating enzyme
BAE76442	ydcY	hypothetical protein
BAA15285	rspA	predicted dehydratase
BAE77643	spoT	bifunctional (p)ppGpp synthetase II and guanosine-3',5'-bis pyrophosphate 3'-pyrophosphohydrolase
BAA15900	wcaJ	predicted UDP-glucose lipid carrier transferase
BAE76618	yohJ	conserved inner membrane protein
BAE77391	tpiA	triosephosphate isomerase
BAA35228	ybdD	conserved hypothetical protein
BAE76556	yodC	hypothetical protein
BAA16076	yfbE	uridine 5'-(beta-1-threo-pentapyranosyl-4-ulose diphosphate) aminotransferase, PLP-dependent
BAE76537	yobF	hypothetical protein
BAB96710	yadD	predicted transposase
BAE77141	uxaA	altronate hydrolase
BAE78026	lysC	aspartokinase III
BAE76674	arnT	4-amino-4-deoxy-L-arabinose transferase
BAE76722	ypfH	predicted hydrolase
BAE77055	hybC	hydrogenase 2, large subunit
BAA16250	ypdA	predicted sensory kinase in two-component system with YpdB
BAA35263	dcuC	C4-dicarboxylate carrier
BAE76210	cyoC	cytochrome o ubiquinol oxidase subunit III
BAE77921	yhfL	conserved secreted peptide
BAA14800	yciV	conserved hypothetical protein
BAE78123	yjdF	conserved inner membrane protein
BAE76349	entE	2,3-dihydroxybenzoate-AMP ligase component of enterobactin synthase multienzyme complex
BAA15401	ydhH	conserved hypothetical protein
BAE77244	yhbN	predicted transporter subunit
BAE77820	yhhS	predicted transporter
BAE76397	ymjA	hypothetical protein
BAA35727	helD	DNA helicase IV
BAE76454	yddW	predicted liprotein
BAE77464	tatB	TatABCE protein translocation system subunit
BAA35890	flgJ	muramidase
BAA16207	yfdC	predicted inner membrane protein
BAA15167	yddA	fused predicted multidrug transporter subunits and membrane component and ATP-binding component of ABC superfamily
BAE76671	yfaT	hypothetical protein
BAA15039	cybB	cytochrome b561
BAE76257	ybaL	predicted transporter with NAD(P)-binding Rossmann-fold domain
BAE77332	rpoC	RNA polymerase, beta prime subunit
BAE76475	intQ	predicted defective integrase
BAA35892	flgL	flagellar hook-filament junction protein
BAA35318	nagD	UMP phosphatase
BAE76708	yfeO	predicted ion channel protein
BAE77311	yhdY	predicted amino-acid transporter subunit
BAE77394	pfkA	6-phosphofructokinase I
BAE77093	ygiB	conserved outer membrane protein
BAA16397	der	predicted GTP-binding protein
BAE76787	norV	flavorubredoxin oxidoreductase
BAE77895	mrcA	fused penicillin-binding protein 1a murein transglycosylase and murein transpeptidase
BAA15973	yohM	membrane protein conferring nickel and cobalt resistance
BAA14908	mpaA	murein peptide amidase A
BAA16576	yqiH	predicted periplasmic pilin chaperone
BAE77319	hupA	HU, DNA-binding transcriptional regulator, alpha subunit
BAE77355	ppc	phosphoenolpyruvate carboxylase
BAA36065	prsA	phosphoribosylpyrophosphate synthase
BAE76039	rluA	pseudouridine synthase for 23S rRNA (position 746) and tRNAphe(position 32)
BAA35881	flgB	flagellar component of cell-proximal portion of basal-body rod
BAE76991	epd	D-erythrose 4-phosphate dehydrogenase
BAA16443	hcaC	3-phenylpropionate dioxygenase, predicted ferredoxin subunit
BAA35889	flgI	predicted flagellar basal body protein
BAE77638	yicH	conserved hypothetical protein
BAE76882	csdA	cysteine sulfinate desulfinase
BAE78181	rlmB	23S rRNA (Gm2251)-methyltransferase
BAA14877	pspE	thiosulfate:cyanide sulfurtransferase
BAE78391	yjjY	hypothetical protein
BAA14921	ycjZ	predicted DNA-binding transcriptional regulator
BAA36061	ychF	predicted GTP-binding protein
BAE77492	yifL	predicted lipoprotein
BAE77189	yraI	predicted periplasmic pilin chaperone
BAA16181	trmC	fused 5-methylaminomethyl-2-thiouridine forming enzyme methyltransferase and FAD-dependent demodification enzyme
BAA16321	yffI	predicted carboxysome structural protein with predicted role in ethanolamine utilization
BAE77619	yidF	predicted DNA-binding transcriptional regulator
BAE77626	uhpC	membrane protein regulates uhpT expression
BAE78076	nrfE	heme lyase (NrfEFG) for insertion of heme into c552, subunit NrfE
BAA15910	wcaF	predicted acyl transferase
BAA15100	nhoA	N-hydroxyarylamine O-acetyltransferase
BAE76987	argO	arginine transporter
BAA15058	tehA	potassium-tellurite ethidium and proflavin transporter
BAE76346	ybdA	predicted transporter
BAE76814	ygbK	conserved hypothetical protein
BAE77269	nanR	DNA-binding transcriptional dual regulator
BAA35439	moaA	molybdopterin biosynthesis protein A
BAE77563	pstB	phosphate transporter subunit
BAA35882	flgC	flagellar component of cell-proximal portion of basal-body rod
BAE76203	thiI	sulfurtransferase required for thiamine and 4-thiouridine biosynthesis
BAE76539	yobG	hypothetical protein
BAE77012	yqgF	predicted Holliday junction resolvase
BAE77354	argE	acetylornithine deacetylase
BAE77654	yicR	protein associated with replication fork, possible DNA repair protein
BAE76573	wcaD	predicted colanic acid polymerase
BAE78116	eptA	predicted metal dependent hydrolase
BAE78369	yjjI	conserved hypothetical protein
BAA35673	ycbL	predicted metal-binding enzyme
BAA16185	aroC	chorismate synthase
BAA35330	ybfN	predicted lipoprotein
BAB96608	caiA	crotonobetaine reductase subunit II, FAD-binding
BAA35437	uvrB	excinulease of nucleotide excision repair, DNA damage recognition component
BAE77110	ygiH	conserved inner membrane protein
BAE77347	yijD	conserved inner membrane protein
BAE78095	phnP	carbon-phosphorus lyase complex accessory protein
BAA35891	flgK	flagellar hook-filament junction protein 1
BAE78087	alsK	D-allose kinase
BAE77073	sufI	repressor protein for FtsI
BAA16318	amiA	N-acetylmuramoyl-l-alanine amidase I
BAE77364	fsaB	fructose-6-phosphate aldolase 2
BAA15426	ydhC	predicted transporter
BAB96587	mog	predicted molybdochelatase
BAA15398	tyrS	tyrosyl-tRNA synthetase
BAA16524	gabD	succinate-semialdehyde dehydrogenase I, NADP-dependent
BAA14875	pspC	transcriptional activator
BAE76797	hycF	formate hydrogenlyase complex iron-sulfur protein
