# Supplementary material for: Growth rate-associated transcriptome reorganization in response to genomic, environmental, and evolutionary interruptions
Source: Front Microbiol. 2023 Mar 22;14:1145673. doi: 10.3389/fmicb.2023.1145673 (PMC10073601; doi:10.3389/fmicb.2023.1145673)
Supplement: Supplementary file 4 [file Table_4.xlsx]

## Sheet: Table S6
Table S6 Number of the DEGs determined by RankProd. Conditions, All genes, All DEGs, Upregulated and Downregulated represent the comparison pairs, the number of genes subject to the DEGs analysis, the number of identified DEGs, the numbers of upregulated and downregulated DEGs, respectively.
Conditions	All genes	All DEGs	Upregulated	Downregulated
N0, ΔS_Thr	4227	25	18	7
N0, ΔS_Cm	4227	32	7	25
N0, ΔS_Thr	3290	35	20	15
N0, ΔS_Cm	3290	31	11	20
N0, ΔE	4227	12	10	2
N0, ΔE	3290	9	7	2
N0, ΔES_Thr	4227	226	78	148
N0, ΔES_Cm	4227	253	90	163
N28, ΔS_Thr	3290	8	0	8
N28, ΔS_Cm	3290	31	0	31
N28, ΔE	3290	81	15	66
N28, ΔES_Thr	3290	110	35	75
N28, ΔES_Cm	3290	98	36	62
ΔG	3290	359	213	146
ΔGE	3290	208	91	117
ΔGS_Thr	3290	118	48	70
ΔGS_Cm	3290	102	29	73
