# Supplementary material for: Growth rate-associated transcriptome reorganization in response to genomic, environmental, and evolutionary interruptions
Source: Front Microbiol. 2023 Mar 22;14:1145673. doi: 10.3389/fmicb.2023.1145673 (PMC10073601; doi:10.3389/fmicb.2023.1145673)
Supplement: Supplementary file 5 [file Table_5.xlsx]

## Sheet: Table S7
Table S7 Gene list of the DEGs determined by RankProd. The gene ID, name, and product of the DEGs are summarized. Conditions and regulatory direction indicate the comparison pairs and whether the DEGs were up- or down-regulated, respectively.
Conditions	Regulatory direction	Gene ID	Gene name	Product
N0, ΔS_Thr	Upregulated	BAA15163	gadB	glutamate decarboxylase B, PLP-dependent
N0, ΔS_Thr	Upregulated	BAE77782	gadE	DNA-binding transcriptional activator
N0, ΔS_Thr	Upregulated	BAE77781	mdtE	multidrug resistance efflux transporter
N0, ΔS_Thr	Upregulated	BAE76394	ldrC	toxic polypeptide, small
N0, ΔS_Thr	Upregulated	BAE77777	gadA	glutamate decarboxylase A, PLP-dependent
N0, ΔS_Thr	Upregulated	BAE77784	hdeA	stress response protein acid-resistance protein
N0, ΔS_Thr	Upregulated	BAE77803	yhiM	conserved inner membrane protein
N0, ΔS_Thr	Upregulated	BAE77783	hdeD	acid-resistance membrane protein
N0, ΔS_Thr	Upregulated	BAE77785	hdeB	acid-resistance protein
N0, ΔS_Thr	Upregulated	BAA15156	gadC	predicted glutamate:gamma-aminobutyric acid antiporter
N0, ΔS_Thr	Upregulated	BAA36044	dadA	D-amino acid dehydrogenase
N0, ΔS_Thr	Upregulated	BAA36045	dadX	alanine racemase 2, PLP-binding
N0, ΔS_Thr	Upregulated	BAE77780	mdtF	multidrug transporter, RpoS-dependent
N0, ΔS_Thr	Upregulated	BAE76781	ygaW	predicted inner membrane protein
N0, ΔS_Thr	Upregulated	BAE78014	yjaB	predicted acetyltransferase
N0, ΔS_Thr	Upregulated	BAE77788	slp	outer membrane lipoprotein
N0, ΔS_Thr	Upregulated	BAE77786	yhiD	predicted Mg(2+) transport ATPase inner membrane protein
N0, ΔS_Thr	Upregulated	BAA14799	trpE	component I of anthranilate synthase
N0, ΔS_Thr	Downregulated	BAE76570	hisL	his operon leader peptide
N0, ΔS_Thr	Downregulated	BAE78333	yjiS	conserved hypothetical protein
N0, ΔS_Thr	Downregulated	BAE77326	thiE	thiamin phosphate synthase
N0, ΔS_Thr	Downregulated	BAE77330	thiH	thiamin biosynthesis ThiGH complex subunit
N0, ΔS_Thr	Downregulated	BAE77327	thiF	thiamin (thiazole moiety) biosynthesis protein
N0, ΔS_Thr	Downregulated	BAE76447	yncH	hypothetical protein
N0, ΔS_Thr	Downregulated	BAE78030	yjbG	conserved hypothetical protein
N0, ΔS_Cm	Upregulated	BAE76755	pheL	pheA gene leader peptide
N0, ΔS_Cm	Upregulated	BAA15276	ydfA	hypothetical protein
N0, ΔS_Cm	Upregulated	BAA14957	ydaF	hypothetical protein
N0, ΔS_Cm	Upregulated	BAA35207	cusF	periplasmic copper-binding protein
N0, ΔS_Cm	Upregulated	BAE78013	yjaA	conserved hypothetical protein
N0, ΔS_Cm	Upregulated	BAA16538	nrdI	protein that stimulates ribonucleotide reduction
N0, ΔS_Cm	Upregulated	BAA14876	pspD	peripheral inner membrane phage-shock protein
N0, ΔS_Cm	Downregulated	BAE77327	thiF	thiamin (thiazole moiety) biosynthesis protein
N0, ΔS_Cm	Downregulated	BAE77330	thiH	thiamin biosynthesis ThiGH complex subunit
N0, ΔS_Cm	Downregulated	BAE77326	thiE	thiamin phosphate synthase
N0, ΔS_Cm	Downregulated	BAA35999	ymgC	hypothetical protein
N0, ΔS_Cm	Downregulated	BAE78333	yjiS	conserved hypothetical protein
N0, ΔS_Cm	Downregulated	BAE78131	yjdO	hypothetical protein
N0, ΔS_Cm	Downregulated	BAE76570	hisL	his operon leader peptide
N0, ΔS_Cm	Downregulated	BAE78037	malK	fused maltose transport subunit, ATP-binding component of ABC superfamily and regulatory protein
N0, ΔS_Cm	Downregulated	BAE76081	ykgM	predicted ribosomal protein
N0, ΔS_Cm	Downregulated	BAE76387	ymgB	hypothetical protein
N0, ΔS_Cm	Downregulated	BAE77783	hdeD	acid-resistance membrane protein
N0, ΔS_Cm	Downregulated	BAE77785	hdeB	acid-resistance protein
N0, ΔS_Cm	Downregulated	BAE77787	yhiF	predicted DNA-binding ranscriptional regulator
N0, ΔS_Cm	Downregulated	BAA16336	eutI	predicted phosphotransacetylase subunit
N0, ΔS_Cm	Downregulated	BAA35980	ycfK	hypothetical protein
N0, ΔS_Cm	Downregulated	BAE78036	malE	maltose transporter subunit
N0, ΔS_Cm	Downregulated	BAA35629	ycaC	predicted hydrolase
N0, ΔS_Cm	Downregulated	BAE76264	ybaS	predicted glutaminase
N0, ΔS_Cm	Downregulated	BAE78039	malM	maltose regulon periplasmic protein
N0, ΔS_Cm	Downregulated	BAE77740	yiaG	predicted transcriptional regulator
N0, ΔS_Cm	Downregulated	BAB96636	thiP	fused subunits of thiamin transporter and membrane components of ABC superfamily
N0, ΔS_Cm	Downregulated	BAE78038	lamB	maltose outer membrane porin
N0, ΔS_Cm	Downregulated	BAA15971	thiD	bifunctional hydroxy-methylpyrimidine kinase and hydroxy-phosphomethylpyrimidine kinase
N0, ΔS_Cm	Downregulated	BAE76151	ykiB	hypothetical protein
N0, ΔS_Cm	Downregulated	BAA15513	katE	hydroperoxidase HPII(III)
N0, ΔE	Upregulated	BAE78105	phnF	transcriptional regulator of phosphonate uptake and biodegradation
N0, ΔE	Upregulated	BAA14955	kil	inhibitor of ftsZ, killing protein
N0, ΔE	Upregulated	BAE78104	phnG	carbon-phosphorus lyase complex subunit
N0, ΔE	Upregulated	BAE78014	yjaB	predicted acetyltransferase
N0, ΔE	Upregulated	BAE78102	phnI	carbon-phosphorus lyase complex subunit
N0, ΔE	Upregulated	BAE78075	nrfD	formate-dependent nitrite reductase, membrane subunit
N0, ΔE	Upregulated	BAE77420	yiiE	predicted transcriptional regulator
N0, ΔE	Upregulated	BAE78098	phnM	carbon-phosphorus lyase complex subunit
N0, ΔE	Upregulated	BAE77083	ygiZ	conserved inner membrane protein
N0, ΔE	Upregulated	BAE76116	prpD	2-methylcitrate dehydratase
N0, ΔE	Downregulated	BAE76410	ydaG	hypothetical protein
N0, ΔE	Downregulated	BAA35777	ycdK	conserved hypothetical protein
N0, ΔES_Thr	Upregulated	BAE78014	yjaB	predicted acetyltransferase
N0, ΔES_Thr	Upregulated	BAE76755	pheL	pheA gene leader peptide
N0, ΔES_Thr	Upregulated	BAE77344	murI	glutamate racemase
N0, ΔES_Thr	Upregulated	BAA35471	fiu	predicted iron outer membrane transporter
N0, ΔES_Thr	Upregulated	BAE76349	entE	2,3-dihydroxybenzoate-AMP ligase component of enterobactin synthase multienzyme complex
N0, ΔES_Thr	Upregulated	BAE76348	entC	isochorismate synthase 1
N0, ΔES_Thr	Upregulated	BAA77877	gmhB	D,D-heptose 1,7-bisphosphate phosphatase
N0, ΔES_Thr	Upregulated	BAE76350	entB	isochorismatase
N0, ΔES_Thr	Upregulated	BAE76632	cirA	ferric iron-catecholate outer membrane transporter
N0, ΔES_Thr	Upregulated	BAA35226	fes	enterobactin/ferric enterobactin esterase
N0, ΔES_Thr	Upregulated	BAE76341	entF	enterobactin synthase multienzyme complex component, ATP-dependent
N0, ΔES_Thr	Upregulated	BAA35225	fepA	iron-enterobactin outer membrane transporter
N0, ΔES_Thr	Upregulated	BAE77790	yhiS	hypothetical protein
N0, ΔES_Thr	Upregulated	BAE77483	yigG	predicted inner membrane protein
N0, ΔES_Thr	Upregulated	BAE78013	yjaA	conserved hypothetical protein
N0, ΔES_Thr	Upregulated	BAA15163	gadB	glutamate decarboxylase B, PLP-dependent
N0, ΔES_Thr	Upregulated	BAE77785	hdeB	acid-resistance protein
N0, ΔES_Thr	Upregulated	BAA15156	gadC	predicted glutamate:gamma-aminobutyric acid antiporter
N0, ΔES_Thr	Upregulated	BAE78296	sgcB	predicted enzyme IIB component of PTS
N0, ΔES_Thr	Upregulated	BAA14790	yciF	conserved hypothetical protein
N0, ΔES_Thr	Upregulated	BAE76718	eutQ	conserved hypothetical protein
N0, ΔES_Thr	Upregulated	BAE76425	paaC	predicted multicomponent oxygenase/reductase subunit for phenylacetic acid degradation
N0, ΔES_Thr	Upregulated	BAA35757	ymcE	cold shock gene
N0, ΔES_Thr	Upregulated	BAE77782	gadE	DNA-binding transcriptional activator
N0, ΔES_Thr	Upregulated	BAE76447	yncH	hypothetical protein
N0, ΔES_Thr	Upregulated	BAB96726	fhuA	ferrichrome outer membrane transporter
N0, ΔES_Thr	Upregulated	BAA14793	trpB	tryptophan synthase, beta subunit
N0, ΔES_Thr	Upregulated	BAE77787	yhiF	predicted DNA-binding ranscriptional regulator
N0, ΔES_Thr	Upregulated	BAE76346	ybdA	predicted transporter
N0, ΔES_Thr	Upregulated	BAE77777	gadA	glutamate decarboxylase A, PLP-dependent
N0, ΔES_Thr	Upregulated	BAE76968	gcvP	glycine decarboxylase, PLP-dependent, subunit (protein P) of glycine cleavage complex
N0, ΔES_Thr	Upregulated	BAE77452	mobB	molybdopterin-guanine dinucleotide biosynthesis protein B
N0, ΔES_Thr	Upregulated	BAE77803	yhiM	conserved inner membrane protein
N0, ΔES_Thr	Upregulated	BAA16361	hyfC	hydrogenase 4, membrane subunit
N0, ΔES_Thr	Upregulated	BAE77092	ygiA	hypothetical protein
N0, ΔES_Thr	Upregulated	BAE77453	hemG	protoporphyrin oxidase, flavoprotein
N0, ΔES_Thr	Upregulated	BAA15456	sufD	component of SufBCD complex
N0, ΔES_Thr	Upregulated	BAE77781	mdtE	multidrug resistance efflux transporter
N0, ΔES_Thr	Upregulated	BAE76470	ydfR	hypothetical protein
N0, ΔES_Thr	Upregulated	BAA35909	fhuE	ferric-rhodotorulic acid outer membrane transporter
N0, ΔES_Thr	Upregulated	BAA15455	sufC	component of SufBCD complex, ATP-binding component of ABC superfamily
N0, ΔES_Thr	Upregulated	BAB96714	yadL	predicted fimbrial-like adhesin protein
N0, ΔES_Thr	Upregulated	BAE76142	insD	IS2 insertion element transposase InsAB'
N0, ΔES_Thr	Upregulated	BAE76343	fepC	iron-enterobactin transporter subunit
N0, ΔES_Thr	Upregulated	BAE76970	gcvT	aminomethyltransferase, tetrahydrofolate-dependent, subunit (T protein) of glycine cleavage complex
N0, ΔES_Thr	Upregulated	BAA15276	ydfA	hypothetical protein
N0, ΔES_Thr	Upregulated	BAE77989	rpmD	50S ribosomal subunit protein L30
N0, ΔES_Thr	Upregulated	BAA35795	ycdO	conserved hypothetical protein
N0, ΔES_Thr	Upregulated	BAE77783	hdeD	acid-resistance membrane protein
N0, ΔES_Thr	Upregulated	BAA15513	katE	hydroperoxidase HPII(III)
N0, ΔES_Thr	Upregulated	BAE76778	yqaD	conserved hypothetical protein
N0, ΔES_Thr	Upregulated	BAE76695	yfdL	conserved hypothetical protein
N0, ΔES_Thr	Upregulated	BAE76445	yncE	conserved hypothetical protein
N0, ΔES_Thr	Upregulated	BAE76351	entA	2,3-dihydro-2,3-dihydroxybenzoate dehydrogenase
N0, ΔES_Thr	Upregulated	BAA14794	trpC	fused indole-3-glycerolphosphate synthetase and N-(5-phosphoribosyl)anthranilate isomerase
N0, ΔES_Thr	Upregulated	BAE77656	rpmG	50S ribosomal subunit protein L33
N0, ΔES_Thr	Upregulated	BAE78038	lamB	maltose outer membrane porin
N0, ΔES_Thr	Upregulated	BAA15826	yeeS	predicted DNA repair protein
N0, ΔES_Thr	Upregulated	BAB96727	fhuC	iron-hydroxamate transporter subunit
N0, ΔES_Thr	Upregulated	BAA14798	trpD	fused glutamine amidotransferase (component II) of anthranilate synthase and anthranilate phosphoribosyl transferase
N0, ΔES_Thr	Upregulated	BAB96728	fhuD	iron-hydroxamate transporter subunit
N0, ΔES_Thr	Upregulated	BAE76449	yddJ	hypothetical protein
N0, ΔES_Thr	Upregulated	BAE78357	fhuF	ferric iron reductase involved in ferric hydroximate transport
N0, ΔES_Thr	Upregulated	BAE76154	insE	IS3 element protein
N0, ΔES_Thr	Upregulated	BAA15454	sufB	component of SufBCD complex
N0, ΔES_Thr	Upregulated	BAA36044	dadA	D-amino acid dehydrogenase
N0, ΔES_Thr	Upregulated	BAE77888	pck	phosphoenolpyruvate carboxykinase
N0, ΔES_Thr	Upregulated	BAA35741	hyaE	protein involved in processing of HyaA and HyaB proteins
N0, ΔES_Thr	Upregulated	BAA15822	insC	IS2 insertion element repressor InsA
N0, ΔES_Thr	Upregulated	BAA14799	trpE	component I of anthranilate synthase
N0, ΔES_Thr	Upregulated	BAA35970	ymfG	predicted excisionase
N0, ΔES_Thr	Upregulated	BAE77786	yhiD	predicted Mg(2+) transport ATPase inner membrane protein
N0, ΔES_Thr	Upregulated	BAA14778	oppD	oligopeptide transporter subunit
N0, ΔES_Thr	Upregulated	BAA15965	gatZ	D-tagatose 1,6-bisphosphate aldolase 2, subunit
N0, ΔES_Thr	Upregulated	BAA14955	kil	inhibitor of ftsZ, killing protein
N0, ΔES_Thr	Upregulated	BAB96625	yabQ	hypothetical protein
N0, ΔES_Thr	Upregulated	BAE77100	insC	IS2 insertion element repressor InsA
N0, ΔES_Thr	Upregulated	BAE76235	ybaA	conserved hypothetical protein
N0, ΔES_Thr	Downregulated	BAE77326	thiE	thiamin phosphate synthase
N0, ΔES_Thr	Downregulated	BAE77327	thiF	thiamin (thiazole moiety) biosynthesis protein
N0, ΔES_Thr	Downregulated	BAE77330	thiH	thiamin biosynthesis ThiGH complex subunit
N0, ΔES_Thr	Downregulated	BAE77325	thiC	thiamin (pyrimidine moiety) biosynthesis protein
N0, ΔES_Thr	Downregulated	BAE77329	thiG	thiamin biosynthesis ThiGH complex subunit
N0, ΔES_Thr	Downregulated	BAE77921	yhfL	conserved secreted peptide
N0, ΔES_Thr	Downregulated	BAE76570	hisL	his operon leader peptide
N0, ΔES_Thr	Downregulated	BAA35347	ybfH	hypothetical protein
N0, ΔES_Thr	Downregulated	BAE76424	paaB	predicted multicomponent oxygenase/reductase subunit for phenylacetic acid degradation
N0, ΔES_Thr	Downregulated	BAE76317	renD	hypothetical protein
N0, ΔES_Thr	Downregulated	BAA15972	thiM	hydoxyethylthiazole kinase
N0, ΔES_Thr	Downregulated	BAA15971	thiD	bifunctional hydroxy-methylpyrimidine kinase and hydroxy-phosphomethylpyrimidine kinase
N0, ΔES_Thr	Downregulated	BAA15990	napD	assembly protein for periplasmic nitrate reductase
N0, ΔES_Thr	Downregulated	BAA36099	tpr	predicted protamine-like protein
N0, ΔES_Thr	Downregulated	BAB96636	thiP	fused subunits of thiamin transporter and membrane components of ABC superfamily
N0, ΔES_Thr	Downregulated	BAA16511	yfjX	predicted antirestriction protein
N0, ΔES_Thr	Downregulated	BAE76410	ydaG	hypothetical protein
N0, ΔES_Thr	Downregulated	BAE77586	tnaC	tryptophanase leader peptide
N0, ΔES_Thr	Downregulated	BAE77361	frwB	predicted enzyme IIB component of PTS
N0, ΔES_Thr	Downregulated	BAE78077	nrfF	heme lyase (NrfEFG) for insertion of heme into c552, subunit NrfF
N0, ΔES_Thr	Downregulated	BAE76720	ypfE	predicted carboxysome structural protein with predicted role in ethanol utilization
N0, ΔES_Thr	Downregulated	BAE77961	gspI	general secretory pathway component, cryptic
N0, ΔES_Thr	Downregulated	BAE76087	ykgI	hypothetical protein
N0, ΔES_Thr	Downregulated	BAB96637	tbpA	thiamin transporter subunit
N0, ΔES_Thr	Downregulated	BAA15937	ogrK	DNA-binding transcriptional regulator
N0, ΔES_Thr	Downregulated	BAE78343	yjiX	conserved hypothetical protein
N0, ΔES_Thr	Downregulated	BAE78102	phnI	carbon-phosphorus lyase complex subunit
N0, ΔES_Thr	Downregulated	BAE78131	yjdO	hypothetical protein
N0, ΔES_Thr	Downregulated	BAB96635	thiQ	thiamin transporter subunit
N0, ΔES_Thr	Downregulated	BAA35927	ycfR	hypothetical protein
N0, ΔES_Thr	Downregulated	BAE77374	rpmE	50S ribosomal subunit protein L31
N0, ΔES_Thr	Downregulated	BAE76531	yeaQ	conserved inner membrane protein
N0, ΔES_Thr	Downregulated	BAE77186	agaD	N-acetylgalactosamine-specific enzyme IID component of PTS
N0, ΔES_Thr	Downregulated	BAE76759	alpA	DNA-binding transcriptional activator
N0, ΔES_Thr	Downregulated	BAE78028	yjbE	hypothetical protein
N0, ΔES_Thr	Downregulated	BAE76278	ylbH	conserved hypothetical protein, rhs-like
N0, ΔES_Thr	Downregulated	BAA15278	ydfC	hypothetical protein
N0, ΔES_Thr	Downregulated	BAE76151	ykiB	hypothetical protein
N0, ΔES_Thr	Downregulated	BAE76079	ykgL	hypothetical protein
N0, ΔES_Thr	Downregulated	BAE76572	wcaE	predicted glycosyl transferase
N0, ΔES_Thr	Downregulated	BAE76110	yahM	hypothetical protein
N0, ΔES_Thr	Downregulated	BAE76381	ymfS	hypothetical protein
N0, ΔES_Thr	Downregulated	BAE78103	phnH	carbon-phosphorus lyase complex subunit
N0, ΔES_Thr	Downregulated	BAE77814	nikD	nickel transporter subunit
N0, ΔES_Thr	Downregulated	BAA35254	citC	citrate lyase synthetase
N0, ΔES_Thr	Downregulated	BAA35294	ybeT	conserved outer membrane protein
N0, ΔES_Thr	Downregulated	BAE77963	gspG	pseudopilin, cryptic, general secretion pathway
N0, ΔES_Thr	Downregulated	BAA15251	stfQ	predicted side tail fibre assembly protein
N0, ΔES_Thr	Downregulated	BAE76279	ybbD	hypothetical protein
N0, ΔES_Thr	Downregulated	BAE78084	yjcR	predicted membrane fusion protein of efflux pump
N0, ΔES_Thr	Downregulated	BAE76311	sfmF	predicted fimbrial-like adhesin protein
N0, ΔES_Thr	Downregulated	BAE77308	yhdV	predicted outer membrane protein
N0, ΔES_Thr	Downregulated	BAE76430	ynbA	predicted inner membrane protein
N0, ΔES_Thr	Downregulated	BAB96591	mokC	regulatory protein for HokC, overlaps CDS of hokC
N0, ΔES_Thr	Downregulated	BAE76292	glxK	glycerate kinase II
N0, ΔES_Thr	Downregulated	BAA35552	grxA	glutaredoxin 1, redox coenzyme for ribonucleotide reductase (RNR1a)
N0, ΔES_Thr	Downregulated	BAE78098	phnM	carbon-phosphorus lyase complex subunit
N0, ΔES_Thr	Downregulated	BAE76463	ydfZ	conserved hypothetical protein
N0, ΔES_Thr	Downregulated	BAA15042	hokB	toxic polypeptide, small
N0, ΔES_Thr	Downregulated	BAE76438	yncN	hypothetical protein
N0, ΔES_Thr	Downregulated	BAE76035	yaaY	hypothetical protein
N0, ΔES_Thr	Downregulated	BAA16198	yfcZ	conserved hypothetical protein
N0, ΔES_Thr	Downregulated	BAE77157	yhaL	hypothetical protein
N0, ΔES_Thr	Downregulated	BAA14874	pspB	transcriptional regulator of psp operon
N0, ΔES_Thr	Downregulated	BAE78105	phnF	transcriptional regulator of phosphonate uptake and biodegradation
N0, ΔES_Thr	Downregulated	BAE76556	yodC	hypothetical protein
N0, ΔES_Thr	Downregulated	BAE76072	ykgJ	predicted ferredoxin
N0, ΔES_Thr	Downregulated	BAA35270	tatE	TatABCE protein translocation system subunit
N0, ΔES_Thr	Downregulated	BAE77823	yhhP	conserved hypothetical protein required for cell growth
N0, ΔES_Thr	Downregulated	BAE76334	ybcV	hypothetical protein
N0, ΔES_Thr	Downregulated	BAE78161	yjeN	hypothetical protein
N0, ΔES_Thr	Downregulated	BAA35897	rpmF	50S ribosomal subunit protein L32
N0, ΔES_Thr	Downregulated	BAE77738	hokA	toxic polypeptide, small
N0, ΔES_Thr	Downregulated	BAE78030	yjbG	conserved hypothetical protein
N0, ΔES_Thr	Downregulated	BAA35330	ybfN	predicted lipoprotein
N0, ΔES_Thr	Downregulated	BAE78104	phnG	carbon-phosphorus lyase complex subunit
N0, ΔES_Thr	Downregulated	BAA35223	insL	IS186/IS421 transposase
N0, ΔES_Thr	Downregulated	BAE77176	sohA	predicted regulator
N0, ΔES_Thr	Downregulated	BAA35858	dinI	DNA damage-inducible protein I
N0, ΔES_Thr	Downregulated	BAA15827	yeeU	antitoxin of the YeeV-YeeU toxin-antitoxin system
N0, ΔES_Thr	Downregulated	BAE77362	frwC	predicted enzyme IIC component of PTS
N0, ΔES_Thr	Downregulated	BAE76666	napB	nitrate reductase, small, cytochrome C550 subunit, periplasmic
N0, ΔES_Thr	Downregulated	BAE76587	yohN	hypothetical protein
N0, ΔES_Thr	Downregulated	BAA15910	wcaF	predicted acyl transferase
N0, ΔES_Thr	Downregulated	BAA15727	yecJ	hypothetical protein
N0, ΔES_Thr	Downregulated	BAA77917	yafX	hypothetical protein
N0, ΔES_Thr	Downregulated	BAA35472	ybiM	hypothetical protein
N0, ΔES_Thr	Downregulated	BAE76441	ydcX	predicted inner membrane protein
N0, ΔES_Thr	Downregulated	BAE77715	yiaN	predicted transporter
N0, ΔES_Thr	Downregulated	BAA36053	ymgE	predicted inner membrane protein
N0, ΔES_Thr	Downregulated	BAA16577	glgS	predicted glycogen synthesis protein
N0, ΔES_Thr	Downregulated	BAE77751	dppB	dipeptide transporter
N0, ΔES_Thr	Downregulated	BAE76390	ycgI	hypothetical protein
N0, ΔES_Thr	Downregulated	BAE76770	ypjK	predicted inner membrane protein
N0, ΔES_Thr	Downregulated	BAE77281	yhcN	conserved hypothetical protein
N0, ΔES_Thr	Downregulated	BAE78337	yjiW	conserved hypothetical protein
N0, ΔES_Thr	Downregulated	BAE77752	dppC	dipeptide transporter
N0, ΔES_Thr	Downregulated	BAE78277	yjhV	hypothetical protein
N0, ΔES_Thr	Downregulated	BAA16535	stpA	DNA binding protein, nucleoid-associated
N0, ΔES_Thr	Downregulated	BAE76566	yeeW	hypothetical protein
N0, ΔES_Thr	Downregulated	BAA77918	ykfF	hypothetical protein
N0, ΔES_Thr	Downregulated	BAA15177	ydeS	predicted fimbrial-like adhesin protein
N0, ΔES_Thr	Downregulated	BAE77211	rpsO	30S ribosomal subunit protein S15
N0, ΔES_Thr	Downregulated	BAE76452	sra	30S ribosomal subunit protein S22
N0, ΔES_Thr	Downregulated	BAE76172	yaiE	conserved hypothetical protein
N0, ΔES_Thr	Downregulated	BAE77943	slyX	conserved hypothetical protein
N0, ΔES_Thr	Downregulated	BAA35599	cspD	cold shock protein homolog
N0, ΔES_Thr	Downregulated	BAE77522	ppiC	peptidyl-prolyl cis-trans isomerase C
N0, ΔES_Thr	Downregulated	BAE77102	yqiJ	predicted inner membrane protein
N0, ΔES_Thr	Downregulated	BAB96593	rpsT	30S ribosomal subunit protein S20
N0, ΔES_Thr	Downregulated	BAA14877	pspE	thiosulfate:cyanide sulfurtransferase
N0, ΔES_Thr	Downregulated	BAA15735	yecF	hypothetical protein
N0, ΔES_Thr	Downregulated	BAE77085	ygiN	quinol monooxygenase
N0, ΔES_Thr	Downregulated	BAA16044	lpp	murein lipoprotein
N0, ΔES_Thr	Downregulated	BAA14837	osmB	lipoprotein
N0, ΔES_Thr	Downregulated	BAE76145	yaiS	conserved hypothetical protein
N0, ΔES_Thr	Downregulated	BAE76965	yqfB	conserved hypothetical protein
N0, ΔES_Thr	Downregulated	BAA15650	holE	DNA polymerase III, theta subunit
N0, ΔES_Thr	Downregulated	BAE78365	ytjA	hypothetical protein
N0, ΔES_Thr	Downregulated	BAE76920	ygeG	predicted chaperone
N0, ΔES_Thr	Downregulated	BAE76690	yfcP	predicted fimbrial-like adhesin protein
N0, ΔES_Thr	Downregulated	BAA16191	yfcT	predicted outer membrane export usher protein
N0, ΔES_Thr	Downregulated	BAA15906	wcaI	predicted glycosyl transferase
N0, ΔES_Thr	Downregulated	BAA35358	ybfA	hypothetical protein
N0, ΔES_Thr	Downregulated	BAE76130	mhpB	2,3-dihydroxyphenylpropionate 1,2-dioxygenase
N0, ΔES_Thr	Downregulated	BAA16428	yfhR	predicted peptidase
N0, ΔES_Thr	Downregulated	BAA14783	yciI	hypothetical protein
N0, ΔES_Thr	Downregulated	BAA16333	eutE	predicted aldehyde dehydrogenase, ethanolamine utilization protein
N0, ΔES_Thr	Downregulated	BAE77098	yqiC	conserved hypothetical protein
N0, ΔES_Thr	Downregulated	BAE77811	rhsB	rhsB element core protein RshB
N0, ΔES_Thr	Downregulated	BAE78033	xylE	D-xylose transporter
N0, ΔES_Thr	Downregulated	BAE76111	yahN	neutral amino-acid efflux system
N0, ΔES_Thr	Downregulated	BAE76372	yceO	hypothetical protein
N0, ΔES_Thr	Downregulated	BAE76962	ygfY	conserved hypothetical protein
N0, ΔES_Thr	Downregulated	BAE77080	ygiW	conserved hypothetical protein
N0, ΔES_Thr	Downregulated	BAE76289	ybbW	predicted allantoin transporter
N0, ΔES_Thr	Downregulated	BAB96644	leuL	leu operon leader peptide
N0, ΔES_Thr	Downregulated	BAE76799	hycD	hydrogenase 3, membrane subunit
N0, ΔES_Thr	Downregulated	BAE77078	ygiU	predicted cyanide hydratase
N0, ΔES_Thr	Downregulated	BAE76338	ylcE	hypothetical protein
N0, ΔES_Thr	Downregulated	BAE78322	yjiG	conserved inner membrane protein
N0, ΔES_Thr	Downregulated	BAE76140	yaiO	hypothetical protein
N0, ΔES_Thr	Downregulated	BAE78285	insA	IS1 repressor protein InsA
N0, ΔES_Thr	Downregulated	BAE76479	ynfD	hypothetical protein
N0, ΔES_Thr	Downregulated	BAE78185	yjfL	conserved inner membrane protein
N0, ΔES_Thr	Downregulated	BAE76652	yejL	conserved hypothetical protein
N0, ΔES_Thr	Downregulated	BAE77531	yifE	conserved hypothetical protein
N0, ΔES_Thr	Downregulated	BAE76725	yfgG	hypothetical protein
N0, ΔES_Cm	Upregulated	BAA35757	ymcE	cold shock gene
N0, ΔES_Cm	Upregulated	BAA35755	cspH	stress protein, member of the CspA-family
N0, ΔES_Cm	Upregulated	BAA35206	cusC	copper/silver efflux system, outer membrane component
N0, ΔES_Cm	Upregulated	BAA15255	essQ	predicted S lysis protein
N0, ΔES_Cm	Upregulated	BAA35207	cusF	periplasmic copper-binding protein
N0, ΔES_Cm	Upregulated	BAA35756	cspG	DNA-binding transcriptional regulator
N0, ΔES_Cm	Upregulated	BAA16508	yfjV	hypothetical protein
N0, ΔES_Cm	Upregulated	BAE77344	murI	glutamate racemase
N0, ΔES_Cm	Upregulated	BAE76467	ynfN	hypothetical protein
N0, ΔES_Cm	Upregulated	BAE76755	pheL	pheA gene leader peptide
N0, ΔES_Cm	Upregulated	BAE78014	yjaB	predicted acetyltransferase
N0, ΔES_Cm	Upregulated	BAA35208	cusB	copper/silver efflux system, membrane fusion protein
N0, ΔES_Cm	Upregulated	BAA15256	cspB	cold shock protein
N0, ΔES_Cm	Upregulated	BAE78013	yjaA	conserved hypothetical protein
N0, ΔES_Cm	Upregulated	BAE77092	ygiA	hypothetical protein
N0, ΔES_Cm	Upregulated	BAA77877	gmhB	D,D-heptose 1,7-bisphosphate phosphatase
N0, ΔES_Cm	Upregulated	BAA16248	ddg	palmitoleoyl-acyl carrier protein (ACP)-dependent acyltransferase
N0, ΔES_Cm	Upregulated	BAE76470	ydfR	hypothetical protein
N0, ΔES_Cm	Upregulated	BAA15826	yeeS	predicted DNA repair protein
N0, ΔES_Cm	Upregulated	BAE77989	rpmD	50S ribosomal subunit protein L30
N0, ΔES_Cm	Upregulated	BAA15257	cspF	cold shock protein
N0, ΔES_Cm	Upregulated	BAE77850	yrhA	conserved hypothetical protein
N0, ΔES_Cm	Upregulated	BAA35471	fiu	predicted iron outer membrane transporter
N0, ΔES_Cm	Upregulated	BAA14957	ydaF	hypothetical protein
N0, ΔES_Cm	Upregulated	BAE76468	ydfP	conserved hypothetical protein
N0, ΔES_Cm	Upregulated	BAE77790	yhiS	hypothetical protein
N0, ΔES_Cm	Upregulated	BAA35215	cusA	copper/silver efflux system, membrane component
N0, ΔES_Cm	Upregulated	BAA15254	cspI	cold shock protein
N0, ΔES_Cm	Upregulated	BAE76632	cirA	ferric iron-catecholate outer membrane transporter
N0, ΔES_Cm	Upregulated	BAB96714	yadL	predicted fimbrial-like adhesin protein
N0, ΔES_Cm	Upregulated	BAE76447	yncH	hypothetical protein
N0, ΔES_Cm	Upregulated	BAE76671	yfaT	hypothetical protein
N0, ΔES_Cm	Upregulated	BAE76235	ybaA	conserved hypothetical protein
N0, ΔES_Cm	Upregulated	BAE78150	ecnA	entericidin A membrane lipoprotein, antidote entericidin B
N0, ΔES_Cm	Upregulated	BAA15822	insC	IS2 insertion element repressor InsA
N0, ΔES_Cm	Upregulated	BAE76263	copA	copper transporter
N0, ΔES_Cm	Upregulated	BAE76142	insD	IS2 insertion element transposase InsAB'
N0, ΔES_Cm	Upregulated	BAA35225	fepA	iron-enterobactin outer membrane transporter
N0, ΔES_Cm	Upregulated	BAE77656	rpmG	50S ribosomal subunit protein L33
N0, ΔES_Cm	Upregulated	BAE76348	entC	isochorismate synthase 1
N0, ΔES_Cm	Upregulated	BAA35226	fes	enterobactin/ferric enterobactin esterase
N0, ΔES_Cm	Upregulated	BAA15090	yncM	hypothetical protein
N0, ΔES_Cm	Upregulated	BAA15648	yebU	predicted methyltransferase
N0, ΔES_Cm	Upregulated	BAE76346	ybdA	predicted transporter
N0, ΔES_Cm	Upregulated	BAA15276	ydfA	hypothetical protein
N0, ΔES_Cm	Upregulated	BAA35998	ycgF	predicted FAD-binding phosphodiesterase
N0, ΔES_Cm	Upregulated	BAE77739	cspA	major cold shock protein
N0, ΔES_Cm	Upregulated	BAE76926	ygeO	hypothetical protein
N0, ΔES_Cm	Upregulated	BAE77913	yhfU	hypothetical protein
N0, ΔES_Cm	Upregulated	BAB96698	cueO	multicopper oxidase (laccase)
N0, ΔES_Cm	Upregulated	BAA16538	nrdI	protein that stimulates ribonucleotide reduction
N0, ΔES_Cm	Upregulated	BAA14955	kil	inhibitor of ftsZ, killing protein
N0, ΔES_Cm	Upregulated	BAE77227	obgE	GTPase involved in cell partioning and DNA repair
N0, ΔES_Cm	Upregulated	BAE77208	deaD	ATP-dependent RNA helicase
N0, ΔES_Cm	Upregulated	BAE77990	rplO	50S ribosomal subunit protein L15
N0, ΔES_Cm	Upregulated	BAA35222	hokE	toxic polypeptide, small
N0, ΔES_Cm	Upregulated	BAE77452	mobB	molybdopterin-guanine dinucleotide biosynthesis protein B
N0, ΔES_Cm	Upregulated	BAE78010	aroE	dehydroshikimate reductase, NAD(P)-binding
N0, ΔES_Cm	Upregulated	BAE76425	paaC	predicted multicomponent oxygenase/reductase subunit for phenylacetic acid degradation
N0, ΔES_Cm	Upregulated	BAE77100	insC	IS2 insertion element repressor InsA
N0, ΔES_Cm	Upregulated	BAA36140	torD	chaperone involved in maturation of TorA subunit of trimethylamine N-oxide reductase system I
N0, ΔES_Cm	Upregulated	BAE76968	gcvP	glycine decarboxylase, PLP-dependent, subunit (protein P) of glycine cleavage complex
N0, ΔES_Cm	Upregulated	BAA16493	rimM	16S rRNA processing protein
N0, ΔES_Cm	Upregulated	BAE76154	insE	IS3 element protein
N0, ΔES_Cm	Upregulated	BAE78179	yjeB	predicted DNA-binding transcriptional regulator
N0, ΔES_Cm	Upregulated	BAE78306	fimE	tyrosine recombinase/inversion of on/off regulator of fimA
N0, ΔES_Cm	Upregulated	BAE77983	rplE	50S ribosomal subunit protein L5
N0, ΔES_Cm	Upregulated	BAE76594	yehK	hypothetical protein
N0, ΔES_Cm	Upregulated	BAE78271	yjgZ	hypothetical protein
N0, ΔES_Cm	Upregulated	BAE76532	yoaG	hypothetical protein
N0, ΔES_Cm	Upregulated	BAA16513	yfjZ	antitoxin of the YpjF-YfjZ toxin-antitoxin system
N0, ΔES_Cm	Upregulated	BAA16359	hyfA	hydrogenase 4, 4Fe-4S subunit
N0, ΔES_Cm	Upregulated	BAE78225	chpS	antitoxin of the ChpB-ChpS toxin-antitoxin system
N0, ΔES_Cm	Upregulated	BAA35979	ymfQ	conserved hypothetical protein
N0, ΔES_Cm	Upregulated	BAE76350	entB	isochorismatase
N0, ΔES_Cm	Upregulated	BAA15841	yeeE	predicted inner membrane protein
N0, ΔES_Cm	Upregulated	BAE77979	rpmC	50S ribosomal subunit protein L29
N0, ΔES_Cm	Upregulated	BAE77453	hemG	protoporphyrin oxidase, flavoprotein
N0, ΔES_Cm	Upregulated	BAA15333	mdtI	multidrug efflux system transporter
N0, ΔES_Cm	Upregulated	BAE76695	yfdL	conserved hypothetical protein
N0, ΔES_Cm	Upregulated	BAE76349	entE	2,3-dihydroxybenzoate-AMP ligase component of enterobactin synthase multienzyme complex
N0, ΔES_Cm	Upregulated	BAE78296	sgcB	predicted enzyme IIB component of PTS
N0, ΔES_Cm	Upregulated	BAE76048	insI	IS30 transposase
N0, ΔES_Cm	Upregulated	BAB96667	mutT	nucleoside triphosphate pyrophosphohydrolase, marked preference for dGTP
N0, ΔES_Cm	Upregulated	BAE76085	ykgA	predicted DNA-binding transcriptional regulator
N0, ΔES_Cm	Upregulated	BAA35970	ymfG	predicted excisionase
N0, ΔES_Cm	Upregulated	BAE76766	yfjO	hypothetical protein
N0, ΔES_Cm	Upregulated	BAE76644	yeiW	conserved hypothetical protein
N0, ΔES_Cm	Upregulated	BAE76277	ybbC	hypothetical protein
N0, ΔES_Cm	Upregulated	BAE76970	gcvT	aminomethyltransferase, tetrahydrofolate-dependent, subunit (T protein) of glycine cleavage complex
N0, ΔES_Cm	Downregulated	BAE77326	thiE	thiamin phosphate synthase
N0, ΔES_Cm	Downregulated	BAE77327	thiF	thiamin (thiazole moiety) biosynthesis protein
N0, ΔES_Cm	Downregulated	BAE77330	thiH	thiamin biosynthesis ThiGH complex subunit
N0, ΔES_Cm	Downregulated	BAE77329	thiG	thiamin biosynthesis ThiGH complex subunit
N0, ΔES_Cm	Downregulated	BAA35347	ybfH	hypothetical protein
N0, ΔES_Cm	Downregulated	BAE77325	thiC	thiamin (pyrimidine moiety) biosynthesis protein
N0, ΔES_Cm	Downregulated	BAE76424	paaB	predicted multicomponent oxygenase/reductase subunit for phenylacetic acid degradation
N0, ΔES_Cm	Downregulated	BAE78343	yjiX	conserved hypothetical protein
N0, ΔES_Cm	Downregulated	BAE76452	sra	30S ribosomal subunit protein S22
N0, ΔES_Cm	Downregulated	BAA15971	thiD	bifunctional hydroxy-methylpyrimidine kinase and hydroxy-phosphomethylpyrimidine kinase
N0, ΔES_Cm	Downregulated	BAE78365	ytjA	hypothetical protein
N0, ΔES_Cm	Downregulated	BAA16093	elaB	conserved hypothetical protein
N0, ΔES_Cm	Downregulated	BAE77784	hdeA	stress response protein acid-resistance protein
N0, ΔES_Cm	Downregulated	BAA15990	napD	assembly protein for periplasmic nitrate reductase
N0, ΔES_Cm	Downregulated	BAA35927	ycfR	hypothetical protein
N0, ΔES_Cm	Downregulated	BAA15937	ogrK	DNA-binding transcriptional regulator
N0, ΔES_Cm	Downregulated	BAE76531	yeaQ	conserved inner membrane protein
N0, ΔES_Cm	Downregulated	BAB96637	tbpA	thiamin transporter subunit
N0, ΔES_Cm	Downregulated	BAE76389	ymgH	hypothetical protein
N0, ΔES_Cm	Downregulated	BAB96644	leuL	leu operon leader peptide
N0, ΔES_Cm	Downregulated	BAE76081	ykgM	predicted ribosomal protein
N0, ΔES_Cm	Downregulated	BAA15972	thiM	hydoxyethylthiazole kinase
N0, ΔES_Cm	Downregulated	BAB96636	thiP	fused subunits of thiamin transporter and membrane components of ABC superfamily
N0, ΔES_Cm	Downregulated	BAE77740	yiaG	predicted transcriptional regulator
N0, ΔES_Cm	Downregulated	BAE76112	yahO	hypothetical protein
N0, ΔES_Cm	Downregulated	BAA16535	stpA	DNA binding protein, nucleoid-associated
N0, ΔES_Cm	Downregulated	BAE77961	gspI	general secretory pathway component, cryptic
N0, ΔES_Cm	Downregulated	BAA16511	yfjX	predicted antirestriction protein
N0, ΔES_Cm	Downregulated	BAE78098	phnM	carbon-phosphorus lyase complex subunit
N0, ΔES_Cm	Downregulated	BAA36012	ycgK	hypothetical protein
N0, ΔES_Cm	Downregulated	BAE77785	hdeB	acid-resistance protein
N0, ΔES_Cm	Downregulated	BAA14837	osmB	lipoprotein
N0, ΔES_Cm	Downregulated	BAA35472	ybiM	hypothetical protein
N0, ΔES_Cm	Downregulated	BAE78103	phnH	carbon-phosphorus lyase complex subunit
N0, ΔES_Cm	Downregulated	BAA35629	ycaC	predicted hydrolase
N0, ΔES_Cm	Downregulated	BAA35999	ymgC	hypothetical protein
N0, ΔES_Cm	Downregulated	BAE76453	bdm	biofilm-dependent modulation protein
N0, ΔES_Cm	Downregulated	BAA35552	grxA	glutaredoxin 1, redox coenzyme for ribonucleotide reductase (RNR1a)
N0, ΔES_Cm	Downregulated	BAE77080	ygiW	conserved hypothetical protein
N0, ΔES_Cm	Downregulated	BAE77361	frwB	predicted enzyme IIB component of PTS
N0, ΔES_Cm	Downregulated	BAB96635	thiQ	thiamin transporter subunit
N0, ΔES_Cm	Downregulated	BAE78028	yjbE	hypothetical protein
N0, ΔES_Cm	Downregulated	BAE77706	yiaW	conserved inner membrane protein
N0, ΔES_Cm	Downregulated	BAE77777	gadA	glutamate decarboxylase A, PLP-dependent
N0, ΔES_Cm	Downregulated	BAE76466	ydfO	hypothetical protein
N0, ΔES_Cm	Downregulated	BAE76675	yfbW	conserved hypothetical protein
N0, ΔES_Cm	Downregulated	BAE76541	yebV	hypothetical protein
N0, ΔES_Cm	Downregulated	BAA16481	yfiA	cold shock protein associated with 30S ribosomal subunit
N0, ΔES_Cm	Downregulated	BAE77921	yhfL	conserved secreted peptide
N0, ΔES_Cm	Downregulated	BAE76427	paaI	predicted thioesterase
N0, ΔES_Cm	Downregulated	BAA35484	dps	Fe-binding and storage protein
N0, ΔES_Cm	Downregulated	BAE76151	ykiB	hypothetical protein
N0, ΔES_Cm	Downregulated	BAE77963	gspG	pseudopilin, cryptic, general secretion pathway
N0, ΔES_Cm	Downregulated	BAA16377	hyfI	hydrogenase 4, Fe-S subunit
N0, ΔES_Cm	Downregulated	BAE76292	glxK	glycerate kinase II
N0, ΔES_Cm	Downregulated	BAA16577	glgS	predicted glycogen synthesis protein
N0, ΔES_Cm	Downregulated	BAE76590	yehE	hypothetical protein
N0, ΔES_Cm	Downregulated	BAE76622	yeiS	predicted inner membrane protein
N0, ΔES_Cm	Downregulated	BAA35599	cspD	cold shock protein homolog
N0, ΔES_Cm	Downregulated	BAA36053	ymgE	predicted inner membrane protein
N0, ΔES_Cm	Downregulated	BAE78105	phnF	transcriptional regulator of phosphonate uptake and biodegradation
N0, ΔES_Cm	Downregulated	BAE76465	ynfO	hypothetical protein
N0, ΔES_Cm	Downregulated	BAE76881	ygdI	hypothetical protein
N0, ΔES_Cm	Downregulated	BAA14892	ycjU	predicted beta-phosphoglucomutase
N0, ΔES_Cm	Downregulated	BAA35254	citC	citrate lyase synthetase
N0, ΔES_Cm	Downregulated	BAA15528	osmE	DNA-binding transcriptional regulator
N0, ΔES_Cm	Downregulated	BAA14791	yciG	hypothetical protein
N0, ΔES_Cm	Downregulated	BAE77282	yhcO	predicted barnase inhibitor
N0, ΔES_Cm	Downregulated	BAE76381	ymfS	hypothetical protein
N0, ΔES_Cm	Downregulated	BAE76479	ynfD	hypothetical protein
N0, ΔES_Cm	Downregulated	BAA14783	yciI	hypothetical protein
N0, ΔES_Cm	Downregulated	BAE76072	ykgJ	predicted ferredoxin
N0, ΔES_Cm	Downregulated	BAE76377	ymfH	hypothetical protein
N0, ΔES_Cm	Downregulated	BAA14887	ycjO	predicted sugar transporter subunit
N0, ΔES_Cm	Downregulated	BAE76533	yeaR	conserved hypothetical protein
N0, ΔES_Cm	Downregulated	BAE77308	yhdV	predicted outer membrane protein
N0, ΔES_Cm	Downregulated	BAA35531	yliH	conserved hypothetical protein
N0, ΔES_Cm	Downregulated	BAA15092	ydcE	4-oxalocrotonate tautomerase
N0, ΔES_Cm	Downregulated	BAA15042	hokB	toxic polypeptide, small
N0, ΔES_Cm	Downregulated	BAE77814	nikD	nickel transporter subunit
N0, ΔES_Cm	Downregulated	BAE76965	yqfB	conserved hypothetical protein
N0, ΔES_Cm	Downregulated	BAA14790	yciF	conserved hypothetical protein
N0, ΔES_Cm	Downregulated	BAE76581	yegP	hypothetical protein
N0, ΔES_Cm	Downregulated	BAA35831	csgB	curlin nucleator protein, minor subunit in curli complex
N0, ΔES_Cm	Downregulated	BAA15128	osmC	osmotically inducible, stress-inducible membrane protein
N0, ΔES_Cm	Downregulated	BAE76387	ymgB	hypothetical protein
N0, ΔES_Cm	Downregulated	BAA16378	hyfJ	predicted processing element hydrogenase 4
N0, ΔES_Cm	Downregulated	BAE78101	phnJ	carbon-phosphorus lyase complex subunit
N0, ΔES_Cm	Downregulated	BAE77800	yhiO	predicted universal stress (ethanol tolerance) protein B
N0, ΔES_Cm	Downregulated	BAE78030	yjbG	conserved hypothetical protein
N0, ΔES_Cm	Downregulated	BAA35358	ybfA	hypothetical protein
N0, ΔES_Cm	Downregulated	BAA14874	pspB	transcriptional regulator of psp operon
N0, ΔES_Cm	Downregulated	BAE77176	sohA	predicted regulator
N0, ΔES_Cm	Downregulated	BAE77098	yqiC	conserved hypothetical protein
N0, ΔES_Cm	Downregulated	BAA15828	yeeX	conserved hypothetical protein
N0, ΔES_Cm	Downregulated	BAE77738	hokA	toxic polypeptide, small
N0, ΔES_Cm	Downregulated	BAA15163	gadB	glutamate decarboxylase B, PLP-dependent
N0, ΔES_Cm	Downregulated	BAE76087	ykgI	hypothetical protein
N0, ΔES_Cm	Downregulated	BAE76587	yohN	hypothetical protein
N0, ΔES_Cm	Downregulated	BAA16254	ypdE	predicted peptidase
N0, ΔES_Cm	Downregulated	BAE77783	hdeD	acid-resistance membrane protein
N0, ΔES_Cm	Downregulated	BAA15180	hipB	DNA-binding transcriptional regulator
N0, ΔES_Cm	Downregulated	BAA14877	pspE	thiosulfate:cyanide sulfurtransferase
N0, ΔES_Cm	Downregulated	BAE76035	yaaY	hypothetical protein
N0, ΔES_Cm	Downregulated	BAE77374	rpmE	50S ribosomal subunit protein L31
N0, ΔES_Cm	Downregulated	BAE78064	soxS	DNA-binding transcriptional dual regulator
N0, ΔES_Cm	Downregulated	BAE76556	yodC	hypothetical protein
N0, ΔES_Cm	Downregulated	BAA15278	ydfC	hypothetical protein
N0, ΔES_Cm	Downregulated	BAE78104	phnG	carbon-phosphorus lyase complex subunit
N0, ΔES_Cm	Downregulated	BAA16198	yfcZ	conserved hypothetical protein
N0, ΔES_Cm	Downregulated	BAE76458	lsrG	conserved hypothetical protein
N0, ΔES_Cm	Downregulated	BAE76165	psiF	conserved hypothetical protein
N0, ΔES_Cm	Downregulated	BAE77823	yhhP	conserved hypothetical protein required for cell growth
N0, ΔES_Cm	Downregulated	BAE76111	yahN	neutral amino-acid efflux system
N0, ΔES_Cm	Downregulated	BAE78100	phnK	carbon-phosphorus lyase complex subunit
N0, ΔES_Cm	Downregulated	BAA35561	ybjC	predicted inner membrane protein
N0, ΔES_Cm	Downregulated	BAB96591	mokC	regulatory protein for HokC, overlaps CDS of hokC
N0, ΔES_Cm	Downregulated	BAE76570	hisL	his operon leader peptide
N0, ΔES_Cm	Downregulated	BAE76433	mokB	regulatory peptide
N0, ΔES_Cm	Downregulated	BAE78102	phnI	carbon-phosphorus lyase complex subunit
N0, ΔES_Cm	Downregulated	BAA16529	yqaE	predicted membrane protein
N0, ΔES_Cm	Downregulated	BAE77085	ygiN	quinol monooxygenase
N0, ΔES_Cm	Downregulated	BAA35778	ycdL	hypothetical protein
N0, ΔES_Cm	Downregulated	BAA35415	ybgS	conserved hypothetical protein
N0, ΔES_Cm	Downregulated	BAE77845	yhhA	conserved hypothetical protein
N0, ΔES_Cm	Downregulated	BAE77388	yiiS	conserved hypothetical protein
N0, ΔES_Cm	Downregulated	BAE77004	yqgD	predicted inner membrane protein
N0, ΔES_Cm	Downregulated	BAA15768	fliK	flagellar hook-length control protein
N0, ΔES_Cm	Downregulated	BAE78151	ecnB	entericidin B membrane lipoprotein
N0, ΔES_Cm	Downregulated	BAE76717	eutT	predicted cobalamin adenosyltransferase in ethanolamine utilization
N0, ΔES_Cm	Downregulated	BAE78245	pyrL	pyrBI operon leader peptide
N0, ΔES_Cm	Downregulated	BAA35711	rmf	ribosome modulation factor
N0, ΔES_Cm	Downregulated	BAA16018	atoA	acetyl-CoA:acetoacetyl-CoA transferase, beta subunit
N0, ΔES_Cm	Downregulated	BAE78144	groS	Cpn10 chaperonin GroES, small subunit of GroESL
N0, ΔES_Cm	Downregulated	BAE76491	ydhL	conserved hypothetical protein
N0, ΔES_Cm	Downregulated	BAE77013	yggR	predicted transporter
N0, ΔES_Cm	Downregulated	BAE76572	wcaE	predicted glycosyl transferase
N0, ΔES_Cm	Downregulated	BAE76554	yodD	hypothetical protein
N0, ΔES_Cm	Downregulated	BAE77695	yibI	predicted inner membrane protein
N0, ΔES_Cm	Downregulated	BAA35270	tatE	TatABCE protein translocation system subunit
N0, ΔES_Cm	Downregulated	BAE77062	yghA	predicted glutathionylspermidine synthase, with NAD(P)-binding Rossmann-fold domain
N0, ΔES_Cm	Downregulated	BAA15500	pfkB	6-phosphofructokinase II
N0, ΔES_Cm	Downregulated	BAA35361	ybfO	conserved hypothetical protein, rhs-like
N0, ΔES_Cm	Downregulated	BAE77691	yibT	hypothetical protein
N0, ΔES_Cm	Downregulated	BAE77596	yidB	conserved hypothetical protein
N0, ΔES_Cm	Downregulated	BAE77281	yhcN	conserved hypothetical protein
N0, ΔES_Cm	Downregulated	BAA35223	insL	IS186/IS421 transposase
N0, ΔES_Cm	Downregulated	BAA15910	wcaF	predicted acyl transferase
N0, ΔES_Cm	Downregulated	BAE78142	fxsA	inner membrane protein
N0, ΔES_Cm	Downregulated	BAE77157	yhaL	hypothetical protein
N0, ΔES_Cm	Downregulated	BAE78195	ulaB	L-ascorbate-specific enzyme IIB component of PTS
N0, ΔES_Cm	Downregulated	BAE77826	yhhM	conserved hypothetical protein
N0, ΔES_Cm	Downregulated	BAA35772	ymdF	conserved hypothetical protein
N0, ΔES_Cm	Downregulated	BAA15226	ydeI	conserved hypothetical protein
N0, ΔES_Cm	Downregulated	BAE76764	yfjM	hypothetical protein
N0, ΔES_Cm	Downregulated	BAE78239	treB	fused trehalose(maltose)-specific enzyme IIBC component of PTS
N0, ΔES_Cm	Downregulated	BAA16537	ygaM	hypothetical protein
N0, ΔES_Cm	Downregulated	BAE78290	yjhI	predicted DNA-binding transcriptional regulator
N0, ΔES_Cm	Downregulated	BAE77815	nikC	nickel transporter subunit
N0, ΔES_Cm	Downregulated	BAE78076	nrfE	heme lyase (NrfEFG) for insertion of heme into c552, subunit NrfE
N0, ΔES_Cm	Downregulated	BAE76215	bolA	regulator of penicillin binding proteins and beta lactamase transcription (morphogene)
N0, ΔES_Cm	Downregulated	BAA16044	lpp	murein lipoprotein
N0, ΔES_Cm	Downregulated	BAE76066	yagP	predicted transcriptional regulator
N28, ΔS_Thr	Downregulated	BAE76394	ldrC	toxic polypeptide, small
N28, ΔS_Thr	Downregulated	BAB96717	yadN	predicted fimbrial-like adhesin protein
N28, ΔS_Thr	Downregulated	BAA36099	tpr	predicted protamine-like protein
N28, ΔS_Thr	Downregulated	BAE77756	ldrD	toxic polypeptide, small
N28, ΔS_Thr	Downregulated	BAA36098	ychS	hypothetical protein
N28, ΔS_Thr	Downregulated	BAE77326	thiE	thiamin phosphate synthase
N28, ΔS_Thr	Downregulated	BAA15042	hokB	toxic polypeptide, small
N28, ΔS_Thr	Downregulated	BAE77327	thiF	thiamin (thiazole moiety) biosynthesis protein
N28, ΔS_Cm	Downregulated	BAE76755	pheL	pheA gene leader peptide
N28, ΔS_Cm	Downregulated	BAE77782	gadE	DNA-binding transcriptional activator
N28, ΔS_Cm	Downregulated	BAE77777	gadA	glutamate decarboxylase A, PLP-dependent
N28, ΔS_Cm	Downregulated	BAB96625	yabQ	hypothetical protein
N28, ΔS_Cm	Downregulated	BAE77326	thiE	thiamin phosphate synthase
N28, ΔS_Cm	Downregulated	BAA15163	gadB	glutamate decarboxylase B, PLP-dependent
N28, ΔS_Cm	Downregulated	BAA15156	gadC	predicted glutamate:gamma-aminobutyric acid antiporter
N28, ΔS_Cm	Downregulated	BAE77327	thiF	thiamin (thiazole moiety) biosynthesis protein
N28, ΔS_Cm	Downregulated	BAE77781	mdtE	multidrug resistance efflux transporter
N28, ΔS_Cm	Downregulated	BAE77325	thiC	thiamin (pyrimidine moiety) biosynthesis protein
N28, ΔS_Cm	Downregulated	BAA14790	yciF	conserved hypothetical protein
N28, ΔS_Cm	Downregulated	BAE77785	hdeB	acid-resistance protein
N28, ΔS_Cm	Downregulated	BAE77783	hdeD	acid-resistance membrane protein
N28, ΔS_Cm	Downregulated	BAE77780	mdtF	multidrug transporter, RpoS-dependent
N28, ΔS_Cm	Downregulated	BAE77330	thiH	thiamin biosynthesis ThiGH complex subunit
N28, ΔS_Cm	Downregulated	BAA36016	hlyE	hemolysin E
N28, ΔS_Cm	Downregulated	BAE77784	hdeA	stress response protein acid-resistance protein
N28, ΔS_Cm	Downregulated	BAA14789	yciE	conserved hypothetical protein
N28, ΔS_Cm	Downregulated	BAE78077	nrfF	heme lyase (NrfEFG) for insertion of heme into c552, subunit NrfF
N28, ΔS_Cm	Downregulated	BAE76575	wzb	protein-tyrosine phosphatase
N28, ΔS_Cm	Downregulated	BAE77329	thiG	thiamin biosynthesis ThiGH complex subunit
N28, ΔS_Cm	Downregulated	BAE77786	yhiD	predicted Mg(2+) transport ATPase inner membrane protein
N28, ΔS_Cm	Downregulated	BAE76533	yeaR	conserved hypothetical protein
N28, ΔS_Cm	Downregulated	BAA35484	dps	Fe-binding and storage protein
N28, ΔS_Cm	Downregulated	BAE76453	bdm	biofilm-dependent modulation protein
N28, ΔS_Cm	Downregulated	BAA35629	ycaC	predicted hydrolase
N28, ΔS_Cm	Downregulated	BAE78130	yjdK	hypothetical protein
N28, ΔS_Cm	Downregulated	BAE77730	yiaB	conserved inner membrane protein
N28, ΔS_Cm	Downregulated	BAA35415	ybgS	conserved hypothetical protein
N28, ΔS_Cm	Downregulated	BAE77062	yghA	predicted glutathionylspermidine synthase, with NAD(P)-binding Rossmann-fold domain
N28, ΔS_Cm	Downregulated	BAA15118	narU	nitrate/nitrite transporter
N28, ΔE	Upregulated	BAA15550	gdhA	glutamate dehydrogenase, NADP-specific
N28, ΔE	Upregulated	BAA15841	yeeE	predicted inner membrane protein
N28, ΔE	Upregulated	BAA15840	yeeD	conserved hypothetical protein
N28, ΔE	Upregulated	BAA15167	yddA	fused predicted multidrug transporter subunits and membrane component and ATP-binding component of ABC superfamily
N28, ΔE	Upregulated	BAE76258	fsr	predicted fosmidomycin efflux system
N28, ΔE	Upregulated	BAE77393	sbp	sulfate transporter subunit
N28, ΔE	Upregulated	BAE76151	ykiB	hypothetical protein
N28, ΔE	Upregulated	BAE77092	ygiA	hypothetical protein
N28, ΔE	Upregulated	BAA15349	fumC	fumarate hydratase (fumarase C), aerobic Class II
N28, ΔE	Upregulated	BAA15221	marA	DNA-binding transcriptional dual regulator
N28, ΔE	Upregulated	BAA15166	yddB	predicted porin protein
N28, ΔE	Upregulated	BAE76632	cirA	ferric iron-catecholate outer membrane transporter
N28, ΔE	Upregulated	BAE76810	mutS	methyl-directed mismatch repair protein
N28, ΔE	Upregulated	BAE76248	apt	adenine phosphoribosyltransferase
N28, ΔE	Upregulated	BAE76627	mglB	methyl-galactoside transporter subunit
N28, ΔE	Downregulated	BAE77782	gadE	DNA-binding transcriptional activator
N28, ΔE	Downregulated	BAE77777	gadA	glutamate decarboxylase A, PLP-dependent
N28, ΔE	Downregulated	BAE77787	yhiF	predicted DNA-binding ranscriptional regulator
N28, ΔE	Downregulated	BAA15163	gadB	glutamate decarboxylase B, PLP-dependent
N28, ΔE	Downregulated	BAE77785	hdeB	acid-resistance protein
N28, ΔE	Downregulated	BAA15156	gadC	predicted glutamate:gamma-aminobutyric acid antiporter
N28, ΔE	Downregulated	BAE76264	ybaS	predicted glutaminase
N28, ΔE	Downregulated	BAE77784	hdeA	stress response protein acid-resistance protein
N28, ΔE	Downregulated	BAE77783	hdeD	acid-resistance membrane protein
N28, ΔE	Downregulated	BAE77781	mdtE	multidrug resistance efflux transporter
N28, ΔE	Downregulated	BAE77786	yhiD	predicted Mg(2+) transport ATPase inner membrane protein
N28, ΔE	Downregulated	BAE77788	slp	outer membrane lipoprotein
N28, ΔE	Downregulated	BAE76837	ygcL	hypothetical protein
N28, ΔE	Downregulated	BAA36016	hlyE	hemolysin E
N28, ΔE	Downregulated	BAA16545	ygaH	predicted inner membrane protein
N28, ΔE	Downregulated	BAA15128	osmC	osmotically inducible, stress-inducible membrane protein
N28, ΔE	Downregulated	BAE77780	mdtF	multidrug transporter, RpoS-dependent
N28, ΔE	Downregulated	BAA35819	csgF	predicted transport protein
N28, ΔE	Downregulated	BAA14791	yciG	hypothetical protein
N28, ΔE	Downregulated	BAE76836	ygcK	hypothetical protein
N28, ΔE	Downregulated	BAA14837	osmB	lipoprotein
N28, ΔE	Downregulated	BAA15444	ydhY	predicted 4Fe-4S ferridoxin-type protein
N28, ΔE	Downregulated	BAA16240	evgA	DNA-binding response regulator in two-component regulatory system with EvgS
N28, ΔE	Downregulated	BAA15118	narU	nitrate/nitrite transporter
N28, ΔE	Downregulated	BAE76265	ybaT	predicted transporter
N28, ΔE	Downregulated	BAE77778	gadX	DNA-binding transcriptional dual regulator
N28, ΔE	Downregulated	BAE76533	yeaR	conserved hypothetical protein
N28, ΔE	Downregulated	BAE77730	yiaB	conserved inner membrane protein
N28, ΔE	Downregulated	BAE76835	ygcJ	hypothetical protein
N28, ΔE	Downregulated	BAA35927	ycfR	hypothetical protein
N28, ΔE	Downregulated	BAE76453	bdm	biofilm-dependent modulation protein
N28, ΔE	Downregulated	BAE76394	ldrC	toxic polypeptide, small
N28, ΔE	Downregulated	BAE76452	sra	30S ribosomal subunit protein S22
N28, ΔE	Downregulated	BAE76541	yebV	hypothetical protein
N28, ΔE	Downregulated	BAE78254	yjgN	conserved inner membrane protein
N28, ΔE	Downregulated	BAA36053	ymgE	predicted inner membrane protein
N28, ΔE	Downregulated	BAE77189	yraI	predicted periplasmic pilin chaperone
N28, ΔE	Downregulated	BAE77779	gadW	DNA-binding transcriptional activator
N28, ΔE	Downregulated	BAE76449	yddJ	hypothetical protein
N28, ΔE	Downregulated	BAA35484	dps	Fe-binding and storage protein
N28, ΔE	Downregulated	BAA14858	puuD	gamma-Glu-GABA hydrolase
N28, ΔE	Downregulated	BAB96713	yadK	predicted fimbrial-like adhesin protein
N28, ΔE	Downregulated	BAA35415	ybgS	conserved hypothetical protein
N28, ΔE	Downregulated	BAA15974	yehA	predicted fimbrial-like adhesin protein
N28, ΔE	Downregulated	BAA14870	puuB	gamma-Glu-putrescine oxidase,FAD/NAD(P)-binding
N28, ΔE	Downregulated	BAA15798	yodB	predicted cytochrome
N28, ΔE	Downregulated	BAE77706	yiaW	conserved inner membrane protein
N28, ΔE	Downregulated	BAA15226	ydeI	conserved hypothetical protein
N28, ΔE	Downregulated	BAA35830	csgD	DNA-binding transcriptional activator in two-component regulatory system
N28, ΔE	Downregulated	BAA14869	puuC	gamma-Glu-gamma-aminobutyraldehyde dehydrogenase, NAD(P)H-dependent
N28, ΔE	Downregulated	BAA14857	puuA	gamma-Glu-putrescine synthase
N28, ΔE	Downregulated	BAE76504	ydiN	predicted transporter
N28, ΔE	Downregulated	BAA16576	yqiH	predicted periplasmic pilin chaperone
N28, ΔE	Downregulated	BAE78130	yjdK	hypothetical protein
N28, ΔE	Downregulated	BAA16247	frc	formyl-CoA transferase, NAD(P)-binding
N28, ΔE	Downregulated	BAA15586	yeaI	predicted diguanylate cyclase
N28, ΔE	Downregulated	BAA14790	yciF	conserved hypothetical protein
N28, ΔE	Downregulated	BAE77062	yghA	predicted glutathionylspermidine synthase, with NAD(P)-binding Rossmann-fold domain
N28, ΔE	Downregulated	BAA35629	ycaC	predicted hydrolase
N28, ΔE	Downregulated	BAE76675	yfbW	conserved hypothetical protein
N28, ΔE	Downregulated	BAA35820	csgE	predicted transport protein
N28, ΔE	Downregulated	BAA14789	yciE	conserved hypothetical protein
N28, ΔE	Downregulated	BAA16546	mprA	DNA-binding transcriptional regulator
N28, ΔE	Downregulated	BAA16241	evgS	hybrid sensory histidine kinase in two-component regulatory system with EvgA
N28, ΔE	Downregulated	BAA14981	ompN	outer membrane pore protein N, non-specific
N28, ΔE	Downregulated	BAE77740	yiaG	predicted transcriptional regulator
N28, ΔES_Thr	Upregulated	BAA15550	gdhA	glutamate dehydrogenase, NADP-specific
N28, ΔES_Thr	Upregulated	BAA15841	yeeE	predicted inner membrane protein
N28, ΔES_Thr	Upregulated	BAA15840	yeeD	conserved hypothetical protein
N28, ΔES_Thr	Upregulated	BAA15167	yddA	fused predicted multidrug transporter subunits and membrane component and ATP-binding component of ABC superfamily
N28, ΔES_Thr	Upregulated	BAA36057	dhaK	dihydroxyacetone kinase, N-terminal domain
N28, ΔES_Thr	Upregulated	BAE76258	fsr	predicted fosmidomycin efflux system
N28, ΔES_Thr	Upregulated	BAA15665	znuA	zinc transporter subunit
N28, ΔES_Thr	Upregulated	BAA15166	yddB	predicted porin protein
N28, ΔES_Thr	Upregulated	BAA36056	dhaL	dihydroxyacetone kinase, C-terminal domain
N28, ΔES_Thr	Upregulated	BAA36055	dhaH	fused predicted dihydroxyacetone-specific PTS enzyme HPr component and EI component
N28, ΔES_Thr	Upregulated	BAE76632	cirA	ferric iron-catecholate outer membrane transporter
N28, ΔES_Thr	Upregulated	BAE77393	sbp	sulfate transporter subunit
N28, ΔES_Thr	Upregulated	BAA15349	fumC	fumarate hydratase (fumarase C), aerobic Class II
N28, ΔES_Thr	Upregulated	BAA15221	marA	DNA-binding transcriptional dual regulator
N28, ΔES_Thr	Upregulated	BAE76350	entB	isochorismatase
N28, ΔES_Thr	Upregulated	BAE77344	murI	glutamate racemase
N28, ΔES_Thr	Upregulated	BAA36012	ycgK	hypothetical protein
N28, ΔES_Thr	Upregulated	BAE77817	nikA	nickel transporter subunit
N28, ΔES_Thr	Upregulated	BAE76810	mutS	methyl-directed mismatch repair protein
N28, ΔES_Thr	Upregulated	BAE76224	ybaX	predicted aluminum resistance protein
N28, ΔES_Thr	Upregulated	BAA15220	marR	DNA-binding transcriptional repressor
N28, ΔES_Thr	Upregulated	BAA77877	gmhB	D,D-heptose 1,7-bisphosphate phosphatase
N28, ΔES_Thr	Upregulated	BAE77092	ygiA	hypothetical protein
N28, ΔES_Thr	Upregulated	BAE78093	rpiB	ribose 5-phosphate isomerase B/allose 6-phosphate isomerase
N28, ΔES_Thr	Upregulated	BAA35675	ompF	outer membrane porin 1a (Ia;b;F)
N28, ΔES_Thr	Upregulated	BAE77197	yraQ	predicted permease
N28, ΔES_Thr	Upregulated	BAA15164	pqqL	predicted peptidase
N28, ΔES_Thr	Upregulated	BAE76248	apt	adenine phosphoribosyltransferase
N28, ΔES_Thr	Upregulated	BAA35225	fepA	iron-enterobactin outer membrane transporter
N28, ΔES_Thr	Upregulated	BAE76633	lysP	lysine transporter
N28, ΔES_Thr	Upregulated	BAA77878	dkgB	2,5-diketo-D-gluconate reductase B
N28, ΔES_Thr	Upregulated	BAA15786	yedA	predicted inner membrane protein
N28, ΔES_Thr	Upregulated	BAE76627	mglB	methyl-galactoside transporter subunit
N28, ΔES_Thr	Upregulated	BAA35226	fes	enterobactin/ferric enterobactin esterase
N28, ΔES_Thr	Downregulated	BAA15163	gadB	glutamate decarboxylase B, PLP-dependent
N28, ΔES_Thr	Downregulated	BAE77777	gadA	glutamate decarboxylase A, PLP-dependent
N28, ΔES_Thr	Downregulated	BAE77787	yhiF	predicted DNA-binding ranscriptional regulator
N28, ΔES_Thr	Downregulated	BAE77782	gadE	DNA-binding transcriptional activator
N28, ΔES_Thr	Downregulated	BAA15156	gadC	predicted glutamate:gamma-aminobutyric acid antiporter
N28, ΔES_Thr	Downregulated	BAE77785	hdeB	acid-resistance protein
N28, ΔES_Thr	Downregulated	BAE77784	hdeA	stress response protein acid-resistance protein
N28, ΔES_Thr	Downregulated	BAE77783	hdeD	acid-resistance membrane protein
N28, ΔES_Thr	Downregulated	BAE77786	yhiD	predicted Mg(2+) transport ATPase inner membrane protein
N28, ΔES_Thr	Downregulated	BAE77921	yhfL	conserved secreted peptide
N28, ΔES_Thr	Downregulated	BAE77781	mdtE	multidrug resistance efflux transporter
N28, ΔES_Thr	Downregulated	BAA14791	yciG	hypothetical protein
N28, ΔES_Thr	Downregulated	BAE76264	ybaS	predicted glutaminase
N28, ΔES_Thr	Downregulated	BAA36016	hlyE	hemolysin E
N28, ΔES_Thr	Downregulated	BAE76453	bdm	biofilm-dependent modulation protein
N28, ΔES_Thr	Downregulated	BAE77780	mdtF	multidrug transporter, RpoS-dependent
N28, ΔES_Thr	Downregulated	BAE76837	ygcL	hypothetical protein
N28, ΔES_Thr	Downregulated	BAE77788	slp	outer membrane lipoprotein
N28, ΔES_Thr	Downregulated	BAA15444	ydhY	predicted 4Fe-4S ferridoxin-type protein
N28, ΔES_Thr	Downregulated	BAA16545	ygaH	predicted inner membrane protein
N28, ΔES_Thr	Downregulated	BAA15128	osmC	osmotically inducible, stress-inducible membrane protein
N28, ΔES_Thr	Downregulated	BAA15974	yehA	predicted fimbrial-like adhesin protein
N28, ΔES_Thr	Downregulated	BAA35927	ycfR	hypothetical protein
N28, ΔES_Thr	Downregulated	BAA14837	osmB	lipoprotein
N28, ΔES_Thr	Downregulated	BAE76452	sra	30S ribosomal subunit protein S22
N28, ΔES_Thr	Downregulated	BAE76541	yebV	hypothetical protein
N28, ΔES_Thr	Downregulated	BAE78254	yjgN	conserved inner membrane protein
N28, ΔES_Thr	Downregulated	BAE76499	ydhZ	hypothetical protein
N28, ΔES_Thr	Downregulated	BAE77730	yiaB	conserved inner membrane protein
N28, ΔES_Thr	Downregulated	BAE76836	ygcK	hypothetical protein
N28, ΔES_Thr	Downregulated	BAE76265	ybaT	predicted transporter
N28, ΔES_Thr	Downregulated	BAA36053	ymgE	predicted inner membrane protein
N28, ΔES_Thr	Downregulated	BAA15560	ydjE	predicted transporter
N28, ΔES_Thr	Downregulated	BAE76394	ldrC	toxic polypeptide, small
N28, ΔES_Thr	Downregulated	BAA15118	narU	nitrate/nitrite transporter
N28, ΔES_Thr	Downregulated	BAE77327	thiF	thiamin (thiazole moiety) biosynthesis protein
N28, ΔES_Thr	Downregulated	BAE77169	yhaB	hypothetical protein
N28, ΔES_Thr	Downregulated	BAE78131	yjdO	hypothetical protein
N28, ΔES_Thr	Downregulated	BAA15042	hokB	toxic polypeptide, small
N28, ΔES_Thr	Downregulated	BAE77778	gadX	DNA-binding transcriptional dual regulator
N28, ΔES_Thr	Downregulated	BAE77326	thiE	thiamin phosphate synthase
N28, ΔES_Thr	Downregulated	BAE76675	yfbW	conserved hypothetical protein
N28, ΔES_Thr	Downregulated	BAE77779	gadW	DNA-binding transcriptional activator
N28, ΔES_Thr	Downregulated	BAE77790	yhiS	hypothetical protein
N28, ΔES_Thr	Downregulated	BAE76531	yeaQ	conserved inner membrane protein
N28, ΔES_Thr	Downregulated	BAA35484	dps	Fe-binding and storage protein
N28, ΔES_Thr	Downregulated	BAA16240	evgA	DNA-binding response regulator in two-component regulatory system with EvgS
N28, ΔES_Thr	Downregulated	BAA35383	ybgD	predicted fimbrial-like adhesin protein
N28, ΔES_Thr	Downregulated	BAE76706	ypdI	predicted lipoprotein involved in colanic acid biosynthesis
N28, ΔES_Thr	Downregulated	BAE77330	thiH	thiamin biosynthesis ThiGH complex subunit
N28, ΔES_Thr	Downregulated	BAE77740	yiaG	predicted transcriptional regulator
N28, ΔES_Thr	Downregulated	BAE76835	ygcJ	hypothetical protein
N28, ΔES_Thr	Downregulated	BAB96716	ecpD	predicted periplasmic pilin chaperone
N28, ΔES_Thr	Downregulated	BAA14858	puuD	gamma-Glu-GABA hydrolase
N28, ΔES_Thr	Downregulated	BAE76533	yeaR	conserved hypothetical protein
N28, ΔES_Thr	Downregulated	BAA35819	csgF	predicted transport protein
N28, ΔES_Thr	Downregulated	BAE76449	yddJ	hypothetical protein
N28, ΔES_Thr	Downregulated	BAA15798	yodB	predicted cytochrome
N28, ΔES_Thr	Downregulated	BAA15586	yeaI	predicted diguanylate cyclase
N28, ΔES_Thr	Downregulated	BAE76833	ygcH	hypothetical protein
N28, ΔES_Thr	Downregulated	BAE77325	thiC	thiamin (pyrimidine moiety) biosynthesis protein
N28, ΔES_Thr	Downregulated	BAA35629	ycaC	predicted hydrolase
N28, ΔES_Thr	Downregulated	BAE78365	ytjA	hypothetical protein
N28, ΔES_Thr	Downregulated	BAE76537	yobF	hypothetical protein
N28, ΔES_Thr	Downregulated	BAE77282	yhcO	predicted barnase inhibitor
N28, ΔES_Thr	Downregulated	BAA35830	csgD	DNA-binding transcriptional activator in two-component regulatory system
N28, ΔES_Thr	Downregulated	BAA35338	ybfG	hypothetical protein
N28, ΔES_Thr	Downregulated	BAE78118	adiY	DNA-binding transcriptional activator
N28, ΔES_Thr	Downregulated	BAA14789	yciE	conserved hypothetical protein
N28, ΔES_Thr	Downregulated	BAE77635	setC	predicted sugar efflux system
N28, ΔES_Thr	Downregulated	BAB96713	yadK	predicted fimbrial-like adhesin protein
N28, ΔES_Thr	Downregulated	BAA14857	puuA	gamma-Glu-putrescine synthase
N28, ΔES_Thr	Downregulated	BAA14981	ompN	outer membrane pore protein N, non-specific
N28, ΔES_Thr	Downregulated	BAA35820	csgE	predicted transport protein
N28, ΔES_Thr	Downregulated	BAA35435	ybhJ	predicted hydratase
N28, ΔES_Cm	Upregulated	BAA15841	yeeE	predicted inner membrane protein
N28, ΔES_Cm	Upregulated	BAA15550	gdhA	glutamate dehydrogenase, NADP-specific
N28, ΔES_Cm	Upregulated	BAA15840	yeeD	conserved hypothetical protein
N28, ΔES_Cm	Upregulated	BAE76393	ldrB	toxic polypeptide, small
N28, ΔES_Cm	Upregulated	BAA15167	yddA	fused predicted multidrug transporter subunits and membrane component and ATP-binding component of ABC superfamily
N28, ΔES_Cm	Upregulated	BAA36057	dhaK	dihydroxyacetone kinase, N-terminal domain
N28, ΔES_Cm	Upregulated	BAE76151	ykiB	hypothetical protein
N28, ΔES_Cm	Upregulated	BAE76258	fsr	predicted fosmidomycin efflux system
N28, ΔES_Cm	Upregulated	BAE76167	proC	pyrroline-5-carboxylate reductase, NAD(P)-binding
N28, ΔES_Cm	Upregulated	BAA36055	dhaH	fused predicted dihydroxyacetone-specific PTS enzyme HPr component and EI component
N28, ΔES_Cm	Upregulated	BAE77836	livH	leucine/isoleucine/valine transporter subunit
N28, ΔES_Cm	Upregulated	BAE78013	yjaA	conserved hypothetical protein
N28, ΔES_Cm	Upregulated	BAE76224	ybaX	predicted aluminum resistance protein
N28, ΔES_Cm	Upregulated	BAE76810	mutS	methyl-directed mismatch repair protein
N28, ΔES_Cm	Upregulated	BAA15349	fumC	fumarate hydratase (fumarase C), aerobic Class II
N28, ΔES_Cm	Upregulated	BAE78014	yjaB	predicted acetyltransferase
N28, ΔES_Cm	Upregulated	BAE76191	tsx	nucleoside channel, receptor of phage T6 and colicin K
N28, ΔES_Cm	Upregulated	BAE77393	sbp	sulfate transporter subunit
N28, ΔES_Cm	Upregulated	BAA15220	marR	DNA-binding transcriptional repressor
N28, ΔES_Cm	Upregulated	BAE77990	rplO	50S ribosomal subunit protein L15
N28, ΔES_Cm	Upregulated	BAA15221	marA	DNA-binding transcriptional dual regulator
N28, ΔES_Cm	Upregulated	BAE77197	yraQ	predicted permease
N28, ΔES_Cm	Upregulated	BAA36056	dhaL	dihydroxyacetone kinase, C-terminal domain
N28, ΔES_Cm	Upregulated	BAA15166	yddB	predicted porin protein
N28, ΔES_Cm	Upregulated	BAA16493	rimM	16S rRNA processing protein
N28, ΔES_Cm	Upregulated	BAA16332	eutJ	predicted chaperonin, ethanolamine utilization protein
N28, ΔES_Cm	Upregulated	BAB96746	tsf	protein chain elongation factor EF-Ts
N28, ΔES_Cm	Upregulated	BAE76417	ynaK	conserved hypothetical protein
N28, ΔES_Cm	Upregulated	BAE77208	deaD	ATP-dependent RNA helicase
N28, ΔES_Cm	Upregulated	BAA77877	gmhB	D,D-heptose 1,7-bisphosphate phosphatase
N28, ΔES_Cm	Upregulated	BAE76248	apt	adenine phosphoribosyltransferase
N28, ΔES_Cm	Upregulated	BAE77501	aslB	predicted regulator of arylsulfatase activity
N28, ΔES_Cm	Upregulated	BAE76350	entB	isochorismatase
N28, ΔES_Cm	Upregulated	BAE77344	murI	glutamate racemase
N28, ΔES_Cm	Upregulated	BAA35655	rpsA	30S ribosomal subunit protein S1
N28, ΔES_Cm	Upregulated	BAE76418	ydaY	hypothetical protein
N28, ΔES_Cm	Downregulated	BAE77782	gadE	DNA-binding transcriptional activator
N28, ΔES_Cm	Downregulated	BAE77777	gadA	glutamate decarboxylase A, PLP-dependent
N28, ΔES_Cm	Downregulated	BAA15163	gadB	glutamate decarboxylase B, PLP-dependent
N28, ΔES_Cm	Downregulated	BAE78365	ytjA	hypothetical protein
N28, ΔES_Cm	Downregulated	BAA36053	ymgE	predicted inner membrane protein
N28, ΔES_Cm	Downregulated	BAE77784	hdeA	stress response protein acid-resistance protein
N28, ΔES_Cm	Downregulated	BAE77785	hdeB	acid-resistance protein
N28, ΔES_Cm	Downregulated	BAE77787	yhiF	predicted DNA-binding ranscriptional regulator
N28, ΔES_Cm	Downregulated	BAE76453	bdm	biofilm-dependent modulation protein
N28, ΔES_Cm	Downregulated	BAA15156	gadC	predicted glutamate:gamma-aminobutyric acid antiporter
N28, ΔES_Cm	Downregulated	BAE77783	hdeD	acid-resistance membrane protein
N28, ΔES_Cm	Downregulated	BAE77786	yhiD	predicted Mg(2+) transport ATPase inner membrane protein
N28, ΔES_Cm	Downregulated	BAE76452	sra	30S ribosomal subunit protein S22
N28, ΔES_Cm	Downregulated	BAE77788	slp	outer membrane lipoprotein
N28, ΔES_Cm	Downregulated	BAE77781	mdtE	multidrug resistance efflux transporter
N28, ΔES_Cm	Downregulated	BAA35820	csgE	predicted transport protein
N28, ΔES_Cm	Downregulated	BAA36016	hlyE	hemolysin E
N28, ΔES_Cm	Downregulated	BAA15128	osmC	osmotically inducible, stress-inducible membrane protein
N28, ΔES_Cm	Downregulated	BAE76533	yeaR	conserved hypothetical protein
N28, ΔES_Cm	Downregulated	BAA14791	yciG	hypothetical protein
N28, ΔES_Cm	Downregulated	BAA14837	osmB	lipoprotein
N28, ΔES_Cm	Downregulated	BAA35629	ycaC	predicted hydrolase
N28, ΔES_Cm	Downregulated	BAE76264	ybaS	predicted glutaminase
N28, ΔES_Cm	Downregulated	BAE76837	ygcL	hypothetical protein
N28, ΔES_Cm	Downregulated	BAE77740	yiaG	predicted transcriptional regulator
N28, ΔES_Cm	Downregulated	BAA35927	ycfR	hypothetical protein
N28, ΔES_Cm	Downregulated	BAA16545	ygaH	predicted inner membrane protein
N28, ΔES_Cm	Downregulated	BAE76541	yebV	hypothetical protein
N28, ΔES_Cm	Downregulated	BAA35484	dps	Fe-binding and storage protein
N28, ΔES_Cm	Downregulated	BAE76836	ygcK	hypothetical protein
N28, ΔES_Cm	Downregulated	BAE77780	mdtF	multidrug transporter, RpoS-dependent
N28, ΔES_Cm	Downregulated	BAB96644	leuL	leu operon leader peptide
N28, ΔES_Cm	Downregulated	BAE77586	tnaC	tryptophanase leader peptide
N28, ΔES_Cm	Downregulated	BAE77778	gadX	DNA-binding transcriptional dual regulator
N28, ΔES_Cm	Downregulated	BAE76531	yeaQ	conserved inner membrane protein
N28, ΔES_Cm	Downregulated	BAA14857	puuA	gamma-Glu-putrescine synthase
N28, ΔES_Cm	Downregulated	BAA35819	csgF	predicted transport protein
N28, ΔES_Cm	Downregulated	BAE78254	yjgN	conserved inner membrane protein
N28, ΔES_Cm	Downregulated	BAE76706	ypdI	predicted lipoprotein involved in colanic acid biosynthesis
N28, ΔES_Cm	Downregulated	BAA14789	yciE	conserved hypothetical protein
N28, ΔES_Cm	Downregulated	BAA14858	puuD	gamma-Glu-GABA hydrolase
N28, ΔES_Cm	Downregulated	BAA15226	ydeI	conserved hypothetical protein
N28, ΔES_Cm	Downregulated	BAA14981	ompN	outer membrane pore protein N, non-specific
N28, ΔES_Cm	Downregulated	BAE77695	yibI	predicted inner membrane protein
N28, ΔES_Cm	Downregulated	BAA14790	yciF	conserved hypothetical protein
N28, ΔES_Cm	Downregulated	BAE77779	gadW	DNA-binding transcriptional activator
N28, ΔES_Cm	Downregulated	BAA35415	ybgS	conserved hypothetical protein
N28, ΔES_Cm	Downregulated	BAE77113	ttdB	L-tartrate dehydratase, beta subunit
N28, ΔES_Cm	Downregulated	BAA15118	narU	nitrate/nitrite transporter
N28, ΔES_Cm	Downregulated	BAA35347	ybfH	hypothetical protein
N28, ΔES_Cm	Downregulated	BAE76265	ybaT	predicted transporter
N28, ΔES_Cm	Downregulated	BAA15513	katE	hydroperoxidase HPII(III)
N28, ΔES_Cm	Downregulated	BAE77326	thiE	thiamin phosphate synthase
N28, ΔES_Cm	Downregulated	BAE76307	sfmA	predicted fimbrial-like adhesin protein
N28, ΔES_Cm	Downregulated	BAE77730	yiaB	conserved inner membrane protein
N28, ΔES_Cm	Downregulated	BAE76590	yehE	hypothetical protein
N28, ΔES_Cm	Downregulated	BAE77123	ygjG	putrescine:2-oxoglutaric acid aminotransferase, PLP-dependent
N28, ΔES_Cm	Downregulated	BAE76835	ygcJ	hypothetical protein
N28, ΔES_Cm	Downregulated	BAA35447	ybhN	conserved inner membrane protein
N28, ΔES_Cm	Downregulated	BAE77327	thiF	thiamin (thiazole moiety) biosynthesis protein
N28, ΔES_Cm	Downregulated	BAA15683	torY	TMAO reductase III (TorYZ), cytochrome c-type subunit
N28, ΔES_Cm	Downregulated	BAA16240	evgA	DNA-binding response regulator in two-component regulatory system with EvgS
N0,ΔE,3290	Upregulated	BAA16334	cchB	predicted carboxysome structural protein, ethanolamine utilization protein
N0,ΔE,3290	Upregulated	BAE78014	yjaB	predicted acetyltransferase
N0,ΔE,3290	Upregulated	BAE76447	yncH	hypothetical protein
N0,ΔE,3290	Upregulated	BAE78102	phnI	carbon-phosphorus lyase complex subunit
N0,ΔE,3290	Upregulated	BAE78106	phnD	phosphonate/phosphate ABC transporter periplasmic binding protein
N0,ΔE,3290	Upregulated	BAE78104	phnG	carbon-phosphorus lyase complex subunit
N0,ΔE,3290	Upregulated	BAE78098	phnM	carbon-phosphorus lyase complex subunit
N0,ΔE,3290	Downregulated	BAE76410	ydaG	hypothetical protein
ΔG	Upregulated	BAA15284	rspB	predicted oxidoreductase, Zn-dependent and NAD(P)-binding
ΔG	Upregulated	BAA15285	rspA	predicted dehydratase
ΔG	Upregulated	BAE77777	gadA	glutamate decarboxylase A, PLP-dependent
ΔG	Upregulated	BAA15163	gadB	glutamate decarboxylase B, PLP-dependent
ΔG	Upregulated	BAA15156	gadC	predicted glutamate:gamma-aminobutyric acid antiporter
ΔG	Upregulated	BAE77782	gadE	DNA-binding transcriptional activator
ΔG	Upregulated	BAA77905	prfH	predicted peptide chain release factor
ΔG	Upregulated	BAE78370	deoC	2-deoxyribose-5-phosphate aldolase, NAD(P)-linked
ΔG	Upregulated	BAE76285	gcl	glyoxylate carboligase
ΔG	Upregulated	BAE76286	hyi	hydroxypyruvate isomerase
ΔG	Upregulated	BAE77783	hdeD	acid-resistance membrane protein
ΔG	Upregulated	BAA36016	hlyE	hemolysin E
ΔG	Upregulated	BAE78199	ulaF	L-ribulose 5-phosphate 4-epimerase
ΔG	Upregulated	BAE78371	deoA	thymidine phosphorylase
ΔG	Upregulated	BAE77781	mdtE	multidrug resistance efflux transporter
ΔG	Upregulated	BAE77785	hdeB	acid-resistance protein
ΔG	Upregulated	BAE76836	ygcK	hypothetical protein
ΔG	Upregulated	BAE77787	yhiF	predicted DNA-binding ranscriptional regulator
ΔG	Upregulated	BAA35927	ycfR	hypothetical protein
ΔG	Upregulated	BAE76837	ygcL	hypothetical protein
ΔG	Upregulated	BAE77788	slp	outer membrane lipoprotein
ΔG	Upregulated	BAA14870	puuB	gamma-Glu-putrescine oxidase,FAD/NAD(P)-binding
ΔG	Upregulated	BAA14869	puuC	gamma-Glu-gamma-aminobutyraldehyde dehydrogenase, NAD(P)H-dependent
ΔG	Upregulated	BAE77784	hdeA	stress response protein acid-resistance protein
ΔG	Upregulated	BAA14857	puuA	gamma-Glu-putrescine synthase
ΔG	Upregulated	BAA14858	puuD	gamma-Glu-GABA hydrolase
ΔG	Upregulated	BAE76264	ybaS	predicted glutaminase
ΔG	Upregulated	BAE77780	mdtF	multidrug transporter, RpoS-dependent
ΔG	Upregulated	BAE76857	chpR	antitoxin of the ChpA-ChpR toxin-antitoxin system
ΔG	Upregulated	BAE78093	rpiB	ribose 5-phosphate isomerase B/allose 6-phosphate isomerase
ΔG	Upregulated	BAA14871	puuE	GABA aminotransferase, PLP-dependent
ΔG	Upregulated	BAE77364	fsaB	fructose-6-phosphate aldolase 2
ΔG	Upregulated	BAE76265	ybaT	predicted transporter
ΔG	Upregulated	BAA14856	puuP	putrescine importer
ΔG	Upregulated	BAE76835	ygcJ	hypothetical protein
ΔG	Upregulated	BAE77778	gadX	DNA-binding transcriptional dual regulator
ΔG	Upregulated	BAE76449	yddJ	hypothetical protein
ΔG	Upregulated	BAE78254	yjgN	conserved inner membrane protein
ΔG	Upregulated	BAE77786	yhiD	predicted Mg(2+) transport ATPase inner membrane protein
ΔG	Upregulated	BAE78372	deoB	phosphopentomutase
ΔG	Upregulated	BAA15444	ydhY	predicted 4Fe-4S ferridoxin-type protein
ΔG	Upregulated	BAA15368	uidA	beta-D-glucuronidase
ΔG	Upregulated	BAA14957	ydaF	hypothetical protein
ΔG	Upregulated	BAA15128	osmC	osmotically inducible, stress-inducible membrane protein
ΔG	Upregulated	BAA15500	pfkB	6-phosphofructokinase II
ΔG	Upregulated	BAE77699	yibA	lyase containing HEAT-repeat
ΔG	Upregulated	BAA35552	grxA	glutaredoxin 1, redox coenzyme for ribonucleotide reductase (RNR1a)
ΔG	Upregulated	BAB96714	yadL	predicted fimbrial-like adhesin protein
ΔG	Upregulated	BAE76855	mazG	nucleoside triphosphate pyrophosphohydrolase
ΔG	Upregulated	BAA14791	yciG	hypothetical protein
ΔG	Upregulated	BAB96716	ecpD	predicted periplasmic pilin chaperone
ΔG	Upregulated	BAA14868	puuR	DNA-binding transcriptional repressor
ΔG	Upregulated	BAE76834	ygcI	hypothetical protein
ΔG	Upregulated	BAA15974	yehA	predicted fimbrial-like adhesin protein
ΔG	Upregulated	BAA35693	ycbQ	predicted fimbrial-like adhesin protein
ΔG	Upregulated	BAA35484	dps	Fe-binding and storage protein
ΔG	Upregulated	BAE77365	gldA	glycerol dehydrogenase, NAD
ΔG	Upregulated	BAA15254	cspI	cold shock protein
ΔG	Upregulated	BAE78373	deoD	purine-nucleoside phosphorylase
ΔG	Upregulated	BAA35830	csgD	DNA-binding transcriptional activator in two-component regulatory system
ΔG	Upregulated	BAE76833	ygcH	hypothetical protein
ΔG	Upregulated	BAA14837	osmB	lipoprotein
ΔG	Upregulated	BAA15174	ydeP	predicted oxidoreductase
ΔG	Upregulated	BAA16547	emrA	multidrug efflux system
ΔG	Upregulated	BAA14790	yciF	conserved hypothetical protein
ΔG	Upregulated	BAA16546	mprA	DNA-binding transcriptional regulator
ΔG	Upregulated	BAA14789	yciE	conserved hypothetical protein
ΔG	Upregulated	BAE76532	yoaG	hypothetical protein
ΔG	Upregulated	BAA15173	ydeO	predicted DNA-binding transcriptional acfivator
ΔG	Upregulated	BAB96715	yadM	predicted fimbrial-like adhesin protein
ΔG	Upregulated	BAA35819	csgF	predicted transport protein
ΔG	Upregulated	BAA16247	frc	formyl-CoA transferase, NAD(P)-binding
ΔG	Upregulated	BAA35399	cydA	cytochrome d terminal oxidase, subunit I
ΔG	Upregulated	BAA15226	ydeI	conserved hypothetical protein
ΔG	Upregulated	BAE77027	nupG	nucleoside transporter
ΔG	Upregulated	BAE76533	yeaR	conserved hypothetical protein
ΔG	Upregulated	BAA35820	csgE	predicted transport protein
ΔG	Upregulated	BAA35435	ybhJ	predicted hydratase
ΔG	Upregulated	BAA15118	narU	nitrate/nitrite transporter
ΔG	Upregulated	BAA15121	yddL	predicted lipoprotein
ΔG	Upregulated	BAE76755	pheL	pheA gene leader peptide
ΔG	Upregulated	BAE76501	ydiH	hypothetical protein
ΔG	Upregulated	BAA15449	ydiB	quinate/shikimate 5-dehydrogenase, NAD(P)-binding
ΔG	Upregulated	BAE76498	ydhV	predicted oxidoreductase
ΔG	Upregulated	BAA35400	cydB	cytochrome d terminal oxidase, subunit II
ΔG	Upregulated	BAE78016	aceB	malate synthase A
ΔG	Upregulated	BAE77123	ygjG	putrescine:2-oxoglutaric acid aminotransferase, PLP-dependent
ΔG	Upregulated	BAA16243	yfdV	predicted transporter
ΔG	Upregulated	BAE78244	pyrB	aspartate carbamoyltransferase, catalytic subunit
ΔG	Upregulated	BAE78243	pyrI	aspartate carbamoyltransferase, regulatory subunit
ΔG	Upregulated	BAE78130	yjdK	hypothetical protein
ΔG	Upregulated	BAE78369	yjjI	conserved hypothetical protein
ΔG	Upregulated	BAA14981	ompN	outer membrane pore protein N, non-specific
ΔG	Upregulated	BAA16429	csiE	stationary phase inducible protein
ΔG	Upregulated	BAA15560	ydjE	predicted transporter
ΔG	Upregulated	BAE77048	pitB	phosphate transporter
ΔG	Upregulated	BAA15088	ydcD	hypothetical protein
ΔG	Upregulated	BAE76475	intQ	predicted defective integrase
ΔG	Upregulated	BAE78018	aceK	isocitrate dehydrogenase kinase/phosphatase
ΔG	Upregulated	BAA15138	ddpF	D-Ala-D-Ala transporter subunit
ΔG	Upregulated	BAE78017	aceA	isocitrate lyase
ΔG	Upregulated	BAE77716	yiaM	predicted transporter
ΔG	Upregulated	BAA15105	narZ	nitrate reductase 2 (NRZ), alpha subunit
ΔG	Upregulated	BAE76410	ydaG	hypothetical protein
ΔG	Upregulated	BAE76517	astA	arginine succinyltransferase
ΔG	Upregulated	BAA16548	emrB	multidrug efflux system protein
ΔG	Upregulated	BAA15227	ydeJ	conserved hypothetical protein
ΔG	Upregulated	BAE76452	sra	30S ribosomal subunit protein S22
ΔG	Upregulated	BAA36030	umuD	DNA polymerase V, subunit D
ΔG	Upregulated	BAE76541	yebV	hypothetical protein
ΔG	Upregulated	BAE76462	yneK	hypothetical protein
ΔG	Upregulated	BAE77913	yhfU	hypothetical protein
ΔG	Upregulated	BAE76811	pphB	serine/threonine-specific protein phosphatase 2
ΔG	Upregulated	BAA14775	oppA	oligopeptide transporter subunit
ΔG	Upregulated	BAE76832	ygbT	conserved hypothetical protein
ΔG	Upregulated	BAE78237	nrdD	anaerobic ribonucleoside-triphosphate reductase
ΔG	Upregulated	BAA15022	ydbD	hypothetical protein
ΔG	Upregulated	BAE77704	yiaY	predicted Fe-containing alcohol dehydrogenase
ΔG	Upregulated	BAE77311	yhdY	predicted amino-acid transporter subunit
ΔG	Upregulated	BAB96713	yadK	predicted fimbrial-like adhesin protein
ΔG	Upregulated	BAA16193	yfcV	predicted fimbrial-like adhesin protein
ΔG	Upregulated	BAA14778	oppD	oligopeptide transporter subunit
ΔG	Upregulated	BAE77730	yiaB	conserved inner membrane protein
ΔG	Upregulated	BAE78253	yjgM	predicted acetyltransferase
ΔG	Upregulated	BAA15061	ydcO	predicted benzoate transporter
ΔG	Upregulated	BAA15539	astC	succinylornithine transaminase, PLP-dependent
ΔG	Upregulated	BAE77628	ade	cryptic adenine deaminase
ΔG	Upregulated	BAE76995	yggP	predicted dehydrogenase
ΔG	Upregulated	BAA16576	yqiH	predicted periplasmic pilin chaperone
ΔG	Upregulated	BAA35694	ycbR	predicted periplasmic pilin chaperone
ΔG	Upregulated	BAE77447	yihF	conserved hypothetical protein
ΔG	Upregulated	BAE76308	sfmC	pilin chaperone, periplasmic
ΔG	Upregulated	BAA16501	recN	recombination and repair protein
ΔG	Upregulated	BAE76705	yfdX	hypothetical protein
ΔG	Upregulated	BAA15683	torY	TMAO reductase III (TorYZ), cytochrome c-type subunit
ΔG	Upregulated	BAE77640	gltS	glutamate transporter
ΔG	Upregulated	BAE78062	yjcB	predicted inner membrane protein
ΔG	Upregulated	BAA14777	oppC	oligopeptide transporter subunit
ΔG	Upregulated	BAA15104	narY	nitrate reductase 2 (NRZ), beta subunit
ΔG	Upregulated	BAE76988	mscS	mechanosensitive channel
ΔG	Upregulated	BAA15103	narW	nitrate reductase 2 (NRZ), delta subunit (assembly subunit)
ΔG	Upregulated	BAA16245	oxc	predicted oxalyl-CoA decarboxylase
ΔG	Upregulated	BAA14779	oppF	oligopeptide transporter subunit
ΔG	Upregulated	BAE76363	bioF	8-amino-7-oxononanoate synthase
ΔG	Upregulated	BAE76489	sodC	superoxide dismutase, Cu, Zn
ΔG	Upregulated	BAA35401	ybgE	conserved inner membrane protein
ΔG	Upregulated	BAE77790	yhiS	hypothetical protein
ΔG	Upregulated	BAE77635	setC	predicted sugar efflux system
ΔG	Upregulated	BAA35716	sulA	SOS cell division inhibitor
ΔG	Upregulated	BAA14776	oppB	oligopeptide transporter subunit
ΔG	Upregulated	BAA15333	mdtI	multidrug efflux system transporter
ΔG	Upregulated	BAA36043	ycgB	conserved hypothetical protein
ΔG	Upregulated	BAE76516	astB	succinylarginine dihydrolase
ΔG	Upregulated	BAE77708	yiaU	predicted DNA-binding transcriptional regulator
ΔG	Upregulated	BAE77062	yghA	predicted glutathionylspermidine synthase, with NAD(P)-binding Rossmann-fold domain
ΔG	Upregulated	BAA15580	yeaG	conserved hypothetical protein with nucleoside triphosphate hydrolase domain
ΔG	Upregulated	BAA35233	ybdO	predicted DNA-binding transcriptional regulator
ΔG	Upregulated	BAE76394	ldrC	toxic polypeptide, small
ΔG	Upregulated	BAA35818	csgG	outer membrane lipoprotein
ΔG	Upregulated	BAE78058	yjbQ	conserved hypothetical protein
ΔG	Upregulated	BAE76398	ycjN	predicted sugar transporter subunit
ΔG	Upregulated	BAA14876	pspD	peripheral inner membrane phage-shock protein
ΔG	Upregulated	BAE76395	trpL	trp operon leader peptide
ΔG	Upregulated	BAE77698	yibJ	predicted Rhs-family protein
ΔG	Upregulated	BAA35415	ybgS	conserved hypothetical protein
ΔG	Upregulated	BAE77856	gntK	gluconate kinase 2
ΔG	Upregulated	BAA15091	ydcC	conserved hypothetical protein
ΔG	Upregulated	BAA35711	rmf	ribosome modulation factor
ΔG	Upregulated	BAA15587	yeaJ	predicted diguanylate cyclase
ΔG	Upregulated	BAA15334	mdtJ	multidrug efflux system transporter
ΔG	Upregulated	BAE77251	yrbL	hypothetical protein
ΔG	Upregulated	BAA15513	katE	hydroperoxidase HPII(III)
ΔG	Upregulated	BAA15585	yeaH	conserved hypothetical protein
ΔG	Upregulated	BAE76509	ydiZ	hypothetical protein
ΔG	Upregulated	BAA15975	yehB	predicted outer membrane protein
ΔG	Upregulated	BAE76726	yfgH	predicted outer membrane lipoprotein
ΔG	Upregulated	BAE77840	ugpB	glycerol-3-phosphate transporter subunit
ΔG	Upregulated	BAE76266	cueR	DNA-binding transcriptional activator
ΔG	Upregulated	BAE76994	yggF	predicted hexoseP phosphatase
ΔG	Upregulated	BAE76537	yobF	hypothetical protein
ΔG	Upregulated	BAE76235	ybaA	conserved hypothetical protein
ΔG	Upregulated	BAE77189	yraI	predicted periplasmic pilin chaperone
ΔG	Upregulated	BAA15456	sufD	component of SufBCD complex
ΔG	Upregulated	BAE77169	yhaB	hypothetical protein
ΔG	Upregulated	BAA35743	appC	cytochrome bd-II oxidase, subunit I
ΔG	Upregulated	BAA15501	yniA	predicted phosphotransferase/kinase
ΔG	Upregulated	BAA15622	yoaD	predicted phosphodiesterase
ΔG	Upregulated	BAE77068	yqhD	alcohol dehydrogenase, NAD(P)-dependent
ΔG	Upregulated	BAA15335	ydgG	predicted inner membrane protein
ΔG	Upregulated	BAA16076	yfbE	uridine 5'-(beta-1-threo-pentapyranosyl-4-ulose diphosphate) aminotransferase, PLP-dependent
ΔG	Upregulated	BAE76364	bioC	predicted methltransferase, enzyme of biotin synthesis
ΔG	Upregulated	BAA36053	ymgE	predicted inner membrane protein
ΔG	Upregulated	BAA16339	talA	transaldolase A
ΔG	Upregulated	BAA16521	ygaF	hypothetical protein
ΔG	Upregulated	BAB96642	leuB	3-isopropylmalate dehydrogenase
ΔG	Upregulated	BAA14782	kch	voltage-gated potassium channel
ΔG	Upregulated	BAA35834	ymdA	hypothetical protein
ΔG	Upregulated	BAA16125	insB	IS1 transposase InsAB'
ΔG	Upregulated	BAE78077	nrfF	heme lyase (NrfEFG) for insertion of heme into c552, subunit NrfF
ΔG	Upregulated	BAE76504	ydiN	predicted transporter
ΔG	Upregulated	BAE76499	ydhZ	hypothetical protein
ΔG	Upregulated	BAE77866	glpD	sn-glycerol-3-phosphate dehydrogenase, aerobic,FAD/NAD(P)-binding
ΔG	Upregulated	BAA35629	ycaC	predicted hydrolase
ΔG	Upregulated	BAE78151	ecnB	entericidin B membrane lipoprotein
ΔG	Upregulated	BAB96643	leuA	2-isopropylmalate synthase
ΔG	Upregulated	BAA15276	ydfA	hypothetical protein
ΔG	Upregulated	BAE76362	bioB	biotin synthase
ΔG	Upregulated	BAE78059	yjbR	conserved hypothetical protein
ΔG	Upregulated	BAE77845	yhhA	conserved hypothetical protein
ΔG	Upregulated	BAA15457	sufS	selenocysteine lyase, PLP-dependent
ΔG	Upregulated	BAA15453	sufA	Fe-S cluster assembly protein
ΔG	Upregulated	BAA35546	cmr	multidrug efflux system protein
ΔG	Upregulated	BAE78365	ytjA	hypothetical protein
ΔG	Downregulated	BAE76784	ygaZ	predicted transporter
ΔG	Downregulated	BAE78110	phnA	predicted phosphonate metabolizing protein
ΔG	Downregulated	BAA35881	flgB	flagellar component of cell-proximal portion of basal-body rod
ΔG	Downregulated	BAA16544	proX	glycine betaine transporter subunit
ΔG	Downregulated	BAA16543	proW	glycine betaine transporter subunit
ΔG	Downregulated	BAA35882	flgC	flagellar component of cell-proximal portion of basal-body rod
ΔG	Downregulated	BAA16542	proV	glycine betaine transporter subunit
ΔG	Downregulated	BAA16251	ypdB	predicted response regulator in two-component system withYpdA
ΔG	Downregulated	BAA35883	flgD	flagellar hook assembly protein
ΔG	Downregulated	BAE78111	yjdA	conserved hypothetical protein with nucleoside triphosphate hydrolase domain
ΔG	Downregulated	BAA35885	flgE	flagellar hook protein
ΔG	Downregulated	BAA35886	flgF	flagellar component of cell-proximal portion of basal-body rod
ΔG	Downregulated	BAE78094	yjdP	conserved hypothetical protein
ΔG	Downregulated	BAE78109	phnB	conserved hypothetical protein
ΔG	Downregulated	BAA16252	ypdC	predicted DNA-binding protein
ΔG	Downregulated	BAE78095	phnP	carbon-phosphorus lyase complex accessory protein
ΔG	Downregulated	BAA35887	flgG	flagellar component of cell-distal portion of basal-body rod
ΔG	Downregulated	BAA35483	glnH	glutamine transporter subunit
ΔG	Downregulated	BAA35888	flgH	flagellar protein of basal-body outer-membrane L ring
ΔG	Downregulated	BAE78091	alsB	D-allose transporter subunit
ΔG	Downregulated	BAA35889	flgI	predicted flagellar basal body protein
ΔG	Downregulated	BAE78096	phnO	predicted acyltransferase with acyl-CoA N-acyltransferase domain
ΔG	Downregulated	BAA35890	flgJ	muramidase
ΔG	Downregulated	BAA16126	insA	IS1 repressor protein InsA
ΔG	Downregulated	BAE78087	alsK	D-allose kinase
ΔG	Downregulated	BAE78097	phnN	ribose 1,5-bisphosphokinase
ΔG	Downregulated	BAE78099	phnL	carbon-phosphorus lyase complex subunit
ΔG	Downregulated	BAE78098	phnM	carbon-phosphorus lyase complex subunit
ΔG	Downregulated	BAA35880	flgA	assembly protein for flagellar basal-body periplasmic P ring
ΔG	Downregulated	BAE78088	alsE	allulose-6-phosphate 3-epimerase
ΔG	Downregulated	BAA16253	ypdD	fused predicted PTS enzymes Hpr component, enzyme I component, and enzyme IIA component
ΔG	Downregulated	BAE78100	phnK	carbon-phosphorus lyase complex subunit
ΔG	Downregulated	BAA35891	flgK	flagellar hook-filament junction protein 1
ΔG	Downregulated	BAA35833	csgC	predicted curli production protein
ΔG	Downregulated	BAE78108	phnC	phosphonate/organophosphate ester transporter subunit
ΔG	Downregulated	BAE78085	yjcS	predicted alkyl sulfatase
ΔG	Downregulated	BAE78107	phnD	phosphonate/organophosphate ester transporter subunit
ΔG	Downregulated	BAA16254	ypdE	predicted peptidase
ΔG	Downregulated	BAA15733	uvrC	excinuclease UvrABC, endonuclease subunit
ΔG	Downregulated	BAA35892	flgL	flagellar hook-filament junction protein
ΔG	Downregulated	BAE78090	alsA	fused D-allose transporter subunits and ATP-binding components of ABC superfamily
ΔG	Downregulated	BAA16255	ypdF	predicted peptidase
ΔG	Downregulated	BAA15550	gdhA	glutamate dehydrogenase, NADP-specific
ΔG	Downregulated	BAE78103	phnH	carbon-phosphorus lyase complex subunit
ΔG	Downregulated	BAE78089	alsC	D-allose transporter subunit
ΔG	Downregulated	BAE77769	yhjH	EAL domain containing protein involved in flagellar function
ΔG	Downregulated	BAA16256	ypdG	predicted enzyme IIC component of PTS
ΔG	Downregulated	BAE76313	intD	predicted integrase
ΔG	Downregulated	BAA35878	flgN	export chaperone for FlgK and FlgL
ΔG	Downregulated	BAE78083	yjcQ	predicted multidrug efflux system component
ΔG	Downregulated	BAA16545	ygaH	predicted inner membrane protein
ΔG	Downregulated	BAA16250	ypdA	predicted sensory kinase in two-component system with YpdB
ΔG	Downregulated	BAE76561	yodA	conserved metal-binding protein
ΔG	Downregulated	BAE78102	phnI	carbon-phosphorus lyase complex subunit
ΔG	Downregulated	BAE78101	phnJ	carbon-phosphorus lyase complex subunit
ΔG	Downregulated	BAA15730	tyrP	tyrosine transporter
ΔG	Downregulated	BAE78106	phnE	0
ΔG	Downregulated	BAE78084	yjcR	predicted membrane fusion protein of efflux pump
ΔG	Downregulated	BAA35879	flgM	anti-sigma factor for FliA (sigma 28)
ΔG	Downregulated	BAE77528	ilvM	acetolactate synthase II, small subunit
ΔG	Downregulated	BAE76272	ybbO	predicted oxidoreductase with NAD(P)-binding Rossmann-fold domain
ΔG	Downregulated	BAE76167	proC	pyrroline-5-carboxylate reductase, NAD(P)-binding
ΔG	Downregulated	BAA15841	yeeE	predicted inner membrane protein
ΔG	Downregulated	BAE78082	yjcP	predicted outer membrane factor of efflux pump
ΔG	Downregulated	BAE78105	phnF	transcriptional regulator of phosphonate uptake and biodegradation
ΔG	Downregulated	BAE76783	ygaX	predicted transporter
ΔG	Downregulated	BAE78104	phnG	carbon-phosphorus lyase complex subunit
ΔG	Downregulated	BAE77163	insH	IS5 transposase and trans-activator
ΔG	Downregulated	BAA15167	yddA	fused predicted multidrug transporter subunits and membrane component and ATP-binding component of ABC superfamily
ΔG	Downregulated	BAA36052	ycgR	protein involved in flagellar function
ΔG	Downregulated	BAE76785	gutQ	predicted phosphosugar-binding protein
ΔG	Downregulated	BAE76248	apt	adenine phosphoribosyltransferase
ΔG	Downregulated	BAE77527	ilvE	branched-chain amino-acid aminotransferase
ΔG	Downregulated	BAA36057	dhaK	dihydroxyacetone kinase, N-terminal domain
ΔG	Downregulated	BAE77650	pyrE	orotate phosphoribosyltransferase
ΔG	Downregulated	BAE76810	mutS	methyl-directed mismatch repair protein
ΔG	Downregulated	BAE76224	ybaX	predicted aluminum resistance protein
ΔG	Downregulated	BAE78238	treC	trehalose-6-P hydrolase
ΔG	Downregulated	BAE76633	lysP	lysine transporter
ΔG	Downregulated	BAE76372	yceO	hypothetical protein
ΔG	Downregulated	BAA35926	ycfQ	predicted DNA-binding transcriptional regulator
ΔG	Downregulated	BAE76868	sdaC	predicted serine transporter
ΔG	Downregulated	BAA15023	ynbB	predicted CDP-diglyceride synthase
ΔG	Downregulated	BAE77525	ilvA	threonine deaminase
ΔG	Downregulated	BAA15611	yeaZ	predicted peptidase
ΔG	Downregulated	BAE76508	ydiY	conserved hypothetical protein
ΔG	Downregulated	BAE78239	treB	fused trehalose(maltose)-specific enzyme IIBC component of PTS
ΔG	Downregulated	BAE77846	ggt	gamma-glutamyltranspeptidase
ΔG	Downregulated	BAE77738	hokA	toxic polypeptide, small
ΔG	Downregulated	BAA36055	dhaH	fused predicted dihydroxyacetone-specific PTS enzyme HPr component and EI component
ΔG	Downregulated	BAE78112	yjcZ	conserved hypothetical protein
ΔG	Downregulated	BAA16257	ypdH	predicted enzyme IIB component of PTS
ΔG	Downregulated	BAE77526	ilvD	dihydroxyacid dehydratase
ΔG	Downregulated	BAE77627	uhpT	hexose phosphate transporter
ΔG	Downregulated	BAE76226	cof	thiamin pyrimidine pyrophosphate hydrolase
ΔG	Downregulated	BAA36056	dhaL	dihydroxyacetone kinase, C-terminal domain
ΔG	Downregulated	BAE77401	sodA	superoxide dismutase, Mn
ΔG	Downregulated	BAE77480	pldA	outer membrane phospholipase A
ΔG	Downregulated	BAE78241	mgtA	magnesium transporter
ΔG	Downregulated	BAE76803	hypA	protein involved in nickel insertion into hydrogenases 3
ΔG	Downregulated	BAE77836	livH	leucine/isoleucine/valine transporter subunit
ΔG	Downregulated	BAE77567	bglB	cryptic phospho-beta-glucosidase B
ΔG	Downregulated	BAA16087	yfbB	predicted peptidase
ΔG	Downregulated	BAE76181	brnQ	predicted branched chain amino acid transporter
ΔG	Downregulated	BAE77219	secG	preprotein translocase membrane subunit
ΔG	Downregulated	BAA16405	ndk	multifunctional nucleoside diphosphate kinase, apyrimidinic endonuclease, and 3'-phosphodiesterase
ΔG	Downregulated	BAA77887	yafT	predicted aminopeptidase
ΔG	Downregulated	BAE77839	livF	leucine/isoleucine/valine transporter subunit
ΔG	Downregulated	BAE77501	aslB	predicted regulator of arylsulfatase activity
ΔG	Downregulated	BAA14960	trkG	potassium transporter subunit
ΔG	Downregulated	BAE77586	tnaC	tryptophanase leader peptide
ΔG	Downregulated	BAA15530	ydjR	conserved hypothetical protein
ΔG	Downregulated	BAA77878	dkgB	2,5-diketo-D-gluconate reductase B
ΔG	Downregulated	BAE76672	yfaZ	predicted outer membrane porin protein
ΔG	Downregulated	BAA15221	marA	DNA-binding transcriptional dual regulator
ΔG	Downregulated	BAE77835	livK	leucine transporter subunit
ΔG	Downregulated	BAE77752	dppC	dipeptide transporter
ΔG	Downregulated	BAA15911	wcaB	predicted acyl transferase
ΔG	Downregulated	BAE76370	insD	IS2 insertion element transposase InsAB'
ΔG	Downregulated	BAA15331	asr	acid shock-inducible periplasmic protein
ΔG	Downregulated	BAA15842	yeeF	predicted amino-acid transporter
ΔG	Downregulated	BAE77302	fis	global DNA-binding transcriptional dual regulator
ΔG	Downregulated	BAE76719	eutP	conserved hypothetical protein with nucleoside triphosphate hydrolase domain
ΔG	Downregulated	BAE76570	hisL	his operon leader peptide
ΔG	Downregulated	BAE77559	glmS	L-glutamine:D-fructose-6-phosphate aminotransferase
ΔG	Downregulated	BAE77771	yhjE	predicted transporter
ΔG	Downregulated	BAA15986	yejB	predicted oligopeptide transporter subunit
ΔG	Downregulated	BAE76869	sdaB	L-serine deaminase II
ΔG	Downregulated	BAA16336	eutI	predicted phosphotransacetylase subunit
ΔG	Downregulated	BAE78283	fecR	transmembrane signal transducer for ferric citrate transport
ΔG	Downregulated	BAA15281	ydfE	hypothetical protein
ΔG	Downregulated	BAE76418	ydaY	hypothetical protein
ΔG	Downregulated	BAA15982	yeiR	hypothetical protein
ΔG	Downregulated	BAE76645	yeiU	undecaprenyl pyrophosphate phosphatase
ΔG	Downregulated	BAE76591	mrp	antiporter inner membrane protein
ΔG	Downregulated	BAA15786	yedA	predicted inner membrane protein
ΔG	Downregulated	BAA15556	ydjA	predicted oxidoreductase
ΔG	Downregulated	BAE77393	sbp	sulfate transporter subunit
ΔG	Downregulated	BAE76846	ygcQ	predicted flavoprotein
ΔG	Downregulated	BAA15987	yejE	predicted oligopeptide transporter subunit
ΔG	Downregulated	BAE76417	ynaK	conserved hypothetical protein
ΔG	Downregulated	BAA35266	cspE	DNA-binding transcriptional repressor
ΔG	Downregulated	BAE77254	arcB	hybrid sensory histidine kinase in two-component regulatory system with ArcA
ΔG	Downregulated	BAA16359	hyfA	hydrogenase 4, 4Fe-4S subunit
ΔG	Downregulated	BAE77301	dusB	tRNA-dihydrouridine synthase B
ΔG	Downregulated	BAE76801	hycB	hydrogenase 3, Fe-S subunit
ΔGE	Upregulated	BAA15284	rspB	predicted oxidoreductase, Zn-dependent and NAD(P)-binding
ΔGE	Upregulated	BAA15285	rspA	predicted dehydratase
ΔGE	Upregulated	BAE77344	murI	glutamate racemase
ΔGE	Upregulated	BAE76755	pheL	pheA gene leader peptide
ΔGE	Upregulated	BAE76632	cirA	ferric iron-catecholate outer membrane transporter
ΔGE	Upregulated	BAE78014	yjaB	predicted acetyltransferase
ΔGE	Upregulated	BAE76348	entC	isochorismate synthase 1
ΔGE	Upregulated	BAE77092	ygiA	hypothetical protein
ΔGE	Upregulated	BAE78199	ulaF	L-ribulose 5-phosphate 4-epimerase
ΔGE	Upregulated	BAE76341	entF	enterobactin synthase multienzyme complex component, ATP-dependent
ΔGE	Upregulated	BAE76425	paaC	predicted multicomponent oxygenase/reductase subunit for phenylacetic acid degradation
ΔGE	Upregulated	BAE76350	entB	isochorismatase
ΔGE	Upregulated	BAA35226	fes	enterobactin/ferric enterobactin esterase
ΔGE	Upregulated	BAE76286	hyi	hydroxypyruvate isomerase
ΔGE	Upregulated	BAE76349	entE	2,3-dihydroxybenzoate-AMP ligase component of enterobactin synthase multienzyme complex
ΔGE	Upregulated	BAE76263	copA	copper transporter
ΔGE	Upregulated	BAE76285	gcl	glyoxylate carboligase
ΔGE	Upregulated	BAE77850	yrhA	conserved hypothetical protein
ΔGE	Upregulated	BAE78370	deoC	2-deoxyribose-5-phosphate aldolase, NAD(P)-linked
ΔGE	Upregulated	BAE77100	insC	IS2 insertion element repressor InsA
ΔGE	Upregulated	BAE78013	yjaA	conserved hypothetical protein
ΔGE	Upregulated	BAA35225	fepA	iron-enterobactin outer membrane transporter
ΔGE	Upregulated	BAA77877	gmhB	D,D-heptose 1,7-bisphosphate phosphatase
ΔGE	Upregulated	BAA15368	uidA	beta-D-glucuronidase
ΔGE	Upregulated	BAE78093	rpiB	ribose 5-phosphate isomerase B/allose 6-phosphate isomerase
ΔGE	Upregulated	BAA16361	hyfC	hydrogenase 4, membrane subunit
ΔGE	Upregulated	BAE78371	deoA	thymidine phosphorylase
ΔGE	Upregulated	BAE77364	fsaB	fructose-6-phosphate aldolase 2
ΔGE	Upregulated	BAA15550	gdhA	glutamate dehydrogenase, NADP-specific
ΔGE	Upregulated	BAA15841	yeeE	predicted inner membrane protein
ΔGE	Upregulated	BAE76346	ybdA	predicted transporter
ΔGE	Upregulated	BAB96698	cueO	multicopper oxidase (laccase)
ΔGE	Upregulated	BAA77905	prfH	predicted peptide chain release factor
ΔGE	Upregulated	BAA15840	yeeD	conserved hypothetical protein
ΔGE	Upregulated	BAE77989	rpmD	50S ribosomal subunit protein L30
ΔGE	Upregulated	BAA15166	yddB	predicted porin protein
ΔGE	Upregulated	BAE77656	rpmG	50S ribosomal subunit protein L33
ΔGE	Upregulated	BAE78369	yjjI	conserved hypothetical protein
ΔGE	Upregulated	BAB96625	yabQ	hypothetical protein
ΔGE	Upregulated	BAA15167	yddA	fused predicted multidrug transporter subunits and membrane component and ATP-binding component of ABC superfamily
ΔGE	Upregulated	BAA35909	fhuE	ferric-rhodotorulic acid outer membrane transporter
ΔGE	Upregulated	BAA15648	yebU	predicted methyltransferase
ΔGE	Upregulated	BAE76445	yncE	conserved hypothetical protein
ΔGE	Upregulated	BAE78372	deoB	phosphopentomutase
ΔGE	Upregulated	BAA15349	fumC	fumarate hydratase (fumarase C), aerobic Class II
ΔGE	Upregulated	BAE78243	pyrI	aspartate carbamoyltransferase, regulatory subunit
ΔGE	Upregulated	BAA14778	oppD	oligopeptide transporter subunit
ΔGE	Upregulated	BAE76343	fepC	iron-enterobactin transporter subunit
ΔGE	Upregulated	BAE76857	chpR	antitoxin of the ChpA-ChpR toxin-antitoxin system
ΔGE	Upregulated	BAE78244	pyrB	aspartate carbamoyltransferase, catalytic subunit
ΔGE	Upregulated	BAA14775	oppA	oligopeptide transporter subunit
ΔGE	Upregulated	BAA14777	oppC	oligopeptide transporter subunit
ΔGE	Upregulated	BAE78203	rpsR	30S ribosomal subunit protein S18
ΔGE	Upregulated	BAE78357	fhuF	ferric iron reductase involved in ferric hydroximate transport
ΔGE	Upregulated	BAE77453	hemG	protoporphyrin oxidase, flavoprotein
ΔGE	Upregulated	BAE76532	yoaG	hypothetical protein
ΔGE	Upregulated	BAA35675	ompF	outer membrane porin 1a (Ia;b;F)
ΔGE	Upregulated	BAE76855	mazG	nucleoside triphosphate pyrophosphohydrolase
ΔGE	Upregulated	BAE77452	mobB	molybdopterin-guanine dinucleotide biosynthesis protein B
ΔGE	Upregulated	BAE76033	insB	IS1 transposase InsAB'
ΔGE	Upregulated	BAA14776	oppB	oligopeptide transporter subunit
ΔGE	Upregulated	BAE77457	fadB	fused 3-hydroxybutyryl-CoAepimerase/delta(3)-cis-delta(2)-trans-enoyl-CoAisomerase/enoyl-CoA hydratase and 3-hydroxyacyl-CoA dehydrogenase
ΔGE	Upregulated	BAE78070	yjcH	conserved inner membrane protein involved in acetate transport
ΔGE	Upregulated	BAE76352	ybdB	conserved hypothetical protein
ΔGE	Upregulated	BAA35692	ssuE	NAD(P)H-dependent FMN reductase
ΔGE	Upregulated	BAE76351	entA	2,3-dihydro-2,3-dihydroxybenzoate dehydrogenase
ΔGE	Upregulated	BAE77913	yhfU	hypothetical protein
ΔGE	Upregulated	BAE76968	gcvP	glycine decarboxylase, PLP-dependent, subunit (protein P) of glycine cleavage complex
ΔGE	Upregulated	BAE77365	gldA	glycerol dehydrogenase, NAD
ΔGE	Upregulated	BAE76028	htgA	hypothetical protein
ΔGE	Upregulated	BAE77790	yhiS	hypothetical protein
ΔGE	Upregulated	BAA35389	sdhD	succinate dehydrogenase, membrane subunit, binds cytochrome b556
ΔGE	Upregulated	BAE77928	yhfG	hypothetical protein
ΔGE	Upregulated	BAE78069	actP	acetate transporter
ΔGE	Upregulated	BAE77311	yhdY	predicted amino-acid transporter subunit
ΔGE	Upregulated	BAE77874	malP	maltodextrin phosphorylase
ΔGE	Upregulated	BAE77483	yigG	predicted inner membrane protein
ΔGE	Upregulated	BAE77888	pck	phosphoenolpyruvate carboxykinase
ΔGE	Upregulated	BAE76569	yoeB	toxin of the YoeB-YefM toxin-antitoxin system
ΔGE	Upregulated	BAE77027	nupG	nucleoside transporter
ΔGE	Upregulated	BAB96714	yadL	predicted fimbrial-like adhesin protein
ΔGE	Upregulated	BAA15854	hisH	imidazole glycerol phosphate synthase, glutamine amidotransferase subunit
ΔGE	Upregulated	BAA35394	sucC	succinyl-CoA synthetase, beta subunit
ΔGE	Upregulated	BAE78071	acs	bifunctional acetyl-CoA synthetase and propionyl-CoA synthetase
ΔGE	Upregulated	BAA35512	ybiY	predicted pyruvate formate lyase activating enzyme
ΔGE	Upregulated	BAE76450	yddK	hypothetical protein
ΔGE	Upregulated	BAA16526	gabP	gamma-aminobutyrate transporter
ΔGE	Upregulated	BAE76402	ymjC	predicted oxidoreductase
ΔGE	Upregulated	BAE76718	eutQ	conserved hypothetical protein
ΔGE	Upregulated	BAA16107	nuoK	NADH:ubiquinone oxidoreductase, membrane subunit K
ΔGE	Upregulated	BAE76347	fepB	iron-enterobactin transporter subunit
ΔGE	Downregulated	BAA35881	flgB	flagellar component of cell-proximal portion of basal-body rod
ΔGE	Downregulated	BAE78110	phnA	predicted phosphonate metabolizing protein
ΔGE	Downregulated	BAE76784	ygaZ	predicted transporter
ΔGE	Downregulated	BAA16545	ygaH	predicted inner membrane protein
ΔGE	Downregulated	BAA35882	flgC	flagellar component of cell-proximal portion of basal-body rod
ΔGE	Downregulated	BAE76570	hisL	his operon leader peptide
ΔGE	Downregulated	BAA35347	ybfH	hypothetical protein
ΔGE	Downregulated	BAA16543	proW	glycine betaine transporter subunit
ΔGE	Downregulated	BAA35886	flgF	flagellar component of cell-proximal portion of basal-body rod
ΔGE	Downregulated	BAE78084	yjcR	predicted membrane fusion protein of efflux pump
ΔGE	Downregulated	BAA16251	ypdB	predicted response regulator in two-component system withYpdA
ΔGE	Downregulated	BAE78094	yjdP	conserved hypothetical protein
ΔGE	Downregulated	BAA35833	csgC	predicted curli production protein
ΔGE	Downregulated	BAA16544	proX	glycine betaine transporter subunit
ΔGE	Downregulated	BAA35880	flgA	assembly protein for flagellar basal-body periplasmic P ring
ΔGE	Downregulated	BAE76572	wcaE	predicted glycosyl transferase
ΔGE	Downregulated	BAE77784	hdeA	stress response protein acid-resistance protein
ΔGE	Downregulated	BAE78111	yjdA	conserved hypothetical protein with nucleoside triphosphate hydrolase domain
ΔGE	Downregulated	BAE76452	sra	30S ribosomal subunit protein S22
ΔGE	Downregulated	BAE78099	phnL	carbon-phosphorus lyase complex subunit
ΔGE	Downregulated	BAA16252	ypdC	predicted DNA-binding protein
ΔGE	Downregulated	BAA36053	ymgE	predicted inner membrane protein
ΔGE	Downregulated	BAE78098	phnM	carbon-phosphorus lyase complex subunit
ΔGE	Downregulated	BAE77706	yiaW	conserved inner membrane protein
ΔGE	Downregulated	BAE76531	yeaQ	conserved inner membrane protein
ΔGE	Downregulated	BAA35885	flgE	flagellar hook protein
ΔGE	Downregulated	BAA16542	proV	glycine betaine transporter subunit
ΔGE	Downregulated	BAE78109	phnB	conserved hypothetical protein
ΔGE	Downregulated	BAA35887	flgG	flagellar component of cell-distal portion of basal-body rod
ΔGE	Downregulated	BAA35883	flgD	flagellar hook assembly protein
ΔGE	Downregulated	BAE78096	phnO	predicted acyltransferase with acyl-CoA N-acyltransferase domain
ΔGE	Downregulated	BAA14837	osmB	lipoprotein
ΔGE	Downregulated	BAE78100	phnK	carbon-phosphorus lyase complex subunit
ΔGE	Downregulated	BAE78103	phnH	carbon-phosphorus lyase complex subunit
ΔGE	Downregulated	BAE78095	phnP	carbon-phosphorus lyase complex accessory protein
ΔGE	Downregulated	BAA16254	ypdE	predicted peptidase
ΔGE	Downregulated	BAE76533	yeaR	conserved hypothetical protein
ΔGE	Downregulated	BAE78102	phnI	carbon-phosphorus lyase complex subunit
ΔGE	Downregulated	BAA16126	insA	IS1 repressor protein InsA
ΔGE	Downregulated	BAE78082	yjcP	predicted outer membrane factor of efflux pump
ΔGE	Downregulated	BAE77740	yiaG	predicted transcriptional regulator
ΔGE	Downregulated	BAE78083	yjcQ	predicted multidrug efflux system component
ΔGE	Downregulated	BAE78101	phnJ	carbon-phosphorus lyase complex subunit
ΔGE	Downregulated	BAA14791	yciG	hypothetical protein
ΔGE	Downregulated	BAE76692	yfcR	predicted fimbrial-like adhesin protein
ΔGE	Downregulated	BAA16577	glgS	predicted glycogen synthesis protein
ΔGE	Downregulated	BAE78089	alsC	D-allose transporter subunit
ΔGE	Downregulated	BAA35889	flgI	predicted flagellar basal body protein
ΔGE	Downregulated	BAA35890	flgJ	muramidase
ΔGE	Downregulated	BAE76541	yebV	hypothetical protein
ΔGE	Downregulated	BAE78108	phnC	phosphonate/organophosphate ester transporter subunit
ΔGE	Downregulated	BAE78091	alsB	D-allose transporter subunit
ΔGE	Downregulated	BAA16257	ypdH	predicted enzyme IIB component of PTS
ΔGE	Downregulated	BAE77282	yhcO	predicted barnase inhibitor
ΔGE	Downregulated	BAE78107	phnD	phosphonate/organophosphate ester transporter subunit
ΔGE	Downregulated	BAA15278	ydfC	hypothetical protein
ΔGE	Downregulated	BAE76590	yehE	hypothetical protein
ΔGE	Downregulated	BAE78365	ytjA	hypothetical protein
ΔGE	Downregulated	BAE77777	gadA	glutamate decarboxylase A, PLP-dependent
ΔGE	Downregulated	BAE76720	ypfE	predicted carboxysome structural protein with predicted role in ethanol utilization
ΔGE	Downregulated	BAE78097	phnN	ribose 1,5-bisphosphokinase
ΔGE	Downregulated	BAA35879	flgM	anti-sigma factor for FliA (sigma 28)
ΔGE	Downregulated	BAA35888	flgH	flagellar protein of basal-body outer-membrane L ring
ΔGE	Downregulated	BAA15971	thiD	bifunctional hydroxy-methylpyrimidine kinase and hydroxy-phosphomethylpyrimidine kinase
ΔGE	Downregulated	BAA15990	napD	assembly protein for periplasmic nitrate reductase
ΔGE	Downregulated	BAE77814	nikD	nickel transporter subunit
ΔGE	Downregulated	BAE77921	yhfL	conserved secreted peptide
ΔGE	Downregulated	BAA16253	ypdD	fused predicted PTS enzymes Hpr component, enzyme I component, and enzyme IIA component
ΔGE	Downregulated	BAE78131	yjdO	hypothetical protein
ΔGE	Downregulated	BAE78087	alsK	D-allose kinase
ΔGE	Downregulated	BAE77782	gadE	DNA-binding transcriptional activator
ΔGE	Downregulated	BAE76561	yodA	conserved metal-binding protein
ΔGE	Downregulated	BAA35830	csgD	DNA-binding transcriptional activator in two-component regulatory system
ΔGE	Downregulated	BAE78088	alsE	allulose-6-phosphate 3-epimerase
ΔGE	Downregulated	BAE76483	blr	beta-lactam resistance membrane protein
ΔGE	Downregulated	BAE78151	ecnB	entericidin B membrane lipoprotein
ΔGE	Downregulated	BAA16481	yfiA	cold shock protein associated with 30S ribosomal subunit
ΔGE	Downregulated	BAA15730	tyrP	tyrosine transporter
ΔGE	Downregulated	BAA16198	yfcZ	conserved hypothetical protein
ΔGE	Downregulated	BAA35483	glnH	glutamine transporter subunit
ΔGE	Downregulated	BAA16255	ypdF	predicted peptidase
ΔGE	Downregulated	BAE76587	yohN	hypothetical protein
ΔGE	Downregulated	BAE77326	thiE	thiamin phosphate synthase
ΔGE	Downregulated	BAE78090	alsA	fused D-allose transporter subunits and ATP-binding components of ABC superfamily
ΔGE	Downregulated	BAA15128	osmC	osmotically inducible, stress-inducible membrane protein
ΔGE	Downregulated	BAA16240	evgA	DNA-binding response regulator in two-component regulatory system with EvgS
ΔGE	Downregulated	BAA16465	yfiD	pyruvate formate lyase subunit
ΔGE	Downregulated	BAA16256	ypdG	predicted enzyme IIC component of PTS
ΔGE	Downregulated	BAA36099	tpr	predicted protamine-like protein
ΔGE	Downregulated	BAA14892	ycjU	predicted beta-phosphoglucomutase
ΔGE	Downregulated	BAE77752	dppC	dipeptide transporter
ΔGE	Downregulated	BAA35819	csgF	predicted transport protein
ΔGE	Downregulated	BAE77374	rpmE	50S ribosomal subunit protein L31
ΔGE	Downregulated	BAA15528	osmE	DNA-binding transcriptional regulator
ΔGE	Downregulated	BAE76499	ydhZ	hypothetical protein
ΔGE	Downregulated	BAA16250	ypdA	predicted sensory kinase in two-component system with YpdB
ΔGE	Downregulated	BAE76230	glnK	nitrogen assimilation regulatory protein for GlnL, GlnE, and AmtB
ΔGE	Downregulated	BAE77330	thiH	thiamin biosynthesis ThiGH complex subunit
ΔGE	Downregulated	BAE77327	thiF	thiamin (thiazole moiety) biosynthesis protein
ΔGE	Downregulated	BAE77785	hdeB	acid-resistance protein
ΔGE	Downregulated	BAE78105	phnF	transcriptional regulator of phosphonate uptake and biodegradation
ΔGE	Downregulated	BAA15972	thiM	hydoxyethylthiazole kinase
ΔGE	Downregulated	BAE77769	yhjH	EAL domain containing protein involved in flagellar function
ΔGE	Downregulated	BAE76424	paaB	predicted multicomponent oxygenase/reductase subunit for phenylacetic acid degradation
ΔGE	Downregulated	BAA35892	flgL	flagellar hook-filament junction protein
ΔGE	Downregulated	BAE76504	ydiN	predicted transporter
ΔGE	Downregulated	BAA35415	ybgS	conserved hypothetical protein
ΔGE	Downregulated	BAE76264	ybaS	predicted glutaminase
ΔGE	Downregulated	BAA15798	yodB	predicted cytochrome
ΔGE	Downregulated	BAA35599	cspD	cold shock protein homolog
ΔGE	Downregulated	BAA15226	ydeI	conserved hypothetical protein
ΔGE	Downregulated	BAA35891	flgK	flagellar hook-filament junction protein 1
ΔGE	Downregulated	BAE76313	intD	predicted integrase
ΔGE	Downregulated	BAE76453	bdm	biofilm-dependent modulation protein
ΔGE	Downregulated	BAE77157	yhaL	hypothetical protein
ΔGE	Downregulated	BAE77325	thiC	thiamin (pyrimidine moiety) biosynthesis protein
ΔGE	Downregulated	BAE76675	yfbW	conserved hypothetical protein
N0, ΔS_Thr_3290	Upregulated	BAA15163	gadB	glutamate decarboxylase B, PLP-dependent
N0, ΔS_Thr_3290	Upregulated	BAA15156	gadC	predicted glutamate:gamma-aminobutyric acid antiporter
N0, ΔS_Thr_3290	Upregulated	BAE77782	gadE	DNA-binding transcriptional activator
N0, ΔS_Thr_3290	Upregulated	BAE77781	mdtE	multidrug resistance efflux transporter
N0, ΔS_Thr_3290	Upregulated	BAE77777	gadA	glutamate decarboxylase A, PLP-dependent
N0, ΔS_Thr_3290	Upregulated	BAE77780	mdtF	multidrug transporter, RpoS-dependent
N0, ΔS_Thr_3290	Upregulated	BAA36044	dadA	D-amino acid dehydrogenase
N0, ΔS_Thr_3290	Upregulated	BAE77785	hdeB	acid-resistance protein
N0, ΔS_Thr_3290	Upregulated	BAE76532	yoaG	hypothetical protein
N0, ΔS_Thr_3290	Upregulated	BAE77784	hdeA	stress response protein acid-resistance protein
N0, ΔS_Thr_3290	Upregulated	BAE77786	yhiD	predicted Mg(2+) transport ATPase inner membrane protein
N0, ΔS_Thr_3290	Upregulated	BAE77788	slp	outer membrane lipoprotein
N0, ΔS_Thr_3290	Upregulated	BAE77783	hdeD	acid-resistance membrane protein
N0, ΔS_Thr_3290	Upregulated	BAA36045	dadX	alanine racemase 2, PLP-binding
N0, ΔS_Thr_3290	Upregulated	BAE78014	yjaB	predicted acetyltransferase
N0, ΔS_Thr_3290	Upregulated	BAA14794	trpC	fused indole-3-glycerolphosphate synthetase and N-(5-phosphoribosyl)anthranilate isomerase
N0, ΔS_Thr_3290	Upregulated	BAA14793	trpB	tryptophan synthase, beta subunit
N0, ΔS_Thr_3290	Upregulated	BAA14799	trpE	component I of anthranilate synthase
N0, ΔS_Thr_3290	Upregulated	BAA14798	trpD	fused glutamine amidotransferase (component II) of anthranilate synthase and anthranilate phosphoribosyl transferase
N0, ΔS_Thr_3290	Upregulated	BAE77787	yhiF	predicted DNA-binding ranscriptional regulator
N0, ΔS_Thr_3290	Downregulated	BAE76570	hisL	his operon leader peptide
N0, ΔS_Thr_3290	Downregulated	BAE77326	thiE	thiamin phosphate synthase
N0, ΔS_Thr_3290	Downregulated	BAA15042	hokB	toxic polypeptide, small
N0, ΔS_Thr_3290	Downregulated	BAE77330	thiH	thiamin biosynthesis ThiGH complex subunit
N0, ΔS_Thr_3290	Downregulated	BAE77327	thiF	thiamin (thiazole moiety) biosynthesis protein
N0, ΔS_Thr_3290	Downregulated	BAE77325	thiC	thiamin (pyrimidine moiety) biosynthesis protein
N0, ΔS_Thr_3290	Downregulated	BAA15971	thiD	bifunctional hydroxy-methylpyrimidine kinase and hydroxy-phosphomethylpyrimidine kinase
N0, ΔS_Thr_3290	Downregulated	BAE78100	phnK	carbon-phosphorus lyase complex subunit
N0, ΔS_Thr_3290	Downregulated	BAE78103	phnH	carbon-phosphorus lyase complex subunit
N0, ΔS_Thr_3290	Downregulated	BAE76029	yaaI	hypothetical protein
N0, ΔS_Thr_3290	Downregulated	BAE78161	yjeN	hypothetical protein
N0, ΔS_Thr_3290	Downregulated	BAA14955	kil	inhibitor of ftsZ, killing protein
N0, ΔS_Thr_3290	Downregulated	BAE76802	hycA	regulator of the transcriptional regulator FhlA
N0, ΔS_Thr_3290	Downregulated	BAE76424	paaB	predicted multicomponent oxygenase/reductase subunit for phenylacetic acid degradation
N0, ΔS_Thr_3290	Downregulated	BAE77127	ebgC	cryptic beta-D-galactosidase, beta subunit
N0, ΔS_Cm_3290	Upregulated	BAA14957	ydaF	hypothetical protein
N0, ΔS_Cm_3290	Upregulated	BAA15276	ydfA	hypothetical protein
N0, ΔS_Cm_3290	Upregulated	BAE76755	pheL	pheA gene leader peptide
N0, ΔS_Cm_3290	Upregulated	BAE77989	rpmD	50S ribosomal subunit protein L30
N0, ΔS_Cm_3290	Upregulated	BAA14876	pspD	peripheral inner membrane phage-shock protein
N0, ΔS_Cm_3290	Upregulated	BAE76532	yoaG	hypothetical protein
N0, ΔS_Cm_3290	Upregulated	BAA35253	citD	citrate lyase, acyl carrier (gamma) subunit
N0, ΔS_Cm_3290	Upregulated	BAA16334	cchB	predicted carboxysome structural protein, ethanolamine utilization protein
N0, ΔS_Cm_3290	Upregulated	BAE77990	rplO	50S ribosomal subunit protein L15
N0, ΔS_Cm_3290	Upregulated	BAE77739	cspA	major cold shock protein
N0, ΔS_Cm_3290	Upregulated	BAE77983	rplE	50S ribosomal subunit protein L5
N0, ΔS_Cm_3290	Downregulated	BAE77326	thiE	thiamin phosphate synthase
N0, ΔS_Cm_3290	Downregulated	BAE77330	thiH	thiamin biosynthesis ThiGH complex subunit
N0, ΔS_Cm_3290	Downregulated	BAE78131	yjdO	hypothetical protein
N0, ΔS_Cm_3290	Downregulated	BAE77327	thiF	thiamin (thiazole moiety) biosynthesis protein
N0, ΔS_Cm_3290	Downregulated	BAE77325	thiC	thiamin (pyrimidine moiety) biosynthesis protein
N0, ΔS_Cm_3290	Downregulated	BAE76151	ykiB	hypothetical protein
N0, ΔS_Cm_3290	Downregulated	BAA16336	eutI	predicted phosphotransacetylase subunit
N0, ΔS_Cm_3290	Downregulated	BAE77787	yhiF	predicted DNA-binding ranscriptional regulator
N0, ΔS_Cm_3290	Downregulated	BAE76570	hisL	his operon leader peptide
N0, ΔS_Cm_3290	Downregulated	BAE77785	hdeB	acid-resistance protein
N0, ΔS_Cm_3290	Downregulated	BAA35629	ycaC	predicted hydrolase
N0, ΔS_Cm_3290	Downregulated	BAA15971	thiD	bifunctional hydroxy-methylpyrimidine kinase and hydroxy-phosphomethylpyrimidine kinase
N0, ΔS_Cm_3290	Downregulated	BAE77783	hdeD	acid-resistance membrane protein
N0, ΔS_Cm_3290	Downregulated	BAA35484	dps	Fe-binding and storage protein
N0, ΔS_Cm_3290	Downregulated	BAE77784	hdeA	stress response protein acid-resistance protein
N0, ΔS_Cm_3290	Downregulated	BAA15513	katE	hydroperoxidase HPII(III)
N0, ΔS_Cm_3290	Downregulated	BAE77777	gadA	glutamate decarboxylase A, PLP-dependent
N0, ΔS_Cm_3290	Downregulated	BAA14791	yciG	hypothetical protein
N0, ΔS_Cm_3290	Downregulated	BAE76264	ybaS	predicted glutaminase
N0, ΔS_Cm_3290	Downregulated	BAE77740	yiaG	predicted transcriptional regulator
ΔGS_Thr	Upregulated	BAA15284	rspB	predicted oxidoreductase, Zn-dependent and NAD(P)-binding
ΔGS_Thr	Upregulated	BAA15285	rspA	predicted dehydratase
ΔGS_Thr	Upregulated	BAE76286	hyi	hydroxypyruvate isomerase
ΔGS_Thr	Upregulated	BAA15163	gadB	glutamate decarboxylase B, PLP-dependent
ΔGS_Thr	Upregulated	BAA15156	gadC	predicted glutamate:gamma-aminobutyric acid antiporter
ΔGS_Thr	Upregulated	BAE78370	deoC	2-deoxyribose-5-phosphate aldolase, NAD(P)-linked
ΔGS_Thr	Upregulated	BAE76285	gcl	glyoxylate carboligase
ΔGS_Thr	Upregulated	BAE78371	deoA	thymidine phosphorylase
ΔGS_Thr	Upregulated	BAA14870	puuB	gamma-Glu-putrescine oxidase,FAD/NAD(P)-binding
ΔGS_Thr	Upregulated	BAA14869	puuC	gamma-Glu-gamma-aminobutyraldehyde dehydrogenase, NAD(P)H-dependent
ΔGS_Thr	Upregulated	BAE78093	rpiB	ribose 5-phosphate isomerase B/allose 6-phosphate isomerase
ΔGS_Thr	Upregulated	BAE77777	gadA	glutamate decarboxylase A, PLP-dependent
ΔGS_Thr	Upregulated	BAA14871	puuE	GABA aminotransferase, PLP-dependent
ΔGS_Thr	Upregulated	BAE76836	ygcK	hypothetical protein
ΔGS_Thr	Upregulated	BAA77905	prfH	predicted peptide chain release factor
ΔGS_Thr	Upregulated	BAA14858	puuD	gamma-Glu-GABA hydrolase
ΔGS_Thr	Upregulated	BAE77782	gadE	DNA-binding transcriptional activator
ΔGS_Thr	Upregulated	BAE76264	ybaS	predicted glutaminase
ΔGS_Thr	Upregulated	BAE76837	ygcL	hypothetical protein
ΔGS_Thr	Upregulated	BAA14857	puuA	gamma-Glu-putrescine synthase
ΔGS_Thr	Upregulated	BAE78199	ulaF	L-ribulose 5-phosphate 4-epimerase
ΔGS_Thr	Upregulated	BAE77781	mdtE	multidrug resistance efflux transporter
ΔGS_Thr	Upregulated	BAE77787	yhiF	predicted DNA-binding ranscriptional regulator
ΔGS_Thr	Upregulated	BAA36016	hlyE	hemolysin E
ΔGS_Thr	Upregulated	BAA14876	pspD	peripheral inner membrane phage-shock protein
ΔGS_Thr	Upregulated	BAA14856	puuP	putrescine importer
ΔGS_Thr	Upregulated	BAE77783	hdeD	acid-resistance membrane protein
ΔGS_Thr	Upregulated	BAE76533	yeaR	conserved hypothetical protein
ΔGS_Thr	Upregulated	BAE77364	fsaB	fructose-6-phosphate aldolase 2
ΔGS_Thr	Upregulated	BAE76855	mazG	nucleoside triphosphate pyrophosphohydrolase
ΔGS_Thr	Upregulated	BAE76857	chpR	antitoxin of the ChpA-ChpR toxin-antitoxin system
ΔGS_Thr	Upregulated	BAE77788	slp	outer membrane lipoprotein
ΔGS_Thr	Upregulated	BAE76835	ygcJ	hypothetical protein
ΔGS_Thr	Upregulated	BAE77780	mdtF	multidrug transporter, RpoS-dependent
ΔGS_Thr	Upregulated	BAE77784	hdeA	stress response protein acid-resistance protein
ΔGS_Thr	Upregulated	BAA15368	uidA	beta-D-glucuronidase
ΔGS_Thr	Upregulated	BAE77786	yhiD	predicted Mg(2+) transport ATPase inner membrane protein
ΔGS_Thr	Upregulated	BAE77785	hdeB	acid-resistance protein
ΔGS_Thr	Upregulated	BAE76556	yodC	hypothetical protein
ΔGS_Thr	Upregulated	BAE76265	ybaT	predicted transporter
ΔGS_Thr	Upregulated	BAB96716	ecpD	predicted periplasmic pilin chaperone
ΔGS_Thr	Upregulated	BAE78014	yjaB	predicted acetyltransferase
ΔGS_Thr	Upregulated	BAA14868	puuR	DNA-binding transcriptional repressor
ΔGS_Thr	Upregulated	BAE76447	yncH	hypothetical protein
ΔGS_Thr	Upregulated	BAE78254	yjgN	conserved inner membrane protein
ΔGS_Thr	Upregulated	BAE77778	gadX	DNA-binding transcriptional dual regulator
ΔGS_Thr	Upregulated	BAE76844	ygcO	predicted 4Fe-4S cluster-containing protein
ΔGS_Thr	Upregulated	BAE78372	deoB	phosphopentomutase
ΔGS_Thr	Downregulated	BAE76784	ygaZ	predicted transporter
ΔGS_Thr	Downregulated	BAE78110	phnA	predicted phosphonate metabolizing protein
ΔGS_Thr	Downregulated	BAA16543	proW	glycine betaine transporter subunit
ΔGS_Thr	Downregulated	BAA16544	proX	glycine betaine transporter subunit
ΔGS_Thr	Downregulated	BAA35882	flgC	flagellar component of cell-proximal portion of basal-body rod
ΔGS_Thr	Downregulated	BAA35881	flgB	flagellar component of cell-proximal portion of basal-body rod
ΔGS_Thr	Downregulated	BAA35883	flgD	flagellar hook assembly protein
ΔGS_Thr	Downregulated	BAA16251	ypdB	predicted response regulator in two-component system withYpdA
ΔGS_Thr	Downregulated	BAE78111	yjdA	conserved hypothetical protein with nucleoside triphosphate hydrolase domain
ΔGS_Thr	Downregulated	BAE78094	yjdP	conserved hypothetical protein
ΔGS_Thr	Downregulated	BAE78109	phnB	conserved hypothetical protein
ΔGS_Thr	Downregulated	BAA35885	flgE	flagellar hook protein
ΔGS_Thr	Downregulated	BAA16542	proV	glycine betaine transporter subunit
ΔGS_Thr	Downregulated	BAA35483	glnH	glutamine transporter subunit
ΔGS_Thr	Downregulated	BAE78095	phnP	carbon-phosphorus lyase complex accessory protein
ΔGS_Thr	Downregulated	BAA35886	flgF	flagellar component of cell-proximal portion of basal-body rod
ΔGS_Thr	Downregulated	BAA35887	flgG	flagellar component of cell-distal portion of basal-body rod
ΔGS_Thr	Downregulated	BAA16252	ypdC	predicted DNA-binding protein
ΔGS_Thr	Downregulated	BAA35889	flgI	predicted flagellar basal body protein
ΔGS_Thr	Downregulated	BAA35890	flgJ	muramidase
ΔGS_Thr	Downregulated	BAA35888	flgH	flagellar protein of basal-body outer-membrane L ring
ΔGS_Thr	Downregulated	BAE78091	alsB	D-allose transporter subunit
ΔGS_Thr	Downregulated	BAE78096	phnO	predicted acyltransferase with acyl-CoA N-acyltransferase domain
ΔGS_Thr	Downregulated	BAA16126	insA	IS1 repressor protein InsA
ΔGS_Thr	Downregulated	BAE78099	phnL	carbon-phosphorus lyase complex subunit
ΔGS_Thr	Downregulated	BAE78087	alsK	D-allose kinase
ΔGS_Thr	Downregulated	BAE78097	phnN	ribose 1,5-bisphosphokinase
ΔGS_Thr	Downregulated	BAA16253	ypdD	fused predicted PTS enzymes Hpr component, enzyme I component, and enzyme IIA component
ΔGS_Thr	Downregulated	BAE76783	ygaX	predicted transporter
ΔGS_Thr	Downregulated	BAA35833	csgC	predicted curli production protein
ΔGS_Thr	Downregulated	BAE78088	alsE	allulose-6-phosphate 3-epimerase
ΔGS_Thr	Downregulated	BAE77326	thiE	thiamin phosphate synthase
ΔGS_Thr	Downregulated	BAE78100	phnK	carbon-phosphorus lyase complex subunit
ΔGS_Thr	Downregulated	BAE77330	thiH	thiamin biosynthesis ThiGH complex subunit
ΔGS_Thr	Downregulated	BAE76313	intD	predicted integrase
ΔGS_Thr	Downregulated	BAA35880	flgA	assembly protein for flagellar basal-body periplasmic P ring
ΔGS_Thr	Downregulated	BAA35891	flgK	flagellar hook-filament junction protein 1
ΔGS_Thr	Downregulated	BAA16250	ypdA	predicted sensory kinase in two-component system with YpdB
ΔGS_Thr	Downregulated	BAE77769	yhjH	EAL domain containing protein involved in flagellar function
ΔGS_Thr	Downregulated	BAA16254	ypdE	predicted peptidase
ΔGS_Thr	Downregulated	BAA35878	flgN	export chaperone for FlgK and FlgL
ΔGS_Thr	Downregulated	BAE78107	phnD	phosphonate/organophosphate ester transporter subunit
ΔGS_Thr	Downregulated	BAE78085	yjcS	predicted alkyl sulfatase
ΔGS_Thr	Downregulated	BAA16255	ypdF	predicted peptidase
ΔGS_Thr	Downregulated	BAE77327	thiF	thiamin (thiazole moiety) biosynthesis protein
ΔGS_Thr	Downregulated	BAA35879	flgM	anti-sigma factor for FliA (sigma 28)
ΔGS_Thr	Downregulated	BAE77586	tnaC	tryptophanase leader peptide
ΔGS_Thr	Downregulated	BAE76561	yodA	conserved metal-binding protein
ΔGS_Thr	Downregulated	BAE76151	ykiB	hypothetical protein
ΔGS_Thr	Downregulated	BAA15167	yddA	fused predicted multidrug transporter subunits and membrane component and ATP-binding component of ABC superfamily
ΔGS_Thr	Downregulated	BAE76570	hisL	his operon leader peptide
ΔGS_Thr	Downregulated	BAA15733	uvrC	excinuclease UvrABC, endonuclease subunit
ΔGS_Thr	Downregulated	BAE78090	alsA	fused D-allose transporter subunits and ATP-binding components of ABC superfamily
ΔGS_Thr	Downregulated	BAE78101	phnJ	carbon-phosphorus lyase complex subunit
ΔGS_Thr	Downregulated	BAE78084	yjcR	predicted membrane fusion protein of efflux pump
ΔGS_Thr	Downregulated	BAA15550	gdhA	glutamate dehydrogenase, NADP-specific
ΔGS_Thr	Downregulated	BAE78108	phnC	phosphonate/organophosphate ester transporter subunit
ΔGS_Thr	Downregulated	BAA16256	ypdG	predicted enzyme IIC component of PTS
ΔGS_Thr	Downregulated	BAE78103	phnH	carbon-phosphorus lyase complex subunit
ΔGS_Thr	Downregulated	BAA35892	flgL	flagellar hook-filament junction protein
ΔGS_Thr	Downregulated	BAE76167	proC	pyrroline-5-carboxylate reductase, NAD(P)-binding
ΔGS_Thr	Downregulated	BAE76785	gutQ	predicted phosphosugar-binding protein
ΔGS_Thr	Downregulated	BAE78161	yjeN	hypothetical protein
ΔGS_Thr	Downregulated	BAE78098	phnM	carbon-phosphorus lyase complex subunit
ΔGS_Thr	Downregulated	BAA16545	ygaH	predicted inner membrane protein
ΔGS_Thr	Downregulated	BAE78089	alsC	D-allose transporter subunit
ΔGS_Thr	Downregulated	BAA15730	tyrP	tyrosine transporter
ΔGS_Thr	Downregulated	BAE78105	phnF	transcriptional regulator of phosphonate uptake and biodegradation
ΔGS_Thr	Downregulated	BAE77565	bglG	transcriptional antiterminator of the bgl operon
ΔGS_Thr	Downregulated	BAE77325	thiC	thiamin (pyrimidine moiety) biosynthesis protein
ΔGS_Cm	Upregulated	BAA15284	rspB	predicted oxidoreductase, Zn-dependent and NAD(P)-binding
ΔGS_Cm	Upregulated	BAA15285	rspA	predicted dehydratase
ΔGS_Cm	Upregulated	BAE76286	hyi	hydroxypyruvate isomerase
ΔGS_Cm	Upregulated	BAE78199	ulaF	L-ribulose 5-phosphate 4-epimerase
ΔGS_Cm	Upregulated	BAE78093	rpiB	ribose 5-phosphate isomerase B/allose 6-phosphate isomerase
ΔGS_Cm	Upregulated	BAE78370	deoC	2-deoxyribose-5-phosphate aldolase, NAD(P)-linked
ΔGS_Cm	Upregulated	BAE76285	gcl	glyoxylate carboligase
ΔGS_Cm	Upregulated	BAA77905	prfH	predicted peptide chain release factor
ΔGS_Cm	Upregulated	BAA35927	ycfR	hypothetical protein
ΔGS_Cm	Upregulated	BAE77758	bcsF	hypothetical protein
ΔGS_Cm	Upregulated	BAE76857	chpR	antitoxin of the ChpA-ChpR toxin-antitoxin system
ΔGS_Cm	Upregulated	BAE78371	deoA	thymidine phosphorylase
ΔGS_Cm	Upregulated	BAA14870	puuB	gamma-Glu-putrescine oxidase,FAD/NAD(P)-binding
ΔGS_Cm	Upregulated	BAA14871	puuE	GABA aminotransferase, PLP-dependent
ΔGS_Cm	Upregulated	BAE76836	ygcK	hypothetical protein
ΔGS_Cm	Upregulated	BAA14858	puuD	gamma-Glu-GABA hydrolase
ΔGS_Cm	Upregulated	BAA14957	ydaF	hypothetical protein
ΔGS_Cm	Upregulated	BAA14869	puuC	gamma-Glu-gamma-aminobutyraldehyde dehydrogenase, NAD(P)H-dependent
ΔGS_Cm	Upregulated	BAE77364	fsaB	fructose-6-phosphate aldolase 2
ΔGS_Cm	Upregulated	BAA14857	puuA	gamma-Glu-putrescine synthase
ΔGS_Cm	Upregulated	BAE76449	yddJ	hypothetical protein
ΔGS_Cm	Upregulated	BAE76837	ygcL	hypothetical protein
ΔGS_Cm	Upregulated	BAA14856	puuP	putrescine importer
ΔGS_Cm	Upregulated	BAA15163	gadB	glutamate decarboxylase B, PLP-dependent
ΔGS_Cm	Upregulated	BAA15254	cspI	cold shock protein
ΔGS_Cm	Upregulated	BAA16334	cchB	predicted carboxysome structural protein, ethanolamine utilization protein
ΔGS_Cm	Upregulated	BAE78254	yjgN	conserved inner membrane protein
ΔGS_Cm	Upregulated	BAE77787	yhiF	predicted DNA-binding ranscriptional regulator
ΔGS_Cm	Upregulated	BAB96716	ecpD	predicted periplasmic pilin chaperone
ΔGS_Cm	Downregulated	BAE76784	ygaZ	predicted transporter
ΔGS_Cm	Downregulated	BAE78110	phnA	predicted phosphonate metabolizing protein
ΔGS_Cm	Downregulated	BAA35881	flgB	flagellar component of cell-proximal portion of basal-body rod
ΔGS_Cm	Downregulated	BAA16543	proW	glycine betaine transporter subunit
ΔGS_Cm	Downregulated	BAA16544	proX	glycine betaine transporter subunit
ΔGS_Cm	Downregulated	BAA35882	flgC	flagellar component of cell-proximal portion of basal-body rod
ΔGS_Cm	Downregulated	BAA35883	flgD	flagellar hook assembly protein
ΔGS_Cm	Downregulated	BAA16251	ypdB	predicted response regulator in two-component system withYpdA
ΔGS_Cm	Downregulated	BAE78111	yjdA	conserved hypothetical protein with nucleoside triphosphate hydrolase domain
ΔGS_Cm	Downregulated	BAA35885	flgE	flagellar hook protein
ΔGS_Cm	Downregulated	BAE78094	yjdP	conserved hypothetical protein
ΔGS_Cm	Downregulated	BAE78109	phnB	conserved hypothetical protein
ΔGS_Cm	Downregulated	BAA35887	flgG	flagellar component of cell-distal portion of basal-body rod
ΔGS_Cm	Downregulated	BAA35886	flgF	flagellar component of cell-proximal portion of basal-body rod
ΔGS_Cm	Downregulated	BAA16542	proV	glycine betaine transporter subunit
ΔGS_Cm	Downregulated	BAE78095	phnP	carbon-phosphorus lyase complex accessory protein
ΔGS_Cm	Downregulated	BAA16252	ypdC	predicted DNA-binding protein
ΔGS_Cm	Downregulated	BAA35888	flgH	flagellar protein of basal-body outer-membrane L ring
ΔGS_Cm	Downregulated	BAE78091	alsB	D-allose transporter subunit
ΔGS_Cm	Downregulated	BAE78096	phnO	predicted acyltransferase with acyl-CoA N-acyltransferase domain
ΔGS_Cm	Downregulated	BAA35890	flgJ	muramidase
ΔGS_Cm	Downregulated	BAA16126	insA	IS1 repressor protein InsA
ΔGS_Cm	Downregulated	BAE78099	phnL	carbon-phosphorus lyase complex subunit
ΔGS_Cm	Downregulated	BAA35483	glnH	glutamine transporter subunit
ΔGS_Cm	Downregulated	BAA35889	flgI	predicted flagellar basal body protein
ΔGS_Cm	Downregulated	BAE78087	alsK	D-allose kinase
ΔGS_Cm	Downregulated	BAE78097	phnN	ribose 1,5-bisphosphokinase
ΔGS_Cm	Downregulated	BAA16253	ypdD	fused predicted PTS enzymes Hpr component, enzyme I component, and enzyme IIA component
ΔGS_Cm	Downregulated	BAE76783	ygaX	predicted transporter
ΔGS_Cm	Downregulated	BAE78088	alsE	allulose-6-phosphate 3-epimerase
ΔGS_Cm	Downregulated	BAE77326	thiE	thiamin phosphate synthase
ΔGS_Cm	Downregulated	BAA35880	flgA	assembly protein for flagellar basal-body periplasmic P ring
ΔGS_Cm	Downregulated	BAA35833	csgC	predicted curli production protein
ΔGS_Cm	Downregulated	BAE78100	phnK	carbon-phosphorus lyase complex subunit
ΔGS_Cm	Downregulated	BAA35891	flgK	flagellar hook-filament junction protein 1
ΔGS_Cm	Downregulated	BAE77330	thiH	thiamin biosynthesis ThiGH complex subunit
ΔGS_Cm	Downregulated	BAA16254	ypdE	predicted peptidase
ΔGS_Cm	Downregulated	BAA35892	flgL	flagellar hook-filament junction protein
ΔGS_Cm	Downregulated	BAE77327	thiF	thiamin (thiazole moiety) biosynthesis protein
ΔGS_Cm	Downregulated	BAE78107	phnD	phosphonate/organophosphate ester transporter subunit
ΔGS_Cm	Downregulated	BAE78105	phnF	transcriptional regulator of phosphonate uptake and biodegradation
ΔGS_Cm	Downregulated	BAA16255	ypdF	predicted peptidase
ΔGS_Cm	Downregulated	BAE78085	yjcS	predicted alkyl sulfatase
ΔGS_Cm	Downregulated	BAE77769	yhjH	EAL domain containing protein involved in flagellar function
ΔGS_Cm	Downregulated	BAE78103	phnH	carbon-phosphorus lyase complex subunit
ΔGS_Cm	Downregulated	BAE78090	alsA	fused D-allose transporter subunits and ATP-binding components of ABC superfamily
ΔGS_Cm	Downregulated	BAA16256	ypdG	predicted enzyme IIC component of PTS
ΔGS_Cm	Downregulated	BAE78108	phnC	phosphonate/organophosphate ester transporter subunit
ΔGS_Cm	Downregulated	BAE78098	phnM	carbon-phosphorus lyase complex subunit
ΔGS_Cm	Downregulated	BAA16257	ypdH	predicted enzyme IIB component of PTS
ΔGS_Cm	Downregulated	BAE78084	yjcR	predicted membrane fusion protein of efflux pump
ΔGS_Cm	Downregulated	BAE78101	phnJ	carbon-phosphorus lyase complex subunit
ΔGS_Cm	Downregulated	BAA35878	flgN	export chaperone for FlgK and FlgL
ΔGS_Cm	Downregulated	BAE78089	alsC	D-allose transporter subunit
ΔGS_Cm	Downregulated	BAE76561	yodA	conserved metal-binding protein
ΔGS_Cm	Downregulated	BAA15550	gdhA	glutamate dehydrogenase, NADP-specific
ΔGS_Cm	Downregulated	BAE78083	yjcQ	predicted multidrug efflux system component
ΔGS_Cm	Downregulated	BAA16250	ypdA	predicted sensory kinase in two-component system with YpdB
ΔGS_Cm	Downregulated	BAA35879	flgM	anti-sigma factor for FliA (sigma 28)
ΔGS_Cm	Downregulated	BAE77325	thiC	thiamin (pyrimidine moiety) biosynthesis protein
ΔGS_Cm	Downregulated	BAA15733	uvrC	excinuclease UvrABC, endonuclease subunit
ΔGS_Cm	Downregulated	BAE77163	insH	IS5 transposase and trans-activator
ΔGS_Cm	Downregulated	BAE76272	ybbO	predicted oxidoreductase with NAD(P)-binding Rossmann-fold domain
ΔGS_Cm	Downregulated	BAE77738	hokA	toxic polypeptide, small
ΔGS_Cm	Downregulated	BAA15167	yddA	fused predicted multidrug transporter subunits and membrane component and ATP-binding component of ABC superfamily
ΔGS_Cm	Downregulated	BAE76575	wzb	protein-tyrosine phosphatase
ΔGS_Cm	Downregulated	BAA15990	napD	assembly protein for periplasmic nitrate reductase
ΔGS_Cm	Downregulated	BAE78239	treB	fused trehalose(maltose)-specific enzyme IIBC component of PTS
ΔGS_Cm	Downregulated	BAA15971	thiD	bifunctional hydroxy-methylpyrimidine kinase and hydroxy-phosphomethylpyrimidine kinase
ΔGS_Cm	Downregulated	BAE76313	intD	predicted integrase
ΔGS_Cm	Downregulated	BAA16545	ygaH	predicted inner membrane protein
ΔGS_Cm	Downregulated	BAE77586	tnaC	tryptophanase leader peptide
ΔGS_Cm	Downregulated	BAE76167	proC	pyrroline-5-carboxylate reductase, NAD(P)-binding
